# Supplementary material for: Impairment of peroxisomal APX and CAT activities increases protection of photosynthesis under oxidative stress
Source: J Exp Bot. 2018 Oct 12;70(2):627–39. doi: 10.1093/jxb/ery354 (PMC6322566; doi:10.1093/jxb/ery354)
Supplement: Supplementary Table S1 [file ery354_suppl_supplementary_table_s1.xlsx]

## Sheet: Differentially accumulated
Supplementary Table S1. Differentially expressed proteins (P<0.05) in leaves of RNAiOsAPX4 under normal growth conditions compared to the respective protein amount of NT control plants. Increased proteins are highlighted in green, whereas decreased ones are highlighted in red.
PROTEINID1	DESCRIPTION2	PEPTIDES3	FRAMES4	HITS5	Ratio_NT0AT6	StdDev_NT0AT7	PValue_NT0AT8	Ratio_APX40AT9	StdDev_APX40AT10	PValue_APX40AT11
Os07t0658400-02	Fd_GOGAT protein (Fragment).	26	50	239	1	0.0253764	1	1.32409	0.0332734	6.07216e-11
Os07t0658400-01	Ferredoxin_dependent glutamate synthase.	23	45	180	1	0.0225715	1	1.37288	0.0347881	9.54792e-15
Os12t0230100-01	ATP_dependent Clp protease ATP_binding subunit clpA homolog_ chloroplast precursor (Fragment).	23	36	153	1	0.0398084	1	1.26893	0.0375876	1.75976e-06
Os05t0496200-01	3_phosphoglycerate kinase (Fragment).	22	53	400	1	0.031362	1	1.20456	0.0346423	0.000152636
Os10t0356000-00	ribulose_1_5_bisphosphate carboxylase/oxygenase large subunit.	21	81	833	1	0.0156739	1	1.03137	0.0255591	0.000137907
Os12t0207600-00	ribulose_1_5_bisphosphate carboxylase/oxygenase large subunit.	21	81	824	1	0.0156747	1	1.03118	0.0255556	0.000161173
Os03t0738400-01	Serine hydroxymethyltransferase_ cytosolic (EC 2.1.2.1) (Serine methylase) (Glycine hydroxymethyltransferase) (SHMT).	20	48	362	1	0.0439935	1	1.28044	0.0455665	0.000257243
Os11t0707000-02	Ribulose_bisphosphate carboxylase activase (EC 6.3.4._) (Fragments).	19	70	641	1	0.0150081	1	1.24872	0.0270484	4.81745e-09
Os11t0707000-03	Ribulose bisphosphate carboxylase/oxygenase activase_ chloroplastic.	19	70	641	1	0.0150081	1	1.24872	0.0270484	4.81745e-09
Os05t0291700-02	cDNA clone:002_143_C11_ full insert sequence.	19	25	128	1	0.0407716	1	1.23052	0.043403	0.000148428
Os05t0291700-03	NAD(P)_binding domain containing protein.	19	25	128	1	0.0407716	1	1.23052	0.043403	0.000148428
Os06t0133800-01	Transferase.	19	40	341	1	0.0200847	1	1.22257	0.030582	2.47328e-08
Os05t0553000-02	ATP synthase beta chain_ mitochondrial precursor (EC 3.6.3.14).	19	31	242	1	0.0227341	1	1.13253	0.0391136	0.0102614
Os03t0738400-03	Serine hydroxymethyltransferase.	18	42	331	1	0.0450127	1	1.26072	0.0468421	0.000834425
Os10t0355800-00	ATP synthase CF1 beta subunit.	18	48	518	1	0.0260169	1	1.22295	0.0371816	8.54969e-06
Os03t0276500-01	Heat shock protein 70.	18	24	158	1	0.0525454	1	1.2057	0.0577061	0.0145784
Os01t0685800-01	ATP synthase beta chain_ mitochondrial precursor (EC 3.6.3.14).	18	30	241	1	0.0228138	1	1.11456	0.0387414	0.0198276
Os01t0685800-02	ATP synthase subunit beta_ mitochondrial.	18	30	241	1	0.0228138	1	1.11456	0.0387414	0.0198276
Os03t0131200-01	Catalase_ Hydrogen peroxide_induced leaf cell death	16	39	320	1	0.0188774	1	1.30366	0.0459571	0.00018139
Os02t0103800-01	Ferredoxin__NADP reductase.	16	28	191	1	0.0558819	1	1.26028	0.0561243	0.00562916
Os05t0496200-02	phosphoglycerate kinase.	16	43	291	1	0.0368778	1	1.24269	0.0411821	0.000422426
Os11t0171300-01	Fructose_bisphosphate aldolase_ chloroplast precursor (EC 4.1.2.13) (ALDP).	16	36	177	1	0.0229805	1	1.17013	0.03485	0.00040409
Os12t0559200-01	Lipoxygenase (EC 1.13.11.12).	15	23	106	1	0.183419	1	1.76863	0.126209	7.19704e-06
Os12t0559200-02	Lipoxygenase.	15	23	106	1	0.183419	1	1.76863	0.126209	7.19704e-06
Os01t0208700-01	Phosphoenolpyruvate carboxylase (Fragment).	15	21	58	1	0.0468131	1	1.42927	0.0377088	1.0876e-07
Os06t0608700-01	Fructose_bisphosphate aldolase_ cytoplasmic isozyme (EC 4.1.2.13).	15	24	152	1	0.0369922	1	1.24262	0.0515768	0.00096983
Os09t0482400-01	Heat shock protein 81_3.	15	18	100	1	0.0429976	1	1.18241	0.0545607	0.00407478
Os08t0366000-01	Phosphoenolpyruvate carboxylase.	14	19	69	1	0.0502613	1	1.32986	0.0498151	4.70342e-06
Os02t0103800-02	Ferredoxin NADP_ reductase (EC 1.18.1.2) (Fragment).	14	26	184	1	0.0562217	1	1.25883	0.0566171	0.00439865
Os03t0821100-01	Non_cell_autonomous heat shock cognate protein 70.	14	18	124	1	0.0675857	1	1.234	0.0686067	0.0177568
Os09t0482100-01	Heat shock protein 82.	14	17	93	1	0.0430613	1	1.17983	0.0552044	0.00661896
Os04t0623800-01	Aminomethyltransferase_ mitochondrial precursor (EC 2.1.2.10) (Glycine cleavage system T protein) (GCVT).	14	24	176	1	0.0406235	1	1.16922	0.0477535	0.0259524
Os01t0978100-01	Cysteine synthase_ mitochondrial precursor (EC 2.5.1.47) (O_ acetylserine sulfhydrylase) (O_acetylserine (Thiol)_lyase) (CSase C) (CS_C) (OAS_TL C) (AtCS_C).	14	25	187	1	0.0283401	1	1.14959	0.042553	0.0185717
Os08t0500700-01	Heat shock protein 82.	13	16	93	1	0.0448578	1	1.24123	0.0602573	0.00127354
Os01t0840100-01	Heat shock protein Hsp70 family protein.	13	16	119	1	0.0696507	1	1.2174	0.0707624	0.0347775
Os06t0107700-01	Ferredoxin__NADP reductase_ leaf isozyme_ chloroplast precursor (EC 1.18.1.2) (FNR).	13	27	224	1	0.0548101	1	1.19473	0.0490574	0.000128228
Os03t0129300-01	Glyceraldehyde_3_phosphate dehydrogenase (EC 1.2.1.13) (Fragment).	13	25	257	1	0.0367721	1	1.18619	0.0307553	8.92872e-05
Os03t0712700-01	Phosphoglucomutase_ cytoplasmic 2 (EC 5.4.2.2) (Glucose phosphomutase 2) (PGM 2).	13	17	68	1	0.0299029	1	1.17556	0.0509607	0.00307078
Os04t0659100-01	Glutamine synthetase shoot isozyme_ chloroplast precursor (EC 6.3.1.2) (Glutamate__ammonia ligase) (Clone lambda_GS31).	13	40	297	1	0.0235899	1	1.17315	0.0429997	0.0110555
Os02t0698000-01	Phosphoribulokinase_ chloroplast precursor (EC 2.7.1.19) (Phosphopentokinase) (PRKase) (PRK).	13	27	253	1	0.0374221	1	1.17231	0.0504589	0.029833
Os09t0553200-01	UDPase_ Pollen mother cell (PMC) meiosis_ Pollen development	13	18	119	1	0.0347819	1	1.10297	0.0416061	0.0495946
Os01t0791033-00	ribulose_1_5_bisphosphate carboxylase/oxygenase large subunit.	13	46	508	1	0.0186832	1	1.09519	0.038257	0.00316318
Os08t0366000-03	Phosphoenolpyruvate carboxylase.	12	17	55	1	0.0521677	1	1.32815	0.0502526	1.86982e-06
Os01t0817700-01	2_3_bisphosphoglycerate_independent phosphoglycerate mutase (EC 5.4.2.1) (Phosphoglyceromutase) (BPG_independent PGAM) (PGAM_I).	12	17	85	1	0.0254061	1	1.21064	0.0482286	0.014296
Os12t0207500-00	ATP synthase subunit beta.	12	23	310	1	0.0672268	1	1.20945	0.0586315	0.0276394
Os06t0725900-01	Cell division protein ftsH homolog_ chloroplast precursor (EC 3.4.24._) (DS9).	12	20	89	1	0.0635363	1	1.19136	0.0806318	0.0392511
Os02t0519900-01	Elongation factor EF_2 (Fragment).	12	19	100	1	0.0145561	1	1.17695	0.0419174	0.0175564
Os01t0682500-01	Protein Kinase C630.09c.	12	15	75	1	0.0439466	1	1.17231	0.0505507	0.0298928
Os02t0797500-01	Plastidic aspartate aminotransferase.	11	13	82	1	0.0142847	1	1.28429	0.0641409	0.00238593
Os05t0303000-01	Chloroplast heat shock protein 70.	11	14	88	1	0.0306466	1	1.25478	0.0396472	2.91282e-05
Os04t0459500-02	GADPH (383 AA) (Fragment).	11	33	293	1	0.0344966	1	1.24321	0.0390279	1.61025e-05
Os02t0115900-01	Endosperm lumenal binding protein.	11	13	65	1	0.0854667	1	1.22915	0.0802036	0.00977713
Os05t0291700-01	PTAC16 (PLASTID TRANSCRIPTIONALLY ACTIVE18); binding / catalytic.	11	14	85	1	0.0561756	1	1.18853	0.058204	0.00394935
Os04t0118400-01	Elongation factor EF_2 (Fragment).	11	18	99	1	0.0145662	1	1.18186	0.0424109	0.00970242
Os12t0244100-01	Heat shock 70 protein.	11	18	89	1	0.0323469	1	1.16759	0.0365958	0.000163928
Os02t0768600-01	Chloroplast inorganic pyrophosphatase (EC 3.6.1.1).	11	14	103	1	0.0412759	1	1.14416	0.0574886	0.0490566
Os02t0768600-02	Inorganic pyrophosphatase.	11	14	103	1	0.0412759	1	1.14416	0.0574886	0.0490566
Os06t0111500-01	Cytosolic 6_phosphogluconate dehydrogenase.	11	16	81	1	0.0537876	1	1.11635	0.051081	0.0264511
Os02t0603800-01	Isoprenoid biosynthesis_like protein (Fragment).	11	12	61	1	0.0232115	1	1.07425	0.0644129	0.0402975
Os03t0749300-01	Exoglucanase precursor.	10	17	95	1	0.0599629	1	1.41787	0.0843249	0.0422422
Os06t0611900-01	Glycine decarboxylase P subunit.	10	22	123	1	0.0258558	1	1.29873	0.0439113	1.77477e-06
Os03t0177400-01	EF_1 alpha.	10	15	109	1	0.0186532	1	1.24592	0.0326945	9.19264e-05
Os03t0735000-01	Glucose_1_phosphate adenylyltransferase large subunit 2 (EC 2.7.7.27) (ADP_glucose synthase) (ADP_glucose pyrophosphorylase) (AGPASE S) (Alpha_D_glucose_1_phosphate adenyl transferase) (BLPL) (Fragment).	10	14	78	1	0.0454679	1	1.24219	0.0718731	0.00393781
Os12t0244100-02	stromal 70 kDa heat shock_related protein.	10	15	76	1	0.0398515	1	1.15081	0.0397192	0.000791158
Os08t0502700-01	Pyridoxal phosphate_dependent transferase_ major region_ subdomain 1 domain containing protein.	10	20	110	1	0.0328843	1	1.14536	0.0643164	0.0123256
Os03t0827700-01	ATP_dependent RNA helicase.	9	11	50	1	0.0381098	1	1.30462	0.0711827	0.00276922
Os01t0357100-01	Ferredoxin_nitrite reductase (EC 1.7.7.1).	9	10	49	1	0.0488612	1	1.2921	0.0746274	0.0207466
Os01t0357100-02	Ferredoxin_nitrite reductase.	9	10	49	1	0.0488612	1	1.2921	0.0746274	0.0207466
Os05t0536200-01	Voltage_dependent anion channel.	9	19	106	1	0.0813519	1	1.26025	0.0777656	0.0116987
Os05t0496200-03	phosphoglycerate kinase.	9	32	186	1	0.0393276	1	1.24	0.0464906	0.00152487
Os09t0474300-01	Heat_shock protein precursor.	9	14	66	1	0.0487906	1	1.22865	0.0471625	0.000872426
Os05t0574400-01	Malate dehydrogenase.	9	29	142	1	0.00804068	1	1.21102	0.0376904	0.0002908
Os03t0129300-02	cDNA clone:J013118G18_ full insert sequence.	9	20	198	1	0.0400728	1	1.18952	0.0333964	0.00207758
Os08t0502700-03	serine__glyoxylate aminotransferase.	9	17	81	1	0.07038	1	1.13752	0.069557	0.00870071
Os02t0220500-01	Elongation factor 1_gamma (EF_1_gamma) (eEF_1B gamma).	9	13	54	1	0.0247434	1	1.06173	0.045202	0.00602769
Os09t0315700-01	Phosphoenolpyruvate carboxylase family protein.	8	12	31	1	0.0737022	1	1.30686	0.0589488	9.16557e-05
Os06t0725900-02	cDNA clone:J013001F19_ full insert sequence.	8	14	48	1	0.100386	1	1.30266	0.110101	0.0192598
Os03t0177400-02	Elongation factor 1_alpha.	8	13	105	1	0.0219035	1	1.28071	0.0369745	0.000160815
Os01t0147900-01	Triosephosphate isomerase_ cytosolic (EC 5.3.1.1) (TIM) (Triose_ phosphate isomerase).	8	18	107	1	0.0257059	1	1.2428	0.0498684	0.020572
Os04t0234600-01	Sedoheptulose_1_7_bisphosphatase.	8	11	84	1	0.0550285	1	1.24014	0.0674557	0.00113866
Os07t0476900-01	Thioredoxin domain 2 containing protein.	8	12	70	1	0.0327566	1	1.23115	0.0424431	4.34763e-06
Os04t0118400-02	H0613H07.5 protein.	8	14	76	1	0.0150393	1	1.20606	0.0505971	0.0115835
Os10t0478200-01	Cytoplasmic malate dehydrogenase.	8	17	89	1	0.0223815	1	1.18592	0.0522277	0.0472525
Os02t0285800-01	GTP_binding protein typA (Tyrosine phosphorylated protein A).	8	12	35	1	0.057802	1	1.17338	0.0639305	0.0301245
Os03t0712700-03	Phosphoglucomutase.	8	11	53	1	0.03035	1	1.16911	0.0539141	0.00295142
Os06t0568200-01	Vacuolar ATPase B subunit.	8	10	51	1	0.0968717	1	1.1661	0.0877763	0.016029
Os02t0553200-01	thylakoid_bound ascorbate peroxidase APx8.	8	12	73	1	0.0156991	1	1.09915	0.045907	0.00416938
Os04t0683700-01	4_coumarate_CoA ligase_like protein (Adenosine monophosphate binding protein 3 AMPBP3).	8	9	37	1	0.0725013	1	1.09864	0.0933301	0.0398735
Os02t0608900-01	Epstein_Barr virus (B95_8 isolate) U2_IR2 domain encoding nuclear protein EBNA2_ complete cds.	8	11	32	1	0.0978651	1	1.06735	0.0887697	0.0411402
Os06t0571400-01	Elongation factor 1 gamma_like protein (Fragment).	8	10	36	1	0.0367626	1	1.05929	0.0516429	0.0110047
Os11t0199200-01	Protein disulfide isomerase (Fragment).	8	10	44	1	0.0677808	1	1.03264	0.0580383	0.0357071
Os11t0199200-02	Protein disulfide isomerase.	8	10	44	1	0.0677808	1	1.03264	0.0580383	0.0357071
Os03t0125000-01	50S ribosomal protein L5_ chloroplast.	8	12	80	1	0.0150185	1	1.02226	0.0418361	0.00440777
Os04t0111200-01	ATP sulfurylase (Fragment).	8	11	53	1	0.0299487	1	1.01732	0.0463346	0.0118807
Os02t0220600-02	Elongation factor 1_gamma (EF_1_gamma) (eEF_1B gamma).	8	10	33	1	0.0516636	1	0.994499	0.0564055	0.00911807
Os01t0895100-01	Membrane_associated 30 kDa protein_ chloroplast precursor (M30).	8	13	50	1	0.0604621	1	0.791493	0.0907698	0.00430827
Os10t0100700-01	Vitamin B6 biosynthesis protein family protein.	7	14	70	1	0.0389436	1	1.66229	0.0604466	6.66066e-05
Os03t0699300-01	Adenylosuccinate synthetase_ chloroplast precursor (EC 6.3.4.4) (IMP__ aspartate ligase) (AdSS) (AMPSase).	7	8	24	1	0.0681625	1	1.31979	0.0742585	9.88836e-05
Os03t0827700-02	cDNA clone:J013043E01_ full insert sequence.	7	9	36	1	0.0447684	1	1.31209	0.0791734	0.00560702
Os01t0711400-01	Victorin binding protein.	7	12	78	1	0.0288313	1	1.30631	0.0658008	0.000634516
Os01t0805300-01	Mog1/PsbP_ alpha/beta/alpha sandwich domain containing protein.	7	14	48	1	0.0292788	1	1.28636	0.0614119	0.00474636
Os03t0177900-02	Elongation factor 1_alpha.	7	11	93	1	0.0247306	1	1.2726	0.0729068	0.00891102
Os02t0537700-01	2_cys peroxiredoxin BAS1_ chloroplast precursor (EC 1.11.1.15) (Thiol_ specific antioxidant protein) (Fragment).	7	16	157	1	0.0498725	1	1.24998	0.0631107	0.0137026
Os06t0701100-02	Eukaryotic initiation factor 4A (eIF4A) (eIF_4A).	7	10	54	1	0.0150524	1	1.22851	0.0313518	0.0125638
Os06t0701100-03	cDNA clone:001_114_H08_ full insert sequence.	7	10	54	1	0.0150524	1	1.22851	0.0313518	0.0125638
Os01t0654500-01	NADP_isocitrate dehydrogenase.	7	7	37	1	0.11261	1	1.2062	0.100693	0.0178644
Os06t0133800-02	Transketolase_ chloroplastic.	7	11	105	1	0.0682926	1	1.20514	0.0779444	0.0171014
Os02t0519900-02	H0613H07.5 protein.	7	13	64	1	0.0151902	1	1.19852	0.051392	0.0156001
Os03t0796501-00	60S ribosomal protein L4 (L1).	7	10	38	1	0.0374729	1	1.19015	0.0395777	0.00580201
Os08t0557100-01	Nucleic acid_binding protein precursor.	7	14	64	1	0.0312069	1	1.18614	0.0547533	0.00167695
Os08t0557100-02	28 kDa ribonucleoprotein_ chloroplast precursor (28RNP).	7	14	64	1	0.0312069	1	1.18614	0.0547533	0.00167695
Os02t0817700-02	3_ketoacyl_CoA thiolase (Fragment).	7	11	48	1	0.0725625	1	1.18078	0.0836485	0.0236648
Os04t0659100-02	Isoform 2 of Glutamine synthetase_ chloroplastic.	7	28	199	1	0.0242502	1	1.17882	0.0470619	0.00965441
Os08t0126300-01	Glyceraldehyde_3_phosphate dehydrogenase (Fragment).	7	21	136	1	0.0430496	1	1.17284	0.0472771	1.56026e-05
Os01t0711000-01	Vacuolar ATP synthase subunit B isoform 2 (EC 3.6.3.14) (V_ATPase B subunit 2) (Vacuolar proton pump B subunit 2).	7	9	50	1	0.0980803	1	1.14703	0.0886581	0.0305174
Os06t0118700-01	Peptidase A1 domain containing protein.	7	11	57	1	0.0522657	1	1.13915	0.060088	0.0138645
Os06t0704600-01	Delta_aminolevulinic acid dehydratase (Fragment).	7	7	21	1	0.0424841	1	1.07197	0.0533417	0.0478323
Os12t0247700-01	Jasmonate_induced protein.	6	20	115	1	0.0641753	1	1.86867	0.0735376	1.90381e-12
Os12t0559934-00	Lipoxygenase.	6	10	53	1	0.243683	1	1.8564	0.167115	0.000571857
Os08t0234000-01	60S ribosomal protein L7_2.	6	8	39	1	0.132502	1	1.50564	0.129293	0.00115929
Os04t0605900-01	60S ribosomal protein L7_2.	6	6	20	1	0.131628	1	1.43452	0.171813	0.0249995
Os01t0896700-00	60S ribosomal protein L5.	6	7	30	1	0.0590724	1	1.38285	0.10789	0.0106265
Os03t0356300-01	Ribosomal protein L6 family protein.	6	8	53	1	0.158277	1	1.38189	0.130682	0.0471146
Os03t0751400-01	50S ribosomal protein l6.	6	8	53	1	0.158277	1	1.38189	0.130682	0.0471146
Os02t0162500-01	40S ribosomal protein S14.	6	6	40	1	0.0867352	1	1.30927	0.127822	0.038456
Os02t0534800-01	40S ribosomal protein S14 (Clone MCH2).	6	6	40	1	0.0867352	1	1.30927	0.127822	0.038456
Os05t0503300-02	Sulfite reductase (Fragment).	6	7	36	1	0.0217022	1	1.2602	0.067315	0.009009
Os02t0234500-01	NAD(P)_binding domain containing protein.	6	6	21	1	0.0474476	1	1.248	0.0958149	0.0414209
Os05t0150800-01	Plastid 5_10_methylene_tetrahydrofolate dehydrogenase (Fragment).	6	6	35	1	0.0355524	1	1.19945	0.0816927	0.0161347
Os12t0244100-03	stromal 70 kDa heat shock_related protein.	6	8	31	1	0.057599	1	1.18893	0.0557776	0.00465701
Os06t0232600-01	Dehydroascorbate reductase.	6	11	80	1	0.0693005	1	1.17854	0.0749972	0.028334
Os03t0315800-01	30S ribosomal protein S1_ chloroplast precursor (CS1).	6	6	47	1	0.0493231	1	1.15557	0.0412969	0.00341519
Os10t0530400-01	Glutathione_S_transferase Cla47.	6	8	57	1	0.0674907	1	1.11998	0.087214	0.00615678
Os07t0662500-01	Elongation factor 1_beta_ (EF_1_beta_).	6	9	43	1	0.0627979	1	1.02208	0.0668279	0.0197908
Os02t0625500-01	Adenosine kinase_like protein (Fragment).	6	11	81	1	0.0436869	1	1.00037	0.0454057	0.0369398
Os02t0625500-02	Adenosine kinase_like protein (Fragment).	6	11	81	1	0.0436869	1	1.00037	0.0454057	0.0369398
Os03t0109600-01	Transcription factor homolog BTF3_like protein.	6	9	51	1	0.0173404	1	0.996503	0.04641	0.0196496
Os03t0109600-03	transcription factor BTF3.	6	9	51	1	0.0173404	1	0.996503	0.04641	0.0196496
Os05t0568300-00	50S ribosomal protein L12_ chloroplast precursor (CL12).	6	20	142	1	0.0230754	1	0.843927	0.0667588	0.0209703
Os03t0401300-01	Sucrose synthase 2 (EC 2.4.1.13) (Sucrose_UDP glucosyltransferase 2).	6	8	13	1	0.190724	1	0.821999	0.227419	0.0128727
Os08t0117300-01	40S ribosomal protein S13.	5	7	34	1	0.168113	1	1.72757	0.193806	0.017709
Os08t0117200-00	40S ribosomal protein S13 (Fragment).	5	8	31	1	0.164284	1	1.6585	0.182019	0.0272509
Os06t0568200-02	Vacuolar ATPase B subunit.	5	7	26	1	0.195145	1	1.52751	0.171429	0.00737775
Os08t0234000-02	60S ribosomal protein L7_2.	5	7	33	1	0.154659	1	1.52131	0.161079	0.00928773
Os03t0200500-01	40S ribosomal protein S3a (CYC07 protein).	5	8	36	1	0.0454025	1	1.48326	0.116041	0.00457812
Os03t0200500-02	40S ribosomal protein S3a.	5	8	36	1	0.0454025	1	1.48326	0.116041	0.00457812
Os01t0896800-01	Ribosomal protein L18/L5 domain containing protein.	5	6	24	1	0.115391	1	1.45597	0.135825	0.0156235
Os08t0288200-01	Adenylate kinase family protein.	5	5	7	1	0.176902	1	1.40795	0.156859	0.0214388
Os04t0409200-00	H0321H01.10 protein.	5	8	22	1	0.0956763	1	1.40674	0.0941261	1.40091e-05
Os09t0133600-01	Fibrillin_like protein.	5	6	27	1	0.0923308	1	1.39282	0.0856384	0.000637305
Os09t0133600-02	PAP fibrillin family protein.	5	6	27	1	0.0923308	1	1.39282	0.0856384	0.000637305
Os04t0386600-01	Pyruvate/Phosphoenolpyruvate kinase_ catalytic core domain containing protein.	5	9	31	1	0.0420853	1	1.37227	0.0857093	0.0230475
Os02t0794700-01	Cytosol aminopeptidase (EC 3.4.11.1) (Leucine aminopeptidase) (LAP) (Leucyl aminopeptidase) (Proline aminopeptidase) (EC 3.4.11.5) (Prolyl aminopeptidase).	5	6	32	1	0.0616281	1	1.35501	0.0641267	0.00105536
Os02t0794700-02	Leucine aminopeptidase (Cytosol aminopeptidase) (Fragment).	5	6	32	1	0.0616281	1	1.35501	0.0641267	0.00105536
Os04t0485300-01	Glucose_6_phosphate dehydrogenase.	5	5	22	1	0.0829029	1	1.35419	0.107948	0.00490345
Os01t0723400-01	Malic oxidoreductase family protein.	5	7	35	1	0.0743943	1	1.33684	0.0890794	0.00151869
Os01t0723400-02	Malic enzyme.	5	7	35	1	0.0743943	1	1.33684	0.0890794	0.00151869
Os01t0723400-03	Malic enzyme.	5	7	35	1	0.0743943	1	1.33684	0.0890794	0.00151869
Os08t0366000-04	Phosphoenolpyruvate carboxylase.	5	5	16	1	0.0722921	1	1.32573	0.0826043	0.00170043
Os01t0106900-01	1_deoxy_D_xylulose 5_phosphate reductoisomerase (Fragment).	5	5	9	1	0.114208	1	1.31486	0.13161	0.0132298
Os02t0194100-01	Citrate synthase (EC 4.1.3.7).	5	6	29	1	0.0953413	1	1.29757	0.12762	0.0304456
Os11t0538900-01	Citrate synthase.	5	6	29	1	0.0953413	1	1.29757	0.12762	0.0304456
Os08t0440800-01	Glyceraldehyde_3_phosphate dehydrogenase.	5	9	39	1	0.0701865	1	1.28414	0.0630401	0.00225035
Os02t0774300-01	Heat shock 70 kDa protein_ mitochondrial precursor.	5	8	20	1	0.0894259	1	1.27716	0.111741	0.0478002
Os05t0164100-01	Fructose_6_phosphate 2_kinase/fructose_2_6_bisphosphatase (EC 2.7.1.105) (EC 3.1.3.46) (Fragment).	5	6	10	1	0.0781091	1	1.26457	0.0904554	0.0311724
Os05t0164100-02	Fructose_6_phosphate_2_kinase/fructose_2_ 6_bisphosphatase.	5	6	10	1	0.0781091	1	1.26457	0.0904554	0.0311724
Os05t0503300-03	ferredoxin_sulfite reductase precursor.	5	6	27	1	0.0217715	1	1.24155	0.0696774	0.0420438
Os03t0212700-01	Cytochrome C reductase_processing peptidase subunit I_ MPP subunit I_ P55.	5	8	37	1	0.0858076	1	1.22897	0.101479	0.035351
Os01t0938900-01	Nascent polypeptide_associated complex alpha subunit_like protein 3 (NAC_alpha_like protein 3) (Alpha_NAC_like protein 3).	5	7	38	1	0.0847343	1	1.22637	0.0913977	0.0119136
Os02t0519900-03	H0613H07.5 protein.	5	9	52	1	0.0152595	1	1.20204	0.0547645	0.00999169
Os02t0519900-04	H0613H07.5 protein.	5	9	52	1	0.0152595	1	1.20204	0.0547645	0.00999169
Os02t0519900-05	H0613H07.5 protein.	5	9	52	1	0.0152595	1	1.20204	0.0547645	0.00999169
Os04t0118400-03	H0613H07.5 protein.	5	9	52	1	0.0152595	1	1.20204	0.0547645	0.00999169
Os01t0618100-01	IN2_2 protein.	5	6	13	1	0.0848631	1	1.18754	0.0877149	0.0353938
Os02t0739600-01	Pyruvate dehydrogenase E1 component alpha subunit_ mitochondrial precursor (EC 1.2.4.1) (PDHE1_A).	5	7	42	1	0.0468378	1	1.17791	0.080914	0.031789
Os02t0117700-01	UDPase	5	6	41	1	0.056545	1	1.15262	0.065712	0.0280815
Os09t0509200-01	Pyruvate dehydrogenase E1 beta subunit isoform 3 (EC 1.2.4.1).	5	5	28	1	0.092635	1	1.14466	0.0810271	0.0169008
Os09t0509200-02	(Rice Genome Annotation Project) pyruvate dehydrogenase E1 component subunit beta.	5	5	28	1	0.092635	1	1.14466	0.0810271	0.0169008
Os08t0191700-01	Glyoxalase I_ Abiotic stress response	5	7	49	1	0.0468025	1	1.12109	0.0659083	0.0270816
Os07t0558500-01	Inositol phosphatase_like protein.	5	7	46	1	0.038381	1	1.06151	0.0620323	0.000464285
Os05t0455700-01	Phosphoribosyltransferase domain containing protein.	5	6	17	1	0.0766803	1	1.05425	0.0844885	0.00900808
Os06t0705100-01	Thylakoid lumenal 13.3 kDa protein (P16.5) (Fragment).	5	10	79	1	0.043766	1	0.928459	0.0754762	0.0419544
Os12t0548300-01	Nucleoside diphosphate kinase II_ chloroplast precursor (EC 2.7.4.6) (NDK II) (NDP kinase II) (NDPK II).	5	7	40	1	0.05971	1	0.874628	0.0439876	0.044663
Os12t0548300-03	Nucleoside diphosphate kinase (Fragment).	5	7	40	1	0.05971	1	0.874628	0.0439876	0.044663
Os12t0564400-01	Thylakoid lumenal 21.5 kDa protein_ chloroplast precursor.	5	5	28	1	0.0440085	1	0.850856	0.0560458	0.0162265
Os10t0563700-01	Nucleoside diphosphate kinase I (EC 2.7.4.6) (NDK I) (NDP kinase I) (PP18).	5	8	72	1	0.0490056	1	0.778931	0.0583027	0.000105652
Os02t0626100-01	Phenylalanine ammonia_lyase.	5	5	14	1	0.213076	1	0.647424	0.226609	0.000927031
Os08t0549100-01	Peroxisome type ascorbate peroxidase.	5	6	34	1	0.137644	1	0.327555	0.206605	4.93972e-06
Os12t0530000-01	Histone H2A.	4	8	24	1	0.0751226	1	1.44618	0.0983642	0.00376394
Os05t0575300-02	Translation initiation factor IF_2_ chloroplast precursor (PvIF2cp).	4	4	10	1	0.0884488	1	1.43892	0.126528	0.010377
Os01t0326000-01	Peroxidase (Fragment).	4	4	17	1	0.0533975	1	1.39382	0.0715347	0.00103826
Os01t0326000-02	Class III peroxidase 13.	4	4	17	1	0.0533975	1	1.39382	0.0715347	0.00103826
Os03t0163300-01	Glutathione reductase (Fragment).	4	5	10	1	0.225442	1	1.39174	0.152326	0.0432733
Os04t0390000-01	OSIGBa0096P03.7 protein.	4	6	15	1	0.109415	1	1.37502	0.117163	0.00720713
Os04t0390000-03	OSIGBa0096P03.7 protein.	4	6	15	1	0.109415	1	1.37502	0.117163	0.00720713
Os03t0265400-01	50S ribosomal protein L4_ chloroplast precursor (R_protein L4).	4	5	51	1	0.119577	1	1.37281	0.119523	0.0182532
Os07t0545400-01	Protein H2A.	4	8	29	1	0.0667557	1	1.36558	0.0875114	0.00612187
Os04t0485300-03	Glucose_6_phosphate 1_dehydrogenase.	4	4	12	1	0.086929	1	1.34614	0.115069	0.00956456
Os12t0226900-01	Allyl alcohol dehydrogenase.	4	9	34	1	0.0951743	1	1.33146	0.0716166	0.00213364
Os04t0677500-01	Pyruvate kinase (EC 2.7.1.40).	4	5	17	1	0.0553244	1	1.31392	0.0672077	0.000958666
Os09t0553900-01	Conserved hypothetical protein.	4	5	7	1	0.135888	1	1.30276	0.111553	0.0134599
Os12t0514500-01	Heat_shock protein precursor.	4	5	30	1	0.0647816	1	1.29852	0.0798734	0.0150471
Os03t0143400-01	mitochondrial chaperonin_60 [Oryza sativa (japonica cultivar_group)].	4	4	22	1	0.0911878	1	1.29704	0.109464	0.00846988
Os10t0462900-01	mitochondrial chaperonin_60.	4	4	22	1	0.0911878	1	1.29704	0.109464	0.00846988
Os02t0774300-02	heat shock 70 kDa protein.	4	6	18	1	0.0942554	1	1.29621	0.12035	0.0253853
Os08t0427700-00	Histone H2A.	4	7	17	1	0.0625505	1	1.28099	0.08561	0.00424883
Os08t0345800-01	Glucose_1_phosphate adenylyltransferase small subunit_ chloroplast precursor (EC 2.7.7.27) (ADP_glucose synthase) (ADP_glucose pyrophosphorylase) (AGPASE B) (Alpha_D_glucose_1_phosphate adenyl transferase).	4	4	26	1	0.138325	1	1.23014	0.115484	0.0492257
Os08t0345800-02	Glucose_1_phosphate adenylyltransferase.	4	4	26	1	0.138325	1	1.23014	0.115484	0.0492257
Os01t0111100-01	Cyclophilin_like domain containing protein.	4	5	33	1	0.0621055	1	1.22729	0.0528782	0.0145524
Os06t0594100-01	Crotonase_ core domain containing protein.	4	7	30	1	0.0340638	1	1.22259	0.0423164	0.00267998
Os07t0188800-02	Methylmalonate semi_aldehyde dehydrogenase.	4	7	23	1	0.0887806	1	1.21929	0.0870536	0.0412109
Os07t0630800-01	Nodule_enhanced malate dehydrogenase.	4	5	22	1	0.0502328	1	1.18571	0.0679863	0.0142515
Os04t0165700-01	Cysteine synthase (EC 2.5.1.47).	4	5	26	1	0.0560692	1	1.17691	0.0806237	0.028989
Os07t0565600-01	predicted protein.	4	5	45	1	0.0377661	1	1.1638	0.06985	0.033323
Os07t0565600-02	Peptidyl_prolyl cis_trans isomerase TLP38_ chloroplast precursor (EC 5.2.1.8) (PPIase) (Rotamase) (Thylakoid lumen PPIase of 38 kDa) (p38).	4	5	45	1	0.0377661	1	1.1638	0.06985	0.033323
Os08t0162600-01	Rubredoxin_type Fe(Cys)4 protein family protein.	4	9	65	1	0.104452	1	1.1532	0.0761135	0.0339626
Os01t0675100-01	peroxiredoxin.	4	8	52	1	0.0472285	1	1.15231	0.0489341	0.0323613
Os08t0562600-03	C2 calcium_dependent membrane targeting domain containing protein.	4	5	22	1	0.0529966	1	1.14393	0.0742655	0.0103237
Os04t0111225-00	H0215A08.5 protein.	4	14	38	1	0.0507398	1	1.12569	0.0674456	0.0213355
Os11t0116400-01	Elongation factor P (EF_P).	4	5	19	1	0.0518394	1	1.06722	0.100843	0.0111937
Os12t0115900-01	Translation elongation factor P domain containing protein.	4	5	19	1	0.0518394	1	1.06722	0.100843	0.0111937
Os03t0401300-02	Sucrose synthase 1.	4	6	8	1	0.208599	1	0.891158	0.265899	0.0164528
Os03t0659233-00	Cytochrome b559 subunit alpha.	4	6	60	1	0.0654003	1	0.853831	0.130401	0.0269793
Os03t0100200-01	Transcriptional coactivator/pterin dehydratase family protein.	4	7	62	1	0.0712033	1	0.750891	0.0757801	0.00476611
Os11t0148500-02	Pyruvate kinase family protein.	3	5	15	1	0.0788185	1	1.66523	0.112199	0.00151984
Os01t0713200-01	Beta_glucanase.	3	5	12	1	0.183131	1	1.52061	0.196273	0.0260285
Os09t0400000-00	Cinnamyl alcohol dehydrogenase (EC 1.1.1.195).	3	4	12	1	0.0607548	1	1.51359	0.0995364	0.00488813
Os07t0545300-01	Histone H2A.	3	7	20	1	0.0743027	1	1.49763	0.102085	0.00336928
Os12t0438000-02	Histone H2A.	3	7	20	1	0.0743027	1	1.49763	0.102085	0.00336928
Os08t0562700-01	peptidase M1 family protein.	3	5	23	1	0.101646	1	1.48972	0.0983355	0.000278401
Os02t0244700-01	Phosphoenolpyruvate carboxylase 1 (EC 4.1.1.31) (PEPCase 1) (CP21).	3	4	15	1	0.104045	1	1.44259	0.0800395	0.000317727
Os04t0459900-01	Peptidase_ trypsin_like serine and cysteine domain containing protein.	3	3	7	1	0.122074	1	1.44248	0.14331	0.0262572
Os10t0411800-01	40S ribosomal protein S17_3.	3	4	28	1	0.112014	1	1.4097	0.104401	0.00141057
Os02t0199900-01	26S proteasome regulatory complex subunit p42D.	3	3	25	1	0.133566	1	1.38321	0.141677	0.00719704
Os02t0199900-02	26S protease regulatory subunit S10B.	3	3	25	1	0.133566	1	1.38321	0.141677	0.00719704
Os10t0575700-00	plastid_lipid associated protein 3.	3	4	25	1	0.117907	1	1.36057	0.133372	0.00860345
Os12t0514500-02	ATP binding.	3	3	22	1	0.0910125	1	1.34454	0.0925988	0.0170443
Os05t0428600-01	HSP70 precursor.	3	3	33	1	0.215174	1	1.33448	0.178084	0.0332778
Os08t0197700-00	Luminal binding protein 5 precursor (BiP 5) (78 kDa glucose_regulated protein homolog 5) (GRP 78_5).	3	3	33	1	0.215174	1	1.33448	0.178084	0.0332778
Os04t0459500-01	H0219H12.1 protein.	3	10	99	1	0.0561418	1	1.32861	0.0682428	0.00131844
Os01t0959900-02	NDH_O (NAD(P)H:plastoquinone dehydrogenase complex subunit O).	3	3	17	1	0.0602791	1	1.32638	0.088423	0.00395595
Os05t0593100-01	Vacuolar ATP synthase subunit C (EC 3.6.3.14) (V_ATPase C subunit) (Vacuolar proton pump C subunit).	3	6	22	1	0.0603549	1	1.31147	0.100933	0.0189398
Os11t0127800-01	FHA domain containing protein_ expressed.	3	4	25	1	0.083516	1	1.29771	0.0832256	0.00217368
Os11t0127800-02	FHA domain containing protein_ expressed.	3	4	25	1	0.083516	1	1.29771	0.0832256	0.00217368
Os12t0124000-01	FHA domain containing protein_ expressed.	3	4	25	1	0.083516	1	1.29771	0.0832256	0.00217368
Os12t0124000-02	FHA domain containing protein_ expressed.	3	4	25	1	0.083516	1	1.29771	0.0832256	0.00217368
Os12t0124000-03	FHA domain containing protein_ expressed.	3	4	25	1	0.083516	1	1.29771	0.0832256	0.00217368
Os12t0124000-04	FHA domain containing protein_ expressed.	3	4	25	1	0.083516	1	1.29771	0.0832256	0.00217368
Os04t0457500-01	H0523F07.13 protein.	3	3	11	1	0.089342	1	1.27071	0.0824744	0.0016988
Os09t0249700-02	Phosphatase 2A regulatory A subunit.	3	7	24	1	0.0436221	1	1.25917	0.0709899	0.0450957
Os06t0531200-01	ThiJ/PfpI domain containing protein.	3	4	24	1	0.0398273	1	1.25223	0.076047	0.00379588
Os04t0376300-01	3_oxoacyl_reductase.	3	4	14	1	0.0843651	1	1.24407	0.106527	0.0417833
Os03t0565200-01	Haloacid dehalogenase_like hydrolase domain containing protein.	3	4	20	1	0.0169522	1	1.24268	0.0470182	0.0274853
Os05t0373700-01	Nascent polypeptide_associated complex alpha subunit_like protein 3 (NAC_alpha_like protein 3) (Alpha_NAC_like protein 3).	3	6	34	1	0.0774375	1	1.23219	0.0968493	0.0228353
Os06t0716700-02	Heat shock protein 90.	3	3	9	1	0.178044	1	1.19552	0.138024	0.0362584
Os03t0315800-02	30S ribosomal protein S1 (Fragment).	3	3	19	1	0.0621643	1	1.18761	0.0545042	0.0118678
Os03t0297100-01	40S ribosomal protein S7.	3	5	31	1	0.0583595	1	1.17049	0.0714898	0.0152178
Os02t0735200-01	Glutamine synthetase shoot isozyme (EC 6.3.1.2) (Glutamate__ammonia ligase) (Clone lambda_GS28).	3	10	57	1	0.0495334	1	1.13065	0.0760373	0.0318062
Os02t0553200-02	thylakoid_bound ascorbate peroxidase APx8.	3	5	24	1	0.133309	1	1.11063	0.14465	0.0444976
Os07t0489800-01	Beta_grasp fold_ ferredoxin_type domain containing protein.	3	6	25	1	0.0417058	1	1.03995	0.110039	0.0437041
Os03t0109600-02	transcription factor BTF3.	3	3	31	1	0.0202883	1	0.870641	0.0692388	0.016424
Os03t0651000-01	Glu_tRNAGln amidotransferase_ C subunit family protein.	3	4	20	1	0.166161	1	0.862587	0.169039	0.0137052
Os12t0564400-02	PsbP.	3	3	10	1	0.0470384	1	0.844309	0.0655781	0.0159466
Os10t0529300-01	Tau class GST protein 3.	3	4	22	1	0.0914015	1	0.813422	0.127854	0.0208725
Os02t0626100-02	Phenylalanine ammonia_lyase.	3	3	6	1	0.273775	1	0.719304	0.245965	0.0353942
Os02t0626400-01	Phenylalanine ammonia_lyase (EC 4.3.1.5).	3	3	10	1	0.220469	1	0.70632	0.271479	0.0466491
Os02t0626600-00	Phenylalanine ammonia_lyase.	3	3	10	1	0.220469	1	0.70632	0.271479	0.0466491
Os02t0627100-01	Phenylalanine ammonia_lyase (EC 4.3.1.5).	3	3	10	1	0.220469	1	0.70632	0.271479	0.0466491
Os04t0518100-01	Phenylalanine ammonia_lyase.	3	3	10	1	0.220469	1	0.70632	0.271479	0.0466491
Os04t0518400-01	Phenylalanine ammonia_lyase (Fragment).	3	3	10	1	0.220469	1	0.70632	0.271479	0.0466491
Os05t0427400-00	Phenylalanine ammonia_lyase.	3	3	10	1	0.220469	1	0.70632	0.271479	0.0466491
Os04t0269600-02	cDNA clone:J023110G01_ full insert sequence.	2	3	9	1	0.282327	1	1.86708	0.233309	0.000269728
Os06t0716700-01	Heat shock protein 90.	2	2	3	1	0.265225	1	1.83269	0.35713	0.0227163
Os03t0162200-01	Histone H2A.	2	5	19	1	0.0831815	1	1.57343	0.121203	0.00237044
Os03t0743400-01	H2A protein.	2	5	19	1	0.0831815	1	1.57343	0.121203	0.00237044
Os10t0418000-01	Histone H2A.	2	5	19	1	0.0831815	1	1.57343	0.121203	0.00237044
Os01t0742300-01	3_hydroxyacid dehydrogenase/reductase domain containing protein.	2	2	7	1	0.227759	1	1.5717	0.191908	0.0180858
Os06t0176700-01	Isopenicillin N synthase family protein.	2	3	6	1	0.178096	1	1.56775	0.19304	0.0303016
Os01t0502700-00	Histone H2A.	2	7	23	1	0.0812314	1	1.55634	0.111553	0.000506174
Os03t0279200-01	Histone H2A.	2	7	23	1	0.0812314	1	1.55634	0.111553	0.000506174
Os05t0113900-01	Histone H2A.	2	7	23	1	0.0812314	1	1.55634	0.111553	0.000506174
Os05t0461400-02	Histone H2A.2.1.	2	7	23	1	0.0812314	1	1.55634	0.111553	0.000506174
Os09t0400300-01	Cinnamyl alcohol dehydrogenase (EC 1.1.1.195).	2	3	9	1	0.0616416	1	1.55049	0.105117	0.00347352
Os05t0477300-03	Ribosomal protein S26e domain containing protein.	2	6	32	1	0.208545	1	1.51625	0.206026	0.0253432
Os08t0562700-02	predicted protein.	2	4	11	1	0.153324	1	1.50204	0.101528	0.000108344
Os02t0758000-01	Low molecular weight heat shock protein precursor (Mitochondrial small heat shock protein 22).	2	2	5	1	0.296576	1	1.4892	0.264165	0.0343878
Os01t0615300-01	Transferase family protein.	2	2	4	1	0.0237632	1	1.47483	0.0715872	0.0465581
Os02t0677600-01	Conserved hypothetical protein.	2	2	4	1	0.0774527	1	1.45029	0.131109	0.0234691
Os02t0803700-01	26S protease regulatory subunit 6A homolog (TAT_binding protein homolog 1) (TBP_1).	2	2	13	1	0.177025	1	1.40999	0.181615	0.0108621
Os06t0173100-01	26S protease regulatory subunit 6A homolog (TAT_binding protein homolog 1) (TBP_1) (Mg(2_)_dependent ATPase 1) (LEMA_1).	2	2	13	1	0.177025	1	1.40999	0.181615	0.0108621
Os02t0199900-03	26S protease regulatory subunit S10B.	2	2	15	1	0.147954	1	1.37742	0.152088	0.00795006
Os09t0327400-01	Glycoside hydrolase_type carbohydrate_binding_ subgroup domain containing protein.	2	2	5	1	0.143977	1	1.36975	0.138575	0.00696137
Os05t0137400-01	Aspartic protease precursor.	2	2	17	1	0.109613	1	1.34605	0.13802	0.0403516
Os01t0693800-01	Threonine synthase_ chloroplast precursor (EC 4.2.3.1) (TS).	2	3	13	1	0.138768	1	1.34303	0.122104	0.0416208
Os03t0212700-02	mitochondrial_processing peptidase beta subunit.	2	4	14	1	0.0993428	1	1.33744	0.136477	0.0242212
Os02t0600400-01	Glucose_6_phosphate dehydrogenase.	2	2	9	1	0.0894188	1	1.33539	0.125579	0.0190474
Os02t0478700-01	Ribosomal protein S27.	2	4	31	1	0.135572	1	1.3296	0.0837056	0.00444128
Os04t0346100-01	Ribosomal protein S27.	2	4	31	1	0.135572	1	1.3296	0.0837056	0.00444128
Os03t0840200-01	Six_bladed beta_propeller_ TolB_like domain containing protein.	2	3	10	1	0.094065	1	1.3286	0.14482	0.0297486
Os07t0665200-01	Superoxide dismutase [Cu_Zn].	2	5	13	1	0.147714	1	1.32039	0.147935	0.046937
Os03t0798600-01	40S ribosomal protein S15 (Fragment).	2	5	12	1	0.112899	1	1.31981	0.130672	0.0172183
Os02t0244700-04	Phosphoenolpyruvate carboxylase.	2	2	9	1	0.128482	1	1.31	0.11684	0.00641544
Os01t0959900-01	predicted protein.	2	2	14	1	0.0666622	1	1.30227	0.100976	0.0158828
Os02t0259600-01	50S ribosomal protein L21_ chloroplast precursor (CL21) (CS_L7).	2	5	23	1	0.103961	1	1.2979	0.136888	0.0286671
Os09t0509000-01	DAG protein.	2	2	7	1	0.168355	1	1.29609	0.175998	0.0410986
Os08t0225000-00	beta_hydroxyacyl_ACP dehydratase.	2	2	13	1	0.148126	1	1.29133	0.126004	0.00946773
Os08t0548900-01	Proteasome subunit alpha type 7 (EC 3.4.25.1) (20S proteasome alpha subunit D) (20S proteasome subunit alpha_4).	2	3	7	1	0.141954	1	1.2887	0.134763	0.0306116
Os09t0538200-01	Proteasome subunit alpha type 7 (EC 3.4.25.1) (20S proteasome alpha subunit D) (20S proteasome subunit alpha_4).	2	3	7	1	0.141954	1	1.2887	0.134763	0.0306116
Os02t0652600-02	Ribosomal protein L19 family protein.	2	3	27	1	0.0968207	1	1.28644	0.146815	0.0498064
Os02t0220600-01	Elongation factor 1_gamma.	2	4	6	1	0.0662258	1	1.2609	0.11622	0.0408003
Os06t0531200-02	Hypothetical conserved gene.	2	2	12	1	0.100852	1	1.24333	0.111808	0.0188904
Os01t0758300-02	Phosphoenolpyruvate carboxylase_ housekeeping isozyme.	2	2	2	1	0.136868	1	1.24075	0.1485	0.0275508
Os12t0263200-01	Pinoresinol_lariciresinol reductase TH2.	2	2	3	1	0.201638	1	1.23568	0.152954	0.00653219
Os11t0660500-01	Translationally controlled tumor protein (Fragment).	2	3	15	1	0.103541	1	1.23459	0.12214	0.0319951
Os07t0168600-01	3_glucanase.	2	3	9	1	0.139655	1	1.23375	0.125496	0.0223242
Os01t0191100-01	Acidic ribosomal protein P2a_4 (Fragment).	2	4	17	1	0.0456518	1	1.22055	0.0565875	0.00925172
Os02t0105200-01	Dihydrolipoamide S_acetyltransferase (EC 2.3.1.12).	2	2	10	1	0.0970858	1	1.17983	0.109983	0.0333818
Os07t0410100-01	Dihydrolipoamide S_acetyltransferase (EC 2.3.1.12).	2	2	10	1	0.0970858	1	1.17983	0.109983	0.0333818
Os04t0538166-00	Elongation factor G_ chloroplastic.	2	6	27	1	0.0177824	1	1.14289	0.0719887	0.0243575
Os12t0502200-01	Low temperature_responsive RNA_binding protein.	2	3	9	1	0.0559304	1	1.13329	0.0655435	0.031576
Os03t0617900-01	Semialdehyde dehydrogenase_ dimerisation region domain containing protein.	2	4	23	1	0.0729625	1	1.03235	0.0817637	0.0184223
Os02t0793700-01	Membrane steroid_binding protein 1.	2	2	4	1	0.138307	1	0.954504	0.155557	0.0402525
Os02t0793700-02	Cytochrome b5 domain containing protein.	2	2	4	1	0.138307	1	0.954504	0.155557	0.0402525
Os03t0411300-01	EF_Hand type domain containing protein.	2	2	9	1	0.0814895	1	0.892472	0.106654	0.0230174
Os12t0548300-02	Nucleoside diphosphate kinase (Fragment).	2	4	26	1	0.0721538	1	0.867661	0.0466349	0.0102042
Os01t0271400-00	Peptidase S14_ ClpP family protein.	2	3	8	1	0.138915	1	0.796812	0.0888082	0.0192943
Os01t0510600-01	Tetratricopeptide_like helical domain containing protein.	2	2	2	1	0.0865265	1	0.778195	0.149301	0.0273806
Os03t0161800-01	SIPL.	2	2	3	1	0.16742	1	0.76985	0.170306	0.033545
Os07t0683600-00	Osr40c1 protein.	2	3	10	1	0.0943979	1	0.761739	0.108347	0.0150465
1Accession number on UNIPROT databank.
2Protein indentification.
3Number of matched peptides.
4Number of frames containing the chromatographic peak areas.
5Proteins matching the same set of peptides.
6Average ratio between abundance of a protein from NT-control vs. NT-control.
7Standard deviation of protein abundance from NT-control.
8Tukey's test result for ratio diferences between protein abundance from NT-control vs. NT-control.
9Average ratio between abundance of a protein from APX4-control vs. NT-control.
10Standard deviation of protein abundance from APX4-control.
11Tukey's test result for ratio diferences between protein abundance from APX4-control vs. NT-control.

## Sheet: All proteins
PROTEINID	DESCRIPTION	PEPTIDES	FRAMES	HITS	Ratio_NT0AT	StdDev_NT0AT	PValue_NT0AT	Ratio_APX40AT	StdDev_APX40AT	PValue_APX40AT
DEFAULT://Os07t0658400-02	Similar to Fd_GOGAT protein (Fragment).	26	50	239	1	0.0253764	1	1.32409	0.0332734	6.07216e-11
DEFAULT://Os12t0230100-01	Similar to ATP_dependent Clp protease ATP_binding subunit clpA homolog_ chloroplast precursor (Fragment).	23	36	153	1	0.0398084	1	1.26893	0.0375876	1.75976e-06
DEFAULT://Os07t0658400-01	Similar to Ferredoxin_dependent glutamate synthase.	23	45	180	1	0.0225715	1	1.37288	0.0347881	9.54792e-15
DEFAULT://Os05t0496200-01	Similar to 3_phosphoglycerate kinase (Fragment).	22	53	400	1	0.031362	1	1.20456	0.0346423	0.000152636
DEFAULT://Os12t0277500-01	Similar to RuBisCO subunit binding_protein alpha subunit_ chloroplast precursor (60 kDa chaperonin alpha subunit) (CPN_60 alpha) (Fragment).	21	35	254	1	0.0201178	1	0.926476	0.0288847	0.114789
DEFAULT://Os10t0356000-00	Similar to ribulose_1_5_bisphosphate carboxylase/oxygenase large subunit.	21	81	833	1	0.0156739	1	1.03137	0.0255591	0.000137907
DEFAULT://Os12t0207600-00	Similar to ribulose_1_5_bisphosphate carboxylase/oxygenase large subunit.	21	81	824	1	0.0156747	1	1.03118	0.0255556	0.000161173
DEFAULT://Os03t0738400-01	Similar to Serine hydroxymethyltransferase_ cytosolic (EC 2.1.2.1) (Serine methylase) (Glycine hydroxymethyltransferase) (SHMT).	20	48	362	1	0.0439935	1	1.28044	0.0455665	0.000257243
DEFAULT://Os06t0133800-01	Similar to Transferase.	19	40	341	1	0.0200847	1	1.22257	0.030582	2.47328e-08
DEFAULT://Os05t0553000-02	ATP synthase beta chain_ mitochondrial precursor (EC 3.6.3.14).	19	31	242	1	0.0227341	1	1.13253	0.0391136	0.0102614
DEFAULT://Os05t0291700-02	Similar to cDNA clone:002_143_C11_ full insert sequence.	19	25	128	1	0.0407716	1	1.23052	0.043403	0.000148428
DEFAULT://Os05t0291700-03	NAD(P)_binding domain containing protein.	19	25	128	1	0.0407716	1	1.23052	0.043403	0.000148428
DEFAULT://Os11t0707000-02	Ribulose_bisphosphate carboxylase activase (EC 6.3.4._) (Fragments).	19	70	641	1	0.0150081	1	1.24872	0.0270484	4.81745e-09
DEFAULT://Os11t0707000-03	Similar to Ribulose bisphosphate carboxylase/oxygenase activase_ chloroplastic.	19	70	641	1	0.0150081	1	1.24872	0.0270484	4.81745e-09
DEFAULT://Os01t0685800-01	Similar to ATP synthase beta chain_ mitochondrial precursor (EC 3.6.3.14).	18	30	241	1	0.0228138	1	1.11456	0.0387414	0.0198276
DEFAULT://Os01t0685800-02	Similar to ATP synthase subunit beta_ mitochondrial.	18	30	241	1	0.0228138	1	1.11456	0.0387414	0.0198276
DEFAULT://Os10t0355800-00	Similar to ATP synthase CF1 beta subunit.	18	48	518	1	0.0260169	1	1.22295	0.0371816	8.54969e-06
DEFAULT://Os03t0738400-03	Similar to Serine hydroxymethyltransferase.	18	42	331	1	0.0450127	1	1.26072	0.0468421	0.000834425
DEFAULT://Os10t0492300-01	Similar to IAP100.	18	33	197	1	0.0640476	1	1.1239	0.0535521	0.845788
DEFAULT://Os03t0276500-01	Similar to Heat shock protein 70.	18	24	158	1	0.0525454	1	1.2057	0.0577061	0.0145784
DEFAULT://Os12t0277500-02	Similar to RuBisCO large subunit_binding protein subunit alpha_ chloroplastic (Fragment).	17	29	214	1	0.0209531	1	0.92524	0.0301825	0.069486
DEFAULT://Os12t0541500-02	Similar to Chloroplast polyprotein of elongation factor Ts.	17	21	141	1	0.0434359	1	1.14125	0.0521973	0.169455
DEFAULT://Os05t0496200-02	Similar to phosphoglycerate kinase.	16	43	291	1	0.0368778	1	1.24269	0.0411821	0.000422426
DEFAULT://Os11t0171300-01	Fructose_bisphosphate aldolase_ chloroplast precursor (EC 4.1.2.13) (ALDP).	16	36	177	1	0.0229805	1	1.17013	0.03485	0.00040409
DEFAULT://Os02t0103800-01	Similar to Ferredoxin__NADP reductase.	16	28	191	1	0.0558819	1	1.26028	0.0561243	0.00562916
DEFAULT://Os03t0786100-01	Similar to Glycolate oxidase (EC 1.1.3.15) (Fragment).	16	24	242	1	0.0300914	1	1.01523	0.0423336	0.559348
DEFAULT://Os07t0152900-01	Similar to Glycolate oxidase (EC 1.1.3.15) (Fragment).	16	23	225	1	0.0407404	1	0.991171	0.0502813	0.375295
DEFAULT://Os03t0131200-01	Catalase_ Hydrogen peroxide_induced leaf cell death	16	39	320	1	0.0188774	1	1.30366	0.0459571	0.00018139
DEFAULT://Os06t0114000-02	Similar to 60 kDa chaperonin (Protein Cpn60) (groEL protein) (63 kDa stress protein) (GSP63).	15	19	155	1	0.0573301	1	0.997718	0.0559219	0.46694
DEFAULT://Os06t0608700-01	Similar to Fructose_bisphosphate aldolase_ cytoplasmic isozyme (EC 4.1.2.13).	15	24	152	1	0.0369922	1	1.24262	0.0515768	0.00096983
DEFAULT://Os12t0559200-01	Lipoxygenase (EC 1.13.11.12).	15	23	106	1	0.183419	1	1.76863	0.126209	7.19704e-06
DEFAULT://Os12t0559200-02	Similar to Lipoxygenase.	15	23	106	1	0.183419	1	1.76863	0.126209	7.19704e-06
DEFAULT://Os01t0208700-01	Similar to Phosphoenolpyruvate carboxylase (Fragment).	15	21	58	1	0.0468131	1	1.42927	0.0377088	1.0876e-07
DEFAULT://Os12t0420200-01	NAD(P)_binding domain containing protein.	15	26	251	1	0.0343831	1	1.13341	0.0509748	0.177788
DEFAULT://Os09t0482400-01	Similar to Heat shock protein 81_3.	15	18	100	1	0.0429976	1	1.18241	0.0545607	0.00407478
DEFAULT://Os11t0703900-01	Heat shock protein 70.	15	19	131	1	0.0457793	1	1.15265	0.059724	0.120282
DEFAULT://Os06t0114000-03	Similar to RuBisCO large subunit_binding protein subunit beta_ chloroplastic (Fragment).	14	18	146	1	0.0597135	1	0.993045	0.0578293	0.428611
DEFAULT://Os08t0366000-01	Phosphoenolpyruvate carboxylase.	14	19	69	1	0.0502613	1	1.32986	0.0498151	4.70342e-06
DEFAULT://Os02t0101500-01	Similar to NADH_dependent hydroxypyruvate reductase (EC 1.1.1.29) (Fragment).	14	23	155	1	0.0509592	1	1.10853	0.0530621	0.125914
DEFAULT://Os09t0482100-01	Similar to Heat shock protein 82.	14	17	93	1	0.0430613	1	1.17983	0.0552044	0.00661896
DEFAULT://Os02t0103800-02	Similar to Ferredoxin NADP_ reductase (EC 1.18.1.2) (Fragment).	14	26	184	1	0.0562217	1	1.25883	0.0566171	0.00439865
DEFAULT://Os01t0905800-01	Aldolase C_1.	14	18	98	1	0.0546696	1	1.09685	0.0734694	0.355627
DEFAULT://Os01t0978100-01	Similar to Cysteine synthase_ mitochondrial precursor (EC 2.5.1.47) (O_ acetylserine sulfhydrylase) (O_acetylserine (Thiol)_lyase) (CSase C) (CS_C) (OAS_TL C) (AtCS_C).	14	25	187	1	0.0283401	1	1.14959	0.042553	0.0185717
DEFAULT://Os03t0821100-01	Similar to Non_cell_autonomous heat shock cognate protein 70.	14	18	124	1	0.0675857	1	1.234	0.0686067	0.0177568
DEFAULT://Os01t0501800-01	Similar to Photosystem II oxygen_evolving complex protein 1 (Fragment).	14	53	530	1	0.0187289	1	1.16365	0.0534564	0.159259
DEFAULT://Os04t0623800-01	Similar to Aminomethyltransferase_ mitochondrial precursor (EC 2.1.2.10) (Glycine cleavage system T protein) (GCVT).	14	24	176	1	0.0406235	1	1.16922	0.0477535	0.0259524
DEFAULT://Os09t0553200-01	UDPase_ Pollen mother cell (PMC) meiosis_ Pollen development	13	18	119	1	0.0347819	1	1.10297	0.0416061	0.0495946
DEFAULT://Os02t0595700-01	Chloroplast translational elongation factor Tu.	13	23	185	1	0.0608234	1	1.08694	0.0683224	0.61112
DEFAULT://Os06t0107700-01	Ferredoxin__NADP reductase_ leaf isozyme_ chloroplast precursor (EC 1.18.1.2) (FNR).	13	27	224	1	0.0548101	1	1.19473	0.0490574	0.000128228
DEFAULT://Os03t0712700-01	Similar to Phosphoglucomutase_ cytoplasmic 2 (EC 5.4.2.2) (Glucose phosphomutase 2) (PGM 2).	13	17	68	1	0.0299029	1	1.17556	0.0509607	0.00307078
DEFAULT://Os02t0169300-01	Similar to Phosphoglycerate kinase_ cytosolic (EC 2.7.2.3).	13	18	103	1	0.0645949	1	1.20367	0.0598241	0.0710329
DEFAULT://Os05t0460000-01	Similar to 70 kDa heat shock cognate protein 1.	13	17	121	1	0.0476311	1	1.21796	0.070518	0.0502293
DEFAULT://Os03t0129300-01	Similar to Glyceraldehyde_3_phosphate dehydrogenase (EC 1.2.1.13) (Fragment).	13	25	257	1	0.0367721	1	1.18619	0.0307553	8.92872e-05
DEFAULT://Os04t0659100-01	Glutamine synthetase shoot isozyme_ chloroplast precursor (EC 6.3.1.2) (Glutamate__ammonia ligase) (Clone lambda_GS31).	13	40	297	1	0.0235899	1	1.17315	0.0429997	0.0110555
DEFAULT://Os06t0669400-01	Similar to Cell division protease ftsH homolog 2_ chloroplastic.	13	22	133	1	0.0554572	1	1.06951	0.0502858	0.20763
DEFAULT://Os01t0791033-00	Similar to ribulose_1_5_bisphosphate carboxylase/oxygenase large subunit.	13	46	508	1	0.0186832	1	1.09519	0.038257	0.00316318
DEFAULT://Os12t0624000-01	Similar to Methionine synthase protein.	13	19	92	1	0.0486405	1	1.04165	0.0565307	0.25056
DEFAULT://Os07t0108300-01	Similar to Alanine aminotransferase.	13	20	218	1	0.0458731	1	1.09985	0.0473302	0.403947
DEFAULT://Os01t0840100-01	Heat shock protein Hsp70 family protein.	13	16	119	1	0.0696507	1	1.2174	0.0707624	0.0347775
DEFAULT://Os08t0500700-01	Similar to Heat shock protein 82.	13	16	93	1	0.0448578	1	1.24123	0.0602573	0.00127354
DEFAULT://Os02t0698000-01	Similar to Phosphoribulokinase_ chloroplast precursor (EC 2.7.1.19) (Phosphopentokinase) (PRKase) (PRK).	13	27	253	1	0.0374221	1	1.17231	0.0504589	0.029833
DEFAULT://Os05t0553000-01	Similar to ATP synthase subunit beta_ mitochondrial.	12	17	163	1	0.0254848	1	1.13062	0.0468364	0.224177
DEFAULT://Os12t0207500-00	Similar to ATP synthase subunit beta.	12	23	310	1	0.0672268	1	1.20945	0.0586315	0.0276394
DEFAULT://Os03t0151800-02	Similar to Cell division control protein 48 homolog A (AtCDC48a).	12	14	62	1	0.0715198	1	1.04072	0.0604051	0.875008
DEFAULT://Os08t0366000-03	Similar to Phosphoenolpyruvate carboxylase.	12	17	55	1	0.0521677	1	1.32815	0.0502526	1.86982e-06
DEFAULT://Os02t0519900-01	Similar to Elongation factor EF_2 (Fragment).	12	19	100	1	0.0145561	1	1.17695	0.0419174	0.0175564
DEFAULT://Os10t0167300-01	Similar to Enolase 2 (EC 4.2.1.11) (2_phosphoglycerate dehydratase 2) (2_phospho_ D_glycerate hydro_lyase 2).	12	21	146	1	0.0419686	1	1.04872	0.0477068	0.0972754
DEFAULT://Os01t0682500-01	Similar to Protein Kinase C630.09c.	12	15	75	1	0.0439466	1	1.17231	0.0505507	0.0298928
DEFAULT://Os12t0623900-01	Similar to Ethylene_responsive methionine synthase (Fragment).	12	17	88	1	0.0394087	1	1.0463	0.0506815	0.248468
DEFAULT://Os07t0108300-02	Similar to Alanine aminotransferase.	12	18	187	1	0.0475589	1	1.09765	0.0482538	0.373253
DEFAULT://Os06t0725900-01	Similar to Cell division protein ftsH homolog_ chloroplast precursor (EC 3.4.24._) (DS9).	12	20	89	1	0.0635363	1	1.19136	0.0806318	0.0392511
DEFAULT://Os05t0405000-01	Orthophosphate dikinase precursor (EC 2.7.9.1).	12	18	69	1	0.048141	1	1.42196	0.076785	0.756805
DEFAULT://Os05t0405000-02	Similar to Isoform 2 of Pyruvate_ phosphate dikinase 1_ chloroplastic.	12	18	69	1	0.048141	1	1.42196	0.076785	0.756805
DEFAULT://Os01t0817700-01	Similar to 2_3_bisphosphoglycerate_independent phosphoglycerate mutase (EC 5.4.2.1) (Phosphoglyceromutase) (BPG_independent PGAM) (PGAM_I).	12	17	85	1	0.0254061	1	1.21064	0.0482286	0.014296
DEFAULT://Os05t0291700-01	Similar to PTAC16 (PLASTID TRANSCRIPTIONALLY ACTIVE18); binding / catalytic.	11	14	85	1	0.0561756	1	1.18853	0.058204	0.00394935
DEFAULT://Os08t0379400-01	Similar to Quinone oxidoreductase_like protein.	11	18	159	1	0.00412604	1	1.1629	0.0487558	0.0596919
DEFAULT://Os07t0691200-01	Similar to D_alanine__D_alanine ligase B (EC 6.3.2.4) (D_alanylalanine synthetase B) (D_Ala_D_Ala ligase B).	11	17	77	1	0.0822315	1	1.14399	0.0613017	0.193112
DEFAULT://Os07t0691200-02	Similar to D_alanine__D_alanine ligase family.	11	17	77	1	0.0822315	1	1.14399	0.0613017	0.193112
DEFAULT://Os07t0180900-01	Similar to 60S ribosomal protein L4.	11	16	89	1	0.135324	1	1.39655	0.135588	0.132541
DEFAULT://Os02t0603800-01	Similar to Isoprenoid biosynthesis_like protein (Fragment).	11	12	61	1	0.0232115	1	1.07425	0.0644129	0.0402975
DEFAULT://Os02t0768600-01	Similar to Chloroplast inorganic pyrophosphatase (EC 3.6.1.1).	11	14	103	1	0.0412759	1	1.14416	0.0574886	0.0490566
DEFAULT://Os02t0768600-02	Similar to Inorganic pyrophosphatase.	11	14	103	1	0.0412759	1	1.14416	0.0574886	0.0490566
DEFAULT://Os12t0277500-03	Similar to RuBisCO large subunit_binding protein subunit alpha_ chloroplastic (Fragment).	11	21	138	1	0.0343295	1	0.936222	0.0441336	0.125223
DEFAULT://Os12t0277500-04	Similar to RuBisCO large subunit_binding protein subunit alpha_ chloroplastic (Fragment).	11	21	138	1	0.0343295	1	0.936222	0.0441336	0.125223
DEFAULT://Os04t0118400-01	Similar to Elongation factor EF_2 (Fragment).	11	18	99	1	0.0145662	1	1.18186	0.0424109	0.00970242
DEFAULT://Os03t0563300-01	Similar to Mg_chelatase subunit (Fragment).	11	18	111	1	0.0472007	1	1.18007	0.0589837	0.323288
DEFAULT://Os02t0797500-01	Similar to Plastidic aspartate aminotransferase.	11	13	82	1	0.0142847	1	1.28429	0.0641409	0.00238593
DEFAULT://Os04t0459500-02	Similar to GADPH (383 AA) (Fragment).	11	33	293	1	0.0344966	1	1.24321	0.0390279	1.61025e-05
DEFAULT://Os05t0303000-01	Similar to Chloroplast heat shock protein 70.	11	14	88	1	0.0306466	1	1.25478	0.0396472	2.91282e-05
DEFAULT://Os06t0136600-01	Similar to Enolase 1 (EC 4.2.1.11) (2_phosphoglycerate dehydratase 1) (2_phospho_ D_glycerate hydro_lyase 1).	11	22	119	1	0.00261084	1	1.04476	0.0581608	0.0631718
DEFAULT://Os06t0111500-01	Cytosolic 6_phosphogluconate dehydrogenase.	11	16	81	1	0.0537876	1	1.11635	0.051081	0.0264511
DEFAULT://Os12t0244100-01	Similar to Heat shock 70 protein.	11	18	89	1	0.0323469	1	1.16759	0.0365958	0.000163928
DEFAULT://Os04t0623800-02	Similar to H0215F08.10 protein.	11	20	126	1	0.0438878	1	1.13857	0.0513217	0.105311
DEFAULT://Os01t0328700-01	FAD_dependent pyridine nucleotide_disulphide oxidoreductase domain containing protein.	11	22	107	1	0.0438597	1	1.12392	0.0533734	0.340533
DEFAULT://Os02t0115900-01	Endosperm lumenal binding protein.	11	13	65	1	0.0854667	1	1.22915	0.0802036	0.00977713
DEFAULT://Os03t0277300-01	Heat shock protein 70.	10	13	106	1	0.0744782	1	1.21249	0.0819171	0.0501966
DEFAULT://Os03t0749300-01	Similar to Exoglucanase precursor.	10	17	95	1	0.0599629	1	1.41787	0.0843249	0.0422422
DEFAULT://Os05t0402700-01	Similar to Fructose_bisphosphate aldolase_ cytoplasmic isozyme (EC 4.1.2.13).	10	13	80	1	0.0552453	1	1.08304	0.0651367	0.29177
DEFAULT://Os12t0520200-01	Similar to phenylalanine ammonia_lyase.	10	11	40	1	0.0937546	1	1.21074	0.123642	0.560567
DEFAULT://Os07t0171100-02	Similar to predicted protein.	10	16	98	1	0.0219115	1	1.05904	0.0608083	0.918758
DEFAULT://Os02t0830100-01	Similar to Oligopeptidase A.	10	12	66	1	0.0691381	1	1.07634	0.080342	0.11556
DEFAULT://Os02t0830100-05	Similar to protease PrlC candidate1.	10	12	66	1	0.0691381	1	1.07634	0.080342	0.11556
DEFAULT://Os08t0382400-01	Peptidyl_prolyl cis_trans isomerase_ cyclophilin_type domain containing protein.	10	15	90	1	0.00836781	1	1.0507	0.0217465	0.176384
DEFAULT://Os12t0541500-04	Similar to Elongation factor Ts.	10	14	79	1	0.0590817	1	1.15238	0.0640272	0.131858
DEFAULT://Os06t0611900-01	Similar to Glycine decarboxylase P subunit.	10	22	123	1	0.0258558	1	1.29873	0.0439113	1.77477e-06
DEFAULT://Os10t0445600-01	Conserved hypothetical protein.	10	13	51	1	0.112642	1	1.109	0.0842943	0.286294
DEFAULT://Os03t0248600-01	Similar to Enolase 2 (EC 4.2.1.11) (2_phosphoglycerate dehydratase 2) (2_phospho_ D_glycerate hydro_lyase 2).	10	23	123	1	0.0436074	1	1.09884	0.0502334	0.153387
DEFAULT://Os06t0136600-02	Similar to Enolase.	10	20	106	1	0.0673545	1	1.02808	0.061866	0.0621246
DEFAULT://Os03t0177400-01	EF_1 alpha.	10	15	109	1	0.0186532	1	1.24592	0.0326945	9.19264e-05
DEFAULT://Os12t0623900-02	Similar to Methionine synthase protein.	10	14	63	1	0.0432453	1	1.06346	0.0579468	0.187678
DEFAULT://Os04t0397100-01	Similar to ClpC protease.	10	12	47	1	0.0711118	1	1.1113	0.0525459	0.0940725
DEFAULT://Os12t0244100-02	Similar to stromal 70 kDa heat shock_related protein.	10	15	76	1	0.0398515	1	1.15081	0.0397192	0.000791158
DEFAULT://Os03t0735000-01	Similar to Glucose_1_phosphate adenylyltransferase large subunit 2 (EC 2.7.7.27) (ADP_glucose synthase) (ADP_glucose pyrophosphorylase) (AGPASE S) (Alpha_D_glucose_1_phosphate adenyl transferase) (BLPL) (Fragment).	10	14	78	1	0.0454679	1	1.24219	0.0718731	0.00393781
DEFAULT://Os07t0141400-01	Similar to 23 kDa polypeptide of photosystem II.	10	45	385	1	0.0100571	1	1.07399	0.0368983	0.960698
DEFAULT://Os08t0502700-01	Pyridoxal phosphate_dependent transferase_ major region_ subdomain 1 domain containing protein.	10	20	110	1	0.0328843	1	1.14536	0.0643164	0.0123256
DEFAULT://Os03t0827700-01	Similar to ATP_dependent RNA helicase.	9	11	50	1	0.0381098	1	1.30462	0.0711827	0.00276922
DEFAULT://Os05t0536200-01	Voltage_dependent anion channel.	9	19	106	1	0.0813519	1	1.26025	0.0777656	0.0116987
DEFAULT://Os11t0455500-01	Similar to Adenosylhomocysteinase.	9	13	70	1	0.0372229	1	0.912756	0.0560826	0.119386
DEFAULT://Os01t0905800-02	Aldolase C_1.	9	10	61	1	0.0664866	1	1.02596	0.0974	0.591446
DEFAULT://Os11t0455800-01	Similar to Serine hydroxymethyltransferase.	9	13	71	1	0.0623431	1	1.04133	0.053951	0.193126
DEFAULT://Os09t0474300-01	Similar to Heat_shock protein precursor.	9	14	66	1	0.0487906	1	1.22865	0.0471625	0.000872426
DEFAULT://Os06t0729650-00	Similar to Photosystem II stability/assembly factor HCF136_ chloroplastic.	9	10	88	1	0.0606717	1	1.15415	0.0869702	0.37575
DEFAULT://Os05t0496200-03	Similar to phosphoglycerate kinase.	9	32	186	1	0.0393276	1	1.24	0.0464906	0.00152487
DEFAULT://Os01t0357100-01	Ferredoxin_nitrite reductase (EC 1.7.7.1).	9	10	49	1	0.0488612	1	1.2921	0.0746274	0.0207466
DEFAULT://Os01t0357100-02	Similar to Ferredoxin_nitrite reductase.	9	10	49	1	0.0488612	1	1.2921	0.0746274	0.0207466
DEFAULT://Os09t0446800-01	Similar to Formate__tetrahydrofolate ligase (EC 6.3.4.3) (Formyltetrahydrofolate synthetase) (10_formyletrahydrofolate synthetase) (FHS) (FTHFS).	9	10	46	1	0.0417318	1	1.03765	0.0619474	0.718247
DEFAULT://Os09t0446800-02	Similar to THFS (10_FORMYLTETRAHYDROFOLATE SYNTHETASE); ATP binding / formate_tetrahydrofolate ligase.	9	10	46	1	0.0417318	1	1.03765	0.0619474	0.718247
DEFAULT://Os04t0538100-01	Elongation factor G_ III and V domain containing protein.	9	11	77	1	0.0239087	1	1.04401	0.0435207	0.628603
DEFAULT://Os07t0694700-01	L_ascorbate peroxidase.	9	14	106	1	0.0406427	1	1.13964	0.0724435	0.142876
DEFAULT://Os03t0129300-02	Similar to cDNA clone:J013118G18_ full insert sequence.	9	20	198	1	0.0400728	1	1.18952	0.0333964	0.00207758
DEFAULT://Os08t0113100-01	Similar to Fructokinase (Fragment).	9	13	65	1	0.0789463	1	0.928892	0.05886	0.287102
DEFAULT://Os08t0113100-02	Similar to cDNA clone:J023041C07_ full insert sequence.	9	13	65	1	0.0789463	1	0.928892	0.05886	0.287102
DEFAULT://Os09t0485900-01	Similar to 60S ribosomal protein L9 (Gibberellin_regulated protein GA).	9	17	107	1	0.0479322	1	1.11156	0.0625452	0.482585
DEFAULT://Os09t0482400-03	Similar to Heat shock protein 81_3.	9	10	28	1	0.0722822	1	1.11199	0.079302	0.0605658
DEFAULT://Os06t0111500-02	Similar to 6_phosphogluconate dehydrogenase_ decarboxylating.	9	13	61	1	0.0579446	1	1.08827	0.0560425	0.128359
DEFAULT://Os02t0220500-01	Elongation factor 1_gamma (EF_1_gamma) (eEF_1B gamma).	9	13	54	1	0.0247434	1	1.06173	0.045202	0.00602769
DEFAULT://Os01t0649100-01	Malate dehydrogenase.	9	22	121	1	0.02909	1	1.14631	0.0451276	0.057604
DEFAULT://Os05t0574400-01	Similar to Malate dehydrogenase.	9	29	142	1	0.00804068	1	1.21102	0.0376904	0.0002908
DEFAULT://Os08t0532200-01	Similar to Glutamate_1_semialdehyde 2_1_aminomutase_ chloroplast precursor (EC 5.4.3.8) (GSA) (Glutamate_1_semialdehyde aminotransferase) (GSA_ AT).	9	15	94	1	0.0488065	1	1.00521	0.0414841	0.659218
DEFAULT://Os12t0274700-01	Similar to Petunia ribulose 1_5_bisphosphate carboxylase small subunit mRNA (clone pSSU 51)_ partial cds. (Fragment).	9	42	370	1	0.0360771	1	0.946513	0.033503	0.212534
DEFAULT://Os12t0291100-01	Similar to Petunia ribulose 1_5_bisphosphate carboxylase small subunit mRNA (clone pSSU 51)_ partial cds. (Fragment).	9	42	370	1	0.0360771	1	0.946513	0.033503	0.212534
DEFAULT://Os12t0291400-01	Similar to Petunia ribulose 1_5_bisphosphate carboxylase small subunit mRNA (clone pSSU 51)_ partial cds. (Fragment).	9	42	370	1	0.0360771	1	0.946513	0.033503	0.212534
DEFAULT://Os12t0292400-01	Similar to Petunia ribulose 1_5_bisphosphate carboxylase small subunit mRNA (clone pSSU 51)_ partial cds. (Fragment).	9	42	370	1	0.0360771	1	0.946513	0.033503	0.212534
DEFAULT://Os08t0502700-03	Similar to serine__glyoxylate aminotransferase.	9	17	81	1	0.07038	1	1.13752	0.069557	0.00870071
DEFAULT://Os04t0610800-01	Similar to Coproporphyrinogen III oxidase (Fragment).	8	12	89	1	0.096712	1	1.03923	0.0768323	0.342607
DEFAULT://Os06t0114000-04	Similar to RuBisCo subunit binding_protein beta subunit (Fragment).	8	10	62	1	0.0940767	1	1.03152	0.0914457	0.150243
DEFAULT://Os01t0279100-01	Similar to Basic leucine zipper transcription factor CAT103 (Fragment).	8	9	64	1	0.127568	1	1.06419	0.101244	0.857746
DEFAULT://Os10t0492000-01	Conserved hypothetical protein.	8	8	48	1	0.190262	1	1.09001	0.15264	0.922821
DEFAULT://Os09t0535000-02	Similar to Triosephosphate isomerase_ chloroplast precursor (EC 5.3.1.1) (TIM) (Triose_phosphate isomerase).	8	13	104	1	0.0482669	1	1.13893	0.0541967	0.061765
DEFAULT://Os11t0163100-01	Similar to Actin 7 (Actin 2).	8	12	64	1	0.0491685	1	1.10658	0.0701857	0.138979
DEFAULT://Os08t0487800-01	Similar to Heat_shock protein precursor.	8	10	44	1	0.054436	1	1.1842	0.0574035	0.0877938
DEFAULT://Os02t0595700-02	Chloroplast elongation factor TuA (EF_TuA) precursor (Fragment).	8	14	118	1	0.0676906	1	1.09034	0.0802715	0.514759
DEFAULT://Os03t0125000-01	Similar to 50S ribosomal protein L5_ chloroplast.	8	12	80	1	0.0150185	1	1.02226	0.0418361	0.00440777
DEFAULT://Os08t0560900-01	Similar to Photosystem I reaction center subunit II_ chloroplast precursor (Photosystem I 20 kDa subunit) (PSI_D).	8	19	153	1	0.097736	1	1.25731	0.116997	0.593341
DEFAULT://Os07t0529600-01	Similar to Thiazole biosynthetic enzyme 1_1_ chloroplast precursor.	8	11	45	1	0.140667	1	1.35843	0.182466	0.480109
DEFAULT://Os04t0683700-01	Similar to 4_coumarate_CoA ligase_like protein (Adenosine monophosphate binding protein 3 AMPBP3).	8	9	37	1	0.0725013	1	1.09864	0.0933301	0.0398735
DEFAULT://Os07t0476900-01	Thioredoxin domain 2 containing protein.	8	12	70	1	0.0327566	1	1.23115	0.0424431	4.34763e-06
DEFAULT://Os04t0118400-02	Similar to H0613H07.5 protein.	8	14	76	1	0.0150393	1	1.20606	0.0505971	0.0115835
DEFAULT://Os11t0199200-01	Similar to Protein disulfide isomerase (Fragment).	8	10	44	1	0.0677808	1	1.03264	0.0580383	0.0357071
DEFAULT://Os11t0199200-02	Similar to Protein disulfide isomerase.	8	10	44	1	0.0677808	1	1.03264	0.0580383	0.0357071
DEFAULT://Os01t0147900-01	Triosephosphate isomerase_ cytosolic (EC 5.3.1.1) (TIM) (Triose_ phosphate isomerase).	8	18	107	1	0.0257059	1	1.2428	0.0498684	0.020572
DEFAULT://Os03t0712700-03	Similar to Phosphoglucomutase.	8	11	53	1	0.03035	1	1.16911	0.0539141	0.00295142
DEFAULT://Os02t0608900-01	Similar to Epstein_Barr virus (B95_8 isolate) U2_IR2 domain encoding nuclear protein EBNA2_ complete cds.	8	11	32	1	0.0978651	1	1.06735	0.0887697	0.0411402
DEFAULT://Os03t0718100-01	Actin 1.	8	13	70	1	0.0498025	1	1.08436	0.0723745	0.230499
DEFAULT://Os12t0190200-01	Similar to Thylakoid lumenal 29.8 kDa protein_ chloroplast precursor.	8	10	47	1	0.0611779	1	1.099	0.0828356	0.373705
DEFAULT://Os10t0478200-01	Cytoplasmic malate dehydrogenase.	8	17	89	1	0.0223815	1	1.18592	0.0522277	0.0472525
DEFAULT://Os04t0111200-01	Similar to ATP sulfurylase (Fragment).	8	11	53	1	0.0299487	1	1.01732	0.0463346	0.0118807
DEFAULT://Os02t0744900-01	Similar to Geranylgeranyl reductase (Fragment).	8	14	56	1	0.0502708	1	1.04593	0.0662496	0.488535
DEFAULT://Os09t0315700-01	Phosphoenolpyruvate carboxylase family protein.	8	12	31	1	0.0737022	1	1.30686	0.0589488	9.16557e-05
DEFAULT://Os04t0486600-01	Similar to Glyceraldehyde_3_phosphate dehydrogenase_ cytosolic 3 (EC 1.2.1.12).	8	17	124	1	0.0434679	1	1.00112	0.0516279	0.295332
DEFAULT://Os02t0103700-01	Similar to 60S ribosomal protein L9 (Gibberellin_regulated protein GA).	8	15	92	1	0.0503141	1	1.10388	0.0639366	0.458121
DEFAULT://Os10t0496900-02	NADPH: protochlorophyllide oxidoreductase_ Chlorophyll synthesis	8	9	42	1	0.0536431	1	1.04634	0.0477345	0.11063
DEFAULT://Os12t0420200-02	Similar to CRB; binding / catalytic/ coenzyme binding.	8	17	177	1	0.0367906	1	1.16365	0.059771	0.100599
DEFAULT://Os06t0270900-01	Similar to RF2 (EC 1.2.1.3) (T cytoplasm male sterility restorer factor 2).	8	11	41	1	0.00543348	1	1.03099	0.0566791	0.394107
DEFAULT://Os03t0177400-02	Similar to Elongation factor 1_alpha.	8	13	105	1	0.0219035	1	1.28071	0.0369745	0.000160815
DEFAULT://Os01t0866400-01	Similar to Fructose_1_6_bisphosphatase (EC 3.1.3.11) (Fragment).	8	10	42	1	0.0989946	1	1.17405	0.0982247	0.284132
DEFAULT://Os02t0285800-01	Similar to GTP_binding protein typA (Tyrosine phosphorylated protein A).	8	12	35	1	0.057802	1	1.17338	0.0639305	0.0301245
DEFAULT://Os06t0725900-02	Similar to cDNA clone:J013001F19_ full insert sequence.	8	14	48	1	0.100386	1	1.30266	0.110101	0.0192598
DEFAULT://Os04t0234600-01	Similar to Sedoheptulose_1_7_bisphosphatase.	8	11	84	1	0.0550285	1	1.24014	0.0674557	0.00113866
DEFAULT://Os07t0662900-01	Similar to 4_alpha_glucanotransferase (EC 2.4.1.25).	8	8	13	1	0.109826	1	0.977638	0.0923957	0.562679
DEFAULT://Os02t0220600-02	Elongation factor 1_gamma (EF_1_gamma) (eEF_1B gamma).	8	10	33	1	0.0516636	1	0.994499	0.0564055	0.00911807
DEFAULT://Os06t0571400-01	Similar to Elongation factor 1 gamma_like protein (Fragment).	8	10	36	1	0.0367626	1	1.05929	0.0516429	0.0110047
DEFAULT://Os02t0553200-01	Similar to thylakoid_bound ascorbate peroxidase APx8.	8	12	73	1	0.0156991	1	1.09915	0.045907	0.00416938
DEFAULT://Os07t0558400-01	Similar to Chlorophyll a/b_binding protein CP29 precursor.	8	17	134	1	0.0678603	1	1.27713	0.093346	0.359443
DEFAULT://Os06t0568200-01	Vacuolar ATPase B subunit.	8	10	51	1	0.0968717	1	1.1661	0.0877763	0.016029
DEFAULT://Os01t0895100-01	Similar to Membrane_associated 30 kDa protein_ chloroplast precursor (M30).	8	13	50	1	0.0604621	1	0.791493	0.0907698	0.00430827
DEFAULT://Os01t0654500-01	Similar to NADP_isocitrate dehydrogenase.	7	7	37	1	0.11261	1	1.2062	0.100693	0.0178644
DEFAULT://Os02t0102900-01	Similar to RuBisCO subunit binding_protein beta subunit_ chloroplast (60 kDa chaperonin beta subunit) (CPN_60 beta) (Fragment).	7	8	52	1	0.0710694	1	1.03251	0.0717987	0.571712
DEFAULT://Os12t0620400-01	Methyl_CpG DNA binding domain containing protein.	7	10	47	1	0.256518	1	1.30045	0.248888	0.930728
DEFAULT://Os05t0388500-01	Similar to 50S ribosomal protein L1.	7	7	42	1	0.0970525	1	1.08391	0.154803	0.783384
DEFAULT://Os08t0359000-01	Similar to APE1.	7	8	70	1	0.0304299	1	0.982843	0.0946703	0.855275
DEFAULT://Os07t0691200-04	Hypothetical conserved gene.	7	9	40	1	0.109984	1	1.1896	0.0832254	0.19507
DEFAULT://Os02t0240300-01	Similar to Class III peroxidase GvPx2b (Fragment).	7	9	67	1	0.228542	1	1.11676	0.190251	0.903839
DEFAULT://Os12t0541500-01	Similar to Elongation factor Ts.	7	7	62	1	0.0640771	1	1.11921	0.0901306	0.403959
DEFAULT://Os12t0541500-03	Similar to Elongation factor Ts.	7	7	62	1	0.0640771	1	1.11921	0.0901306	0.403959
DEFAULT://Os06t0701100-02	Eukaryotic initiation factor 4A (eIF4A) (eIF_4A).	7	10	54	1	0.0150524	1	1.22851	0.0313518	0.0125638
DEFAULT://Os06t0701100-03	Similar to cDNA clone:001_114_H08_ full insert sequence.	7	10	54	1	0.0150524	1	1.22851	0.0313518	0.0125638
DEFAULT://Os03t0337600-01	Similar to Uroporphyrinogen decarboxylase (EC 4.1.1.37) (URO_D) (UPD) (Fragment).	7	9	49	1	0.0287189	1	1.06647	0.0592014	0.716133
DEFAULT://Os06t0118700-01	Peptidase A1 domain containing protein.	7	11	57	1	0.0522657	1	1.13915	0.060088	0.0138645
DEFAULT://Os08t0379400-04	Similar to predicted protein.	7	10	79	1	0.00412917	1	1.16402	0.056912	0.0578773
DEFAULT://Os07t0212200-01	Similar to MRNA_binding protein (Fragment).	7	16	110	1	0.0486655	1	1.2538	0.08244	0.0501498
DEFAULT://Os02t0817700-02	Similar to 3_ketoacyl_CoA thiolase (Fragment).	7	11	48	1	0.0725625	1	1.18078	0.0836485	0.0236648
DEFAULT://Os03t0827700-02	Similar to cDNA clone:J013043E01_ full insert sequence.	7	9	36	1	0.0447684	1	1.31209	0.0791734	0.00560702
DEFAULT://Os03t0749300-03	Similar to Exoglucanase.	7	14	78	1	0.066144	1	1.4423	0.0941252	0.089861
DEFAULT://Os03t0134900-01	Similar to Glutathione S_transferase GSTF14 (Fragment).	7	15	63	1	0.091178	1	0.894392	0.0977537	0.51572
DEFAULT://Os03t0136900-01	Similar to Aconitate hydratase_ cytoplasmic (EC 4.2.1.3) (Citrate hydro_lyase) (Aconitase).	7	9	41	1	0.0633205	1	1.13171	0.0907589	0.583665
DEFAULT://Os10t0563600-01	Similar to Peptide methionine sulfoxide reductase (EC 1.8.4.6) (Protein_ methionine_S_oxide reductase) (Peptide Met(O) reductase).	7	7	44	1	0.0866395	1	1.28897	0.115858	0.1052
DEFAULT://Os07t0162500-02	Alpha/beta hydrolase fold_3 domain containing protein.	7	7	42	1	0.0661027	1	1.03081	0.0814401	0.609053
DEFAULT://Os03t0299900-01	Similar to Plastid aminotransferase (Fragment).	7	14	45	1	0.0719233	1	0.976106	0.0587262	0.791583
DEFAULT://Os03t0710800-01	14_3_3_like protein S94.	7	11	57	1	0.0373476	1	0.999555	0.0667477	0.802177
DEFAULT://Os07t0171100-01	Tetratricopeptide_like helical domain containing protein.	7	12	70	1	0.0288763	1	1.05517	0.0698581	0.857551
DEFAULT://Os01t0686800-01	Protein containing the WD_40 repeat_ Innate immunuty	7	10	42	1	0.0922903	1	1.14301	0.0736621	0.0764784
DEFAULT://Os06t0668200-01	Similar to Phosphoglycerate kinase_ cytosolic (EC 2.7.2.3).	7	9	60	1	0.0503299	1	1.18937	0.0865233	0.230382
DEFAULT://Os02t0830100-02	Similar to Oligopeptidase A.	7	9	46	1	0.0875994	1	1.22289	0.106347	0.149251
DEFAULT://Os03t0851700-01	Similar to TGB12K interacting protein 3.	7	14	64	1	0.0405599	1	0.976248	0.0561729	0.301021
DEFAULT://Os04t0486600-02	Similar to Glyceralde_3_phosphate dehydrogenase.	7	14	120	1	0.0442726	1	1.0128	0.0533031	0.311369
DEFAULT://Os01t0711400-01	Similar to Victorin binding protein.	7	12	78	1	0.0288313	1	1.30631	0.0658008	0.000634516
DEFAULT://Os01t0896500-01	Rhodanese_like domain containing protein.	7	9	40	1	0.144612	1	1.05032	0.127222	0.780438
DEFAULT://Os03t0796501-00	Similar to 60S ribosomal protein L4 (L1).	7	10	38	1	0.0374729	1	1.19015	0.0395777	0.00580201
DEFAULT://Os08t0347500-00	Similar to PsbP family protein_ expressed.	7	11	51	1	0.045594	1	1.02039	0.0974605	0.950841
DEFAULT://Os10t0461100-01	Similar to Keratin_ type II cytoskeletal 1 (Cytokeratin 1) (K1) (CK 1) (67 kDa cytokeratin) (Hair alpha protein).	7	11	51	1	0.045594	1	1.02039	0.0974605	0.950841
DEFAULT://Os10t0461100-02	Similar to PsbP family protein_ expressed.	7	11	51	1	0.045594	1	1.02039	0.0974605	0.950841
DEFAULT://Os07t0570700-01	Ribosome recycling factor family protein.	7	10	55	1	0.0433714	1	0.857782	0.0719171	0.347982
DEFAULT://Os12t0625000-01	Similar to Cysteine synthase.	7	10	35	1	0.048419	1	1.03733	0.0755224	0.15916
DEFAULT://Os02t0519900-02	Similar to H0613H07.5 protein.	7	13	64	1	0.0151902	1	1.19852	0.051392	0.0156001
DEFAULT://Os06t0133800-02	Similar to Transketolase_ chloroplastic.	7	11	105	1	0.0682926	1	1.20514	0.0779444	0.0171014
DEFAULT://Os03t0278900-01	ATPase_ F0 complex_ subunit B/B__ bacterial and chloroplast family protein.	7	13	108	1	0.241062	1	0.828509	0.178021	0.880241
DEFAULT://Os05t0110300-01	Similar to NAD_dependent epimerase/dehydratase.	7	11	54	1	0.0501995	1	1.12984	0.0603589	0.0570765
DEFAULT://Os05t0110300-02	Similar to NAD_dependent epimerase/dehydratase.	7	11	54	1	0.0501995	1	1.12984	0.0603589	0.0570765
DEFAULT://Os08t0430500-01	14_3_3 protein_ Florigen receptor_ Flowering	7	12	86	1	0.0526202	1	0.927244	0.0481776	0.0537383
DEFAULT://Os08t0126300-01	Similar to Glyceraldehyde_3_phosphate dehydrogenase (Fragment).	7	21	136	1	0.0430496	1	1.17284	0.0472771	1.56026e-05
DEFAULT://Os11t0525600-01	Similar to Alpha_mannosidase.	7	10	38	1	0.0803813	1	0.982134	0.0707839	0.205616
DEFAULT://Os11t0525600-03	Similar to predicted protein.	7	10	38	1	0.0803813	1	0.982134	0.0707839	0.205616
DEFAULT://Os03t0285700-01	Similar to L_ascorbate peroxidase.	7	10	40	1	0.184814	1	0.857368	0.161219	0.671409
DEFAULT://Os12t0190200-02	Similar to tat pathway signal sequence family protein.	7	9	44	1	0.0613168	1	1.10206	0.0831064	0.377304
DEFAULT://Os04t0490800-01	Haloacid dehalogenase_like hydrolase domain containing protein.	7	14	80	1	0.0647354	1	1.16999	0.0836499	0.411814
DEFAULT://Os01t0639900-01	Similar to Carbonic anhydrase_ chloroplast precursor (EC 4.2.1.1) (Carbonate dehydratase).	7	31	262	1	0.0251462	1	1.0557	0.0384483	0.052727
DEFAULT://Os02t0537700-01	Similar to 2_cys peroxiredoxin BAS1_ chloroplast precursor (EC 1.11.1.15) (Thiol_ specific antioxidant protein) (Fragment).	7	16	157	1	0.0498725	1	1.24998	0.0631107	0.0137026
DEFAULT://Os02t0197600-01	Chlorophyll a/b_binding protein type III (Fragment).	7	14	117	1	0.141784	1	0.914329	0.0952844	0.929785
DEFAULT://Os01t0805300-01	Mog1/PsbP_ alpha/beta/alpha sandwich domain containing protein.	7	14	48	1	0.0292788	1	1.28636	0.0614119	0.00474636
DEFAULT://Os04t0659100-02	Similar to Isoform 2 of Glutamine synthetase_ chloroplastic.	7	28	199	1	0.0242502	1	1.17882	0.0470619	0.00965441
DEFAULT://Os01t0191200-01	Similar to Acid phosphatase.	7	12	79	1	0.0667882	1	1.07704	0.0594448	0.160586
DEFAULT://Os07t0188800-01	Similar to Methylmalonate_semialdehyde dehydrogenase (EC 1.2.1.27).	7	11	52	1	0.0746547	1	1.20776	0.077822	0.112703
DEFAULT://Os03t0267300-01	Similar to Fructose_1_6_bisphosphatase_ chloroplast precursor (EC 3.1.3.11) (D_ fructose_1_6_bisphosphate 1_phosphohydrolase) (FBPase).	7	13	108	1	0.0385274	1	1.15492	0.0589591	0.0690407
DEFAULT://Os02t0115700-01	Catalase isozyme A (EC 1.11.1.6) (CAT_A).	7	13	62	1	0.0813844	1	0.975013	0.110498	0.921886
DEFAULT://Os10t0100700-01	Vitamin B6 biosynthesis protein family protein.	7	14	70	1	0.0389436	1	1.66229	0.0604466	6.66066e-05
DEFAULT://Os05t0103200-01	Cyclophilin_like domain containing protein.	7	12	99	1	0.0804276	1	1.1733	0.100057	0.444236
DEFAULT://Os12t0615400-01	Similar to 37 kDa inner envelope membrane protein_ chloroplast precursor (E37).	7	13	52	1	0.118187	1	1.07945	0.102997	0.600408
DEFAULT://Os03t0177900-02	Similar to Elongation factor 1_alpha.	7	11	93	1	0.0247306	1	1.2726	0.0729068	0.00891102
DEFAULT://Os10t0417600-01	NAD(P)_binding domain containing protein.	7	9	50	1	0.124402	1	1.07953	0.0947002	0.394726
DEFAULT://Os02t0105900-01	Similar to 40S ribosomal protein S4.	7	10	43	1	0.0790115	1	1.46834	0.144603	0.1068
DEFAULT://Os03t0807800-01	Similar to 40S ribosomal protein S2 (Fragment).	7	13	80	1	0.0918575	1	1.18246	0.0772036	0.0809939
DEFAULT://Os01t0711000-01	Similar to Vacuolar ATP synthase subunit B isoform 2 (EC 3.6.3.14) (V_ATPase B subunit 2) (Vacuolar proton pump B subunit 2).	7	9	50	1	0.0980803	1	1.14703	0.0886581	0.0305174
DEFAULT://Os03t0699300-01	Similar to Adenylosuccinate synthetase_ chloroplast precursor (EC 6.3.4.4) (IMP__ aspartate ligase) (AdSS) (AMPSase).	7	8	24	1	0.0681625	1	1.31979	0.0742585	9.88836e-05
DEFAULT://Os04t0602100-01	Plant ascorbate peroxidase domain containing protein.	7	12	72	1	0.0709828	1	1.14259	0.100482	0.56357
DEFAULT://Os06t0704600-01	Similar to Delta_aminolevulinic acid dehydratase (Fragment).	7	7	21	1	0.0424841	1	1.07197	0.0533417	0.0478323
DEFAULT://Os06t0256500-01	Similar to Glucose_6_phosphate isomerase.	7	9	38	1	0.00746902	1	1.17835	0.0736195	0.172451
DEFAULT://Os08t0557100-01	Similar to Nucleic acid_binding protein precursor.	7	14	64	1	0.0312069	1	1.18614	0.0547533	0.00167695
DEFAULT://Os08t0557100-02	28 kDa ribonucleoprotein_ chloroplast precursor (28RNP).	7	14	64	1	0.0312069	1	1.18614	0.0547533	0.00167695
DEFAULT://Os05t0573700-01	Similar to Ketol_acid reductoisomerase_ chloroplast precursor (EC 1.1.1.86) (Acetohydroxy_acid reductoisomerase) (Alpha_keto_beta_hydroxylacil reductoisomerase).	7	12	64	1	0.0474027	1	1.06972	0.055075	0.239989
DEFAULT://Os02t0328300-01	Phenol hydroxylase reductase family protein.	7	13	78	1	0.0293538	1	1.0844	0.0475073	0.149893
DEFAULT://Os03t0773800-01	Similar to Malate dehydrogenase_ glyoxysomal precursor (EC 1.1.1.37) (mbNAD_MDH).	7	20	139	1	0.0251766	1	1.04495	0.0386473	0.924102
DEFAULT://Os04t0640700-01	Similar to Alpha_L_arabinofuranosidase/beta_D_xylosidase isoenzyme ARA_I.	6	6	34	1	0.0776701	1	0.98623	0.114216	0.9475
DEFAULT://Os02t0162500-01	Similar to 40S ribosomal protein S14.	6	6	40	1	0.0867352	1	1.30927	0.127822	0.038456
DEFAULT://Os02t0534800-01	Similar to 40S ribosomal protein S14 (Clone MCH2).	6	6	40	1	0.0867352	1	1.30927	0.127822	0.038456
DEFAULT://Os05t0295800-01	Similar to Glyoxalase I (EC 4.4.1.5).	6	7	49	1	0.0479701	1	1.15667	0.0730223	0.0896025
DEFAULT://Os03t0182600-02	Similar to 40S ribosomal protein SA.	6	8	47	1	0.0620069	1	1.13289	0.0934846	0.384222
DEFAULT://Os02t0729400-01	Similar to Extracellular calcium sensing receptor.	6	7	35	1	0.118756	1	1.30546	0.120403	0.0739841
DEFAULT://Os05t0150800-01	Similar to Plastid 5_10_methylene_tetrahydrofolate dehydrogenase (Fragment).	6	6	35	1	0.0355524	1	1.19945	0.0816927	0.0161347
DEFAULT://Os06t0232600-01	Similar to Dehydroascorbate reductase.	6	11	80	1	0.0693005	1	1.17854	0.0749972	0.028334
DEFAULT://Os05t0595400-01	Similar to Nucleoside diphosphate kinase III (EC 2.7.4.6) (NDK III) (NDP kinase III) (NDPK III).	6	6	36	1	0.0381316	1	1.22085	0.0904994	0.122368
DEFAULT://Os06t0196900-03	Similar to Chaperonin.	6	9	57	1	0.0284174	1	1.07008	0.105419	0.37588
DEFAULT://Os02t0194700-01	Similar to Lipoxygenase 2.3_ chloroplast precursor (EC 1.13.11.12) (LOX2:Hv:3).	6	7	36	1	0.126476	1	1.0952	0.0980705	0.50041
DEFAULT://Os02t0115900-03	Similar to Endosperm lumenal binding protein.	6	7	23	1	0.111159	1	1.1782	0.114901	0.21973
DEFAULT://Os02t0146600-01	Similar to Eukaryotic initiation factor 4A (eIF4A) (eIF_4A).	6	9	48	1	0.077081	1	1.07613	0.0851719	0.139391
DEFAULT://Os02t0192700-02	Similar to Thioredoxin peroxidase.	6	13	102	1	0.0617917	1	1.08379	0.0596936	0.0886797
DEFAULT://Os05t0106600-01	Similar to Actin 97.	6	10	56	1	0.0500049	1	1.09165	0.0729627	0.195465
DEFAULT://Os12t0559934-00	Similar to Lipoxygenase.	6	10	53	1	0.243683	1	1.8564	0.167115	0.000571857
DEFAULT://Os01t0868900-01	Peptidase S8_ subtilisin_related domain containing protein.	6	8	42	1	0.0468886	1	1.08466	0.10172	0.400605
DEFAULT://Os01t0868900-02	Similar to predicted protein.	6	8	42	1	0.0468886	1	1.08466	0.10172	0.400605
DEFAULT://Os05t0129000-01	Similar to Gamma_glutamylcysteine synthetase (Fragment).	6	8	37	1	0.0454247	1	1.20013	0.0723363	0.0837867
DEFAULT://Os04t0457000-01	Similar to Chlorophyll a/b_binding protein CP24_ photosystem II (Fragment).	6	12	128	1	0.103308	1	0.816896	0.0930717	0.137601
DEFAULT://Os02t0168800-01	Similar to Porphobilinogen deaminase (Fragment).	6	6	28	1	0.0768099	1	1.00999	0.0970877	0.182001
DEFAULT://Os06t0662000-01	Similar to Vacuolar H__ATPase subunit A (Fragment).	6	6	47	1	0.0470472	1	1.12427	0.0758598	0.26433
DEFAULT://Os01t0358400-01	Similar to 40S ribosomal protein S4.	6	6	34	1	0.0927077	1	1.46903	0.182238	0.144093
DEFAULT://Os07t0176900-01	Similar to Ribose_5_phosphate isomerase precursor (EC 5.3.1.6).	6	12	99	1	0.0318987	1	1.12928	0.0553187	0.160894
DEFAULT://Os07t0176900-02	Similar to ribose_5_phosphate isomerase.	6	12	99	1	0.0318987	1	1.12928	0.0553187	0.160894
DEFAULT://Os04t0539000-01	Protein of unknown function DUF2485 domain containing protein.	6	11	32	1	0.132584	1	1.0597	0.11923	0.859269
DEFAULT://Os11t0242800-01	Similar to ASCAB9_A (ASCAB9_B) (Fragment).	6	13	122	1	0.113905	1	1.02233	0.109214	0.911326
DEFAULT://Os12t0555500-01	Probenazole_inducible protein PBZ1.	6	7	32	1	0.135672	1	1.24275	0.188042	0.561767
DEFAULT://Os12t0175500-01	Similar to Glutaredoxin_like protein.	6	11	50	1	0.0455372	1	1.06238	0.0778788	0.428651
DEFAULT://Os04t0656100-01	Similar to Plasma membrane H__ATPase_like protein (Fragment).	6	7	25	1	0.224267	1	1.2004	0.166824	0.477831
DEFAULT://Os05t0116100-01	Dehydroascorbate reductase.	6	12	109	1	0.110153	1	1.05829	0.0993631	0.991941
DEFAULT://Os05t0503300-02	Similar to Sulfite reductase (Fragment).	6	7	36	1	0.0217022	1	1.2602	0.067315	0.009009
DEFAULT://Os02t0580300-01	Similar to 14_3_3 protein 6.	6	7	37	1	0.0861054	1	1.03834	0.0996327	0.417732
DEFAULT://Os07t0529600-02	Similar to Pathogen_induced defense_responsive protein 8.	6	9	39	1	0.149235	1	1.30204	0.194404	0.492674
DEFAULT://Os03t0247000-01	Clp_ N_terminal domain containing protein.	6	9	33	1	0.0379156	1	0.799403	0.0692477	0.118421
DEFAULT://Os01t0896700-00	Similar to 60S ribosomal protein L5.	6	7	30	1	0.0590724	1	1.38285	0.10789	0.0106265
DEFAULT://Os05t0568300-00	Similar to 50S ribosomal protein L12_ chloroplast precursor (CL12).	6	20	142	1	0.0230754	1	0.843927	0.0667588	0.0209703
DEFAULT://Os06t0611900-02	Similar to Victorin binding protein.	6	10	36	1	0.0298171	1	1.25845	0.0880747	0.121653
DEFAULT://Os10t0330000-01	Conserved hypothetical protein.	6	12	72	1	0.0573095	1	0.859115	0.0935149	0.299397
DEFAULT://Os03t0778100-01	Similar to Photosystem_1 F subunit.	6	14	120	1	0.027136	1	0.971643	0.0839817	0.116587
DEFAULT://Os02t0234500-01	NAD(P)_binding domain containing protein.	6	6	21	1	0.0474476	1	1.248	0.0958149	0.0414209
DEFAULT://Os03t0315800-01	Similar to 30S ribosomal protein S1_ chloroplast precursor (CS1).	6	6	47	1	0.0493231	1	1.15557	0.0412969	0.00341519
DEFAULT://Os07t0100200-01	Similar to PDX1_like protein 4.	6	10	64	1	0.0397592	1	1.14465	0.0660644	0.304077
DEFAULT://Os04t0431100-01	GrpE protein homolog.	6	9	36	1	0.156166	1	1.00074	0.12948	0.888834
DEFAULT://Os06t0289900-01	UDP_glucuronosyl/UDP_glucosyltransferase family protein.	6	8	49	1	0.119637	1	0.851322	0.133643	0.326715
DEFAULT://Os10t0530500-01	Similar to Glutathione_S_transferase Cla47.	6	6	25	1	0.0552312	1	1.06513	0.0895335	0.106423
DEFAULT://Os11t0595200-01	PAP fibrillin family protein.	6	8	40	1	0.122459	1	1.29583	0.137565	0.113878
DEFAULT://Os03t0327600-01	Ricin B_related lectin domain containing protein.	6	10	39	1	0.085539	1	0.925152	0.0800175	0.212105
DEFAULT://Os11t0525600-04	Similar to predicted protein.	6	9	27	1	0.0826087	1	0.9963	0.0727636	0.340589
DEFAULT://Os09t0361400-01	Outer mitochondrial membrane protein porin (Voltage_dependent anion_ selective channel protein) (VDAC).	6	7	41	1	0.0857708	1	1.07668	0.104518	0.482483
DEFAULT://Os03t0611200-01	Aldo/keto reductase family protein.	6	9	43	1	0.087298	1	1.15287	0.0917706	0.342436
DEFAULT://Os03t0749500-01	Similar to Exo_beta_glucanase.	6	9	59	1	0.120224	1	1.05761	0.115768	0.183135
DEFAULT://Os09t0567366-01	Similar to Aldo_keto reductase/ oxidoreductase.	6	8	32	1	0.060593	1	1.18607	0.0781972	0.136505
DEFAULT://Os01t0191500-01	Similar to Mitochondrial processing peptidase.	6	7	17	1	0.0700413	1	1.11261	0.0691259	0.126163
DEFAULT://Os02t0131300-01	Similar to Mitochondrial ATP synthase.	6	9	49	1	0.0761769	1	0.891181	0.104174	0.0709342
DEFAULT://Os03t0121700-01	Similar to Nascent polypeptide_associated complex alpha subunit_like protein 3 (NAC_alpha_like protein 3) (Alpha_NAC_like protein 3).	6	15	52	1	0.106723	1	1.06343	0.0948511	0.862377
DEFAULT://Os02t0625500-01	Similar to Adenosine kinase_like protein (Fragment).	6	11	81	1	0.0436869	1	1.00037	0.0454057	0.0369398
DEFAULT://Os02t0625500-02	Similar to Adenosine kinase_like protein (Fragment).	6	11	81	1	0.0436869	1	1.00037	0.0454057	0.0369398
DEFAULT://Os10t0483000-01	Basal transcription factor 3_like protein_ Vegetative growth and reproductive development	6	9	49	1	0.017703	1	1.01099	0.0498096	0.20078
DEFAULT://Os03t0401300-01	Sucrose synthase 2 (EC 2.4.1.13) (Sucrose_UDP glucosyltransferase 2).	6	8	13	1	0.190724	1	0.821999	0.227419	0.0128727
DEFAULT://Os07t0662500-01	Similar to Elongation factor 1_beta_ (EF_1_beta_).	6	9	43	1	0.0627979	1	1.02208	0.0668279	0.0197908
DEFAULT://Os02t0718900-01	ADP_ATP carrier protein_ mitochondrial precursor (ADP/ATP translocase) (Adenine nucleotide translocator) (ANT).	6	6	57	1	0.084729	1	1.12994	0.141707	0.379957
DEFAULT://Os05t0247100-02	Similar to Chitinase (EC 3.2.1.14) III C00481_rice (EC 3.2.1.14).	6	9	46	1	0.251048	1	0.951589	0.189085	0.821143
DEFAULT://Os01t0851700-01	Similar to Cytosolic starch phosphorylase (Fragment).	6	8	21	1	0.0806086	1	1.12348	0.0788559	0.180411
DEFAULT://Os07t0544800-01	Similar to Oxygen_evolving enhancer protein 3_2_ chloroplast precursor (OEE3) (16 kDa subunit of oxygen evolving system of photosystem II) (OEC 16 kDa subunit) (Ferredoxin_NADP reductase binding protein) (BP).	6	15	106	1	0.0854139	1	1.10873	0.0908254	0.224722
DEFAULT://Os03t0202200-01	Porin_like protein.	6	7	19	1	0.0727333	1	1.01909	0.0735618	0.146969
DEFAULT://Os04t0605900-01	Similar to 60S ribosomal protein L7_2.	6	6	20	1	0.131628	1	1.43452	0.171813	0.0249995
DEFAULT://Os08t0234000-01	Similar to 60S ribosomal protein L7_2.	6	8	39	1	0.132502	1	1.50564	0.129293	0.00115929
DEFAULT://Os03t0356300-01	Ribosomal protein L6 family protein.	6	8	53	1	0.158277	1	1.38189	0.130682	0.0471146
DEFAULT://Os03t0751400-01	Similar to 50S ribosomal protein l6.	6	8	53	1	0.158277	1	1.38189	0.130682	0.0471146
DEFAULT://Os10t0530400-01	Similar to Glutathione_S_transferase Cla47.	6	8	57	1	0.0674907	1	1.11998	0.087214	0.00615678
DEFAULT://Os03t0577000-01	Similar to Ribosomal protein S3 (Fragment).	6	8	48	1	0.0738453	1	1.04579	0.0834457	0.482816
DEFAULT://Os12t0244100-03	Similar to stromal 70 kDa heat shock_related protein.	6	8	31	1	0.057599	1	1.18893	0.0557776	0.00465701
DEFAULT://Os02t0767500-01	Mitochondrial phosphate transporter.	6	6	37	1	0.0913466	1	1.04519	0.0991713	0.928548
DEFAULT://Os08t0562100-01	Similar to Sorghum chloroplast CM3 malate dehydrogenase (NADP) (Fragment).	6	10	70	1	0.046468	1	1.16371	0.0653715	0.127128
DEFAULT://Os10t0516100-01	Similar to Glycine cleavage system H protein_ mitochondrial precursor.	6	23	130	1	0.0291423	1	1.10329	0.0633019	0.776256
DEFAULT://Os02t0137200-01	Similar to 50S ribosomal protein L3_1_ chloroplast precursor.	6	9	46	1	0.0740327	1	1.23926	0.115276	0.744759
DEFAULT://Os10t0189100-01	Similar to predicted protein.	6	7	32	1	0.107179	1	1.2074	0.111139	0.070657
DEFAULT://Os02t0822600-01	Similar to 50S ribosomal protein L9.	6	8	49	1	0.147112	1	1.10285	0.153707	0.395604
DEFAULT://Os03t0592500-01	Similar to Photosystem II type II chlorophyll a/b binding protein (Fragment).	6	12	85	1	0.119126	1	1.07847	0.0978623	0.505392
DEFAULT://Os12t0247700-01	Similar to Jasmonate_induced protein.	6	20	115	1	0.0641753	1	1.86867	0.0735376	1.90381e-12
DEFAULT://Os07t0492000-01	Nucleoside diphosphate kinase I (EC 2.7.4.6) (NDK I) (NDP kinase I) (NDPK I).	6	12	80	1	0.0686476	1	1.00932	0.0867821	0.87591
DEFAULT://Os03t0822200-01	NAD(P)_binding domain containing protein.	6	9	27	1	0.0628634	1	1.05505	0.098263	0.250766
DEFAULT://Os03t0109600-01	Similar to Transcription factor homolog BTF3_like protein.	6	9	51	1	0.0173404	1	0.996503	0.04641	0.0196496
DEFAULT://Os03t0109600-03	Similar to transcription factor BTF3.	6	9	51	1	0.0173404	1	0.996503	0.04641	0.0196496
DEFAULT://Os07t0616600-02	Similar to 40S ribosomal protein SA (p40) (Laminin receptor homolog).	5	7	44	1	0.0642715	1	1.11837	0.101656	0.568593
DEFAULT://Os06t0663800-01	Similar to FKBP_type peptidyl_prolyl cis_trans isomerase 3_ chloroplast precursor (EC 5.2.1.8) (PPIase) (Rotamase) (AtFKBP13) (FK506 binding protein 1).	5	5	50	1	0.0480422	1	1.16064	0.133772	0.401971
DEFAULT://Os08t0242700-01	Similar to uridylyltransferase_related.	5	7	63	1	0.0635962	1	1.15055	0.0923255	0.142047
DEFAULT://Os03t0122200-01	Similar to 50S ribosomal protein L11.	5	6	54	1	0.108055	1	1.19544	0.122962	0.128575
DEFAULT://Os12t0583300-01	Peptidase aspartic_ catalytic domain containing protein.	5	8	68	1	0.0744655	1	1.57895	0.192464	0.1226
DEFAULT://Os01t0749200-01	Similar to 50S ribosomal protein L13.	5	5	24	1	0.0746663	1	1.64895	0.157125	0.122346
DEFAULT://Os08t0266300-00	Similar to predicted protein.	5	6	28	1	0.095965	1	1.16096	0.121233	0.572943
DEFAULT://Os12t0548300-01	Similar to Nucleoside diphosphate kinase II_ chloroplast precursor (EC 2.7.4.6) (NDK II) (NDP kinase II) (NDPK II).	5	7	40	1	0.05971	1	0.874628	0.0439876	0.044663
DEFAULT://Os12t0548300-03	Similar to Nucleoside diphosphate kinase (Fragment).	5	7	40	1	0.05971	1	0.874628	0.0439876	0.044663
DEFAULT://Os09t0509200-01	Similar to Pyruvate dehydrogenase E1 beta subunit isoform 3 (EC 1.2.4.1).	5	5	28	1	0.092635	1	1.14466	0.0810271	0.0169008
DEFAULT://Os09t0509200-02	Similar to (Rice Genome Annotation Project) pyruvate dehydrogenase E1 component subunit beta.	5	5	28	1	0.092635	1	1.14466	0.0810271	0.0169008
DEFAULT://Os03t0704100-01	Similar to structural molecule.	5	5	32	1	0.259546	1	1.03337	0.227156	0.803167
DEFAULT://Os06t0157000-01	Esterase_ SGNH hydrolase_type domain containing protein.	5	6	37	1	0.0978364	1	1.28766	0.123687	0.131669
DEFAULT://Os11t0432400-01	Similar to 2_oxoglutarate/malate translocator.	5	5	27	1	0.203811	1	1.20164	0.151203	0.242226
DEFAULT://Os08t0480800-01	Similar to TaWIN2.	5	7	49	1	0.0755602	1	0.999465	0.0860876	0.166992
DEFAULT://Os09t0539100-01	Similar to 3_dehydroquinate synthase_like protein.	5	7	18	1	0.0668204	1	1.12994	0.0885929	0.33128
DEFAULT://Os10t0502000-01	Similar to Thylakoid lumenal 17.4 kDa protein (P17.4) (Fragment).	5	5	41	1	0.0946266	1	1.20508	0.123771	0.21891
DEFAULT://Os02t0133800-01	Proteasome subunit alpha type 1 (EC 3.4.25.1) (20S proteasome alpha subunit F) (20S proteasome subunit alpha_6) (Proteasome component C2).	5	5	5	1	0.055359	1	1.1514	0.108988	0.301031
DEFAULT://Os05t0455700-01	Phosphoribosyltransferase domain containing protein.	5	6	17	1	0.0766803	1	1.05425	0.0844885	0.00900808
DEFAULT://Os02t0815500-01	Alcohol dehydrogenase class III (EC 1.1.1.1) (Glutathione_dependent formaldehyde dehydrogenase) (EC 1.2.1.1) (FDH) (FALDH) (GSH_FDH).	5	7	37	1	0.0933953	1	1.11718	0.082859	0.208358
DEFAULT://Os05t0387200-01	Similar to UDP_sulfoquinovose synthase_ chloroplast precursor (EC 3.13.1.1) (Sulfite:UDP_glucose sulfotransferase) (Sulfolipid biosynthesis protein) (SoSQD1).	5	5	20	1	0.187173	1	1.06159	0.157003	0.930353
DEFAULT://Os02t0168800-02	Similar to Porphobilinogen deaminase_ chloroplastic.	5	5	26	1	0.0975562	1	1.01822	0.0995363	0.13847
DEFAULT://Os02t0117700-01	UDPase	5	6	41	1	0.056545	1	1.15262	0.065712	0.0280815
DEFAULT://Os08t0191700-01	Glyoxalase I_ Abiotic stress response	5	7	49	1	0.0468025	1	1.12109	0.0659083	0.0270816
DEFAULT://Os01t0938900-01	Similar to Nascent polypeptide_associated complex alpha subunit_like protein 3 (NAC_alpha_like protein 3) (Alpha_NAC_like protein 3).	5	7	38	1	0.0847343	1	1.22637	0.0913977	0.0119136
DEFAULT://Os06t0705100-01	Similar to Thylakoid lumenal 13.3 kDa protein (P16.5) (Fragment).	5	10	79	1	0.043766	1	0.928459	0.0754762	0.0419544
DEFAULT://Os01t0964133-01	Similar to Actin.	5	8	49	1	0.0538531	1	1.09072	0.079355	0.169709
DEFAULT://Os10t0510000-01	Similar to actin.	5	9	50	1	0.0762202	1	1.12962	0.0874175	0.105509
DEFAULT://Os12t0163700-01	Similar to Actin 7 (Actin 2).	5	9	50	1	0.0762202	1	1.12962	0.0874175	0.105509
DEFAULT://Os04t0402100-01	Similar to Calnexin (Fragment).	5	7	22	1	0.0392864	1	1.19403	0.151955	0.309713
DEFAULT://Os08t0117200-00	Similar to 40S ribosomal protein S13 (Fragment).	5	8	31	1	0.164284	1	1.6585	0.182019	0.0272509
DEFAULT://Os08t0117300-01	Similar to 40S ribosomal protein S13.	5	7	34	1	0.168113	1	1.72757	0.193806	0.017709
DEFAULT://Os06t0664200-01	Inositol monophosphatase/Fructose_1_6_bisphosphatase domain containing protein.	5	6	16	1	0.163622	1	1.13848	0.132389	0.321886
DEFAULT://Os08t0434300-01	Similar to Malate dehydrogenase precursor (EC 1.1.1.37).	5	6	29	1	0.0722003	1	1.0368	0.0944757	0.353971
DEFAULT://Os02t0194100-01	Similar to Citrate synthase (EC 4.1.3.7).	5	6	29	1	0.0953413	1	1.29757	0.12762	0.0304456
DEFAULT://Os11t0538900-01	Similar to Citrate synthase.	5	6	29	1	0.0953413	1	1.29757	0.12762	0.0304456
DEFAULT://Os11t0455800-02	Similar to Serine hydroxymethyltransferase.	5	6	42	1	0.11183	1	0.980255	0.0922974	0.568106
DEFAULT://Os04t0626400-01	Similar to OSIGBa0148A10.12 protein.	5	5	36	1	0.101787	1	1.16186	0.139069	0.206289
DEFAULT://Os10t0163340-01	Similar to Cytosolic aldolase.	5	6	39	1	0.0637182	1	1.18496	0.0883445	0.095086
DEFAULT://Os04t0409200-00	Similar to H0321H01.10 protein.	5	8	22	1	0.0956763	1	1.40674	0.0941261	1.40091e-05
DEFAULT://Os02t0794700-01	Similar to Cytosol aminopeptidase (EC 3.4.11.1) (Leucine aminopeptidase) (LAP) (Leucyl aminopeptidase) (Proline aminopeptidase) (EC 3.4.11.5) (Prolyl aminopeptidase).	5	6	32	1	0.0616281	1	1.35501	0.0641267	0.00105536
DEFAULT://Os02t0794700-02	Similar to Leucine aminopeptidase (Cytosol aminopeptidase) (Fragment).	5	6	32	1	0.0616281	1	1.35501	0.0641267	0.00105536
DEFAULT://Os03t0737000-01	Cystathionine beta_synthase_ core domain containing protein.	5	7	38	1	0.0886768	1	1.04018	0.104362	0.891769
DEFAULT://Os03t0737000-03	Similar to CBS domain containing protein_ expressed.	5	7	38	1	0.0886768	1	1.04018	0.104362	0.891769
DEFAULT://Os04t0386600-01	Pyruvate/Phosphoenolpyruvate kinase_ catalytic core domain containing protein.	5	9	31	1	0.0420853	1	1.37227	0.0857093	0.0230475
DEFAULT://Os10t0573700-01	Similar to Mitochondrial carnitine/acylcarnitine carrier_like protein (A BOUT DE SOUFFLE) (Carnitine/acylcarnitine translocase_like protein) (CAC_like protein).	5	11	62	1	0.0847106	1	1.06052	0.0960334	0.976804
DEFAULT://Os05t0503300-03	Similar to ferredoxin_sulfite reductase precursor.	5	6	27	1	0.0217715	1	1.24155	0.0696774	0.0420438
DEFAULT://Os03t0200500-01	40S ribosomal protein S3a (CYC07 protein).	5	8	36	1	0.0454025	1	1.48326	0.116041	0.00457812
DEFAULT://Os03t0200500-02	Similar to 40S ribosomal protein S3a.	5	8	36	1	0.0454025	1	1.48326	0.116041	0.00457812
DEFAULT://Os01t0144100-01	Similar to Thylakoid lumenal 15 kDa protein_ chloroplast precursor (p15).	5	8	47	1	0.0145849	1	0.97459	0.0493921	0.396252
DEFAULT://Os03t0212700-01	Similar to Cytochrome C reductase_processing peptidase subunit I_ MPP subunit I_ P55.	5	8	37	1	0.0858076	1	1.22897	0.101479	0.035351
DEFAULT://Os01t0152300-00	Similar to Histone H2B.1.	5	6	30	1	0.0370474	1	3.10874	0.288918	0.0539978
DEFAULT://Os01t0152900-00	Similar to Histone H2B.1.	5	6	30	1	0.0370474	1	3.10874	0.288918	0.0539978
DEFAULT://Os01t0153300-00	Similar to Histone H2B.1.	5	6	30	1	0.0370474	1	3.10874	0.288918	0.0539978
DEFAULT://Os05t0574300-00	Similar to Histone H2B.2.	5	6	30	1	0.0370474	1	3.10874	0.288918	0.0539978
DEFAULT://Os07t0546000-01	Similar to Isopentenyl pyrophosphate:dimethyllallyl pyrophosphate isomerase (EC 5.3.3.2) (Fragment).	5	7	44	1	0.153568	1	1.13326	0.140943	0.718111
DEFAULT://Os01t0896800-01	Ribosomal protein L18/L5 domain containing protein.	5	6	24	1	0.115391	1	1.45597	0.135825	0.0156235
DEFAULT://Os02t0519900-03	Similar to H0613H07.5 protein.	5	9	52	1	0.0152595	1	1.20204	0.0547645	0.00999169
DEFAULT://Os02t0519900-04	Similar to H0613H07.5 protein.	5	9	52	1	0.0152595	1	1.20204	0.0547645	0.00999169
DEFAULT://Os02t0519900-05	Similar to H0613H07.5 protein.	5	9	52	1	0.0152595	1	1.20204	0.0547645	0.00999169
DEFAULT://Os04t0118400-03	Similar to H0613H07.5 protein.	5	9	52	1	0.0152595	1	1.20204	0.0547645	0.00999169
DEFAULT://Os02t0643500-01	Pentapeptide repeat containing protein.	5	8	20	1	0.0263322	1	1.17309	0.0781609	0.129662
DEFAULT://Os07t0558500-01	Inositol phosphatase_like protein.	5	7	46	1	0.038381	1	1.06151	0.0620323	0.000464285
DEFAULT://Os12t0564400-01	Similar to Thylakoid lumenal 21.5 kDa protein_ chloroplast precursor.	5	5	28	1	0.0440085	1	0.850856	0.0560458	0.0162265
DEFAULT://Os03t0794500-01	Similar to Glutamate dehydrogenase (EC 1.4.1.3) (GDH).	5	6	9	1	0.0390791	1	1.07335	0.117755	0.19986
DEFAULT://Os04t0439900-01	Similar to Translocon Tic40 precursor.	5	6	45	1	0.107768	1	0.908633	0.0890709	0.203519
DEFAULT://Os05t0445500-01	Similar to Acidic ribosomal protein (Fragment).	5	7	59	1	0.0325892	1	0.957953	0.0549401	0.540836
DEFAULT://Os08t0430500-03	Similar to 14_3_3_like protein GF14_C.	5	10	70	1	0.0626455	1	1.01807	0.0662999	0.373613
DEFAULT://Os08t0553800-01	NAD(P)_binding domain containing protein.	5	5	34	1	0.0442774	1	0.9284	0.127827	0.406204
DEFAULT://Os07t0513000-01	Similar to ATP synthase gamma chain_ chloroplast (EC 3.6.1.34) (Fragment).	5	7	76	1	0.127796	1	1.15115	0.102999	0.275516
DEFAULT://Os09t0279500-01	Similar to Plastid_specific 30S ribosomal protein 2_ chloroplast precursor (PSRP_ 2).	5	9	44	1	0.0805652	1	1.05683	0.0792164	0.453638
DEFAULT://Os02t0751600-01	Peptidyl_prolyl cis_trans isomerase_ FKBP_type domain containing protein.	5	8	31	1	0.0226878	1	1.016	0.0884573	0.599888
DEFAULT://Os02t0704800-01	Similar to ornithine carbamoyltransferase.	5	9	34	1	0.0379085	1	1.06347	0.0650471	0.417677
DEFAULT://Os01t0913000-01	Similar to Thioredoxin F_type 2_ chloroplast precursor (TRX_F2).	5	7	34	1	0.0710204	1	0.943096	0.102533	0.159174
DEFAULT://Os05t0164100-01	Similar to Fructose_6_phosphate 2_kinase/fructose_2_6_bisphosphatase (EC 2.7.1.105) (EC 3.1.3.46) (Fragment).	5	6	10	1	0.0781091	1	1.26457	0.0904554	0.0311724
DEFAULT://Os05t0164100-02	Similar to Fructose_6_phosphate_2_kinase/fructose_2_ 6_bisphosphatase.	5	6	10	1	0.0781091	1	1.26457	0.0904554	0.0311724
DEFAULT://Os11t0312220-00	Adenylate kinase B (EC 2.7.4.3) (ATP_AMP transphosphorylase).	5	5	12	1	0.300871	1	1.54189	0.202197	0.308927
DEFAULT://Os09t0567366-02	Similar to Aldo_keto reductase/ oxidoreductase.	5	6	16	1	0.0664482	1	1.28224	0.0985442	0.0713669
DEFAULT://Os09t0567366-03	Similar to Aldo_keto reductase/ oxidoreductase.	5	6	16	1	0.0664482	1	1.28224	0.0985442	0.0713669
DEFAULT://Os08t0561700-01	Similar to Superoxide dismutase.	5	15	140	1	0.03982	1	1.02611	0.0535877	0.909379
DEFAULT://Os09t0537700-02	Ribonuclease T2 family protein.	5	13	105	1	0.116048	1	1.02107	0.0957567	0.944641
DEFAULT://Os01t0723400-01	Malic oxidoreductase family protein.	5	7	35	1	0.0743943	1	1.33684	0.0890794	0.00151869
DEFAULT://Os01t0723400-02	Similar to Malic enzyme.	5	7	35	1	0.0743943	1	1.33684	0.0890794	0.00151869
DEFAULT://Os01t0723400-03	Similar to Malic enzyme.	5	7	35	1	0.0743943	1	1.33684	0.0890794	0.00151869
DEFAULT://Os04t0644600-01	Epoxide hydrolase family protein.	5	7	37	1	0.0653808	1	1.14653	0.0687239	0.184857
DEFAULT://Os08t0366000-04	Similar to Phosphoenolpyruvate carboxylase.	5	5	16	1	0.0722921	1	1.32573	0.0826043	0.00170043
DEFAULT://Os09t0249700-01	Protein phosphatase 2A A subunit (Phosphatase 2A regulatory A subunit).	5	9	32	1	0.0405809	1	1.20399	0.0642207	0.0609382
DEFAULT://Os09t0133600-01	Fibrillin_like protein.	5	6	27	1	0.0923308	1	1.39282	0.0856384	0.000637305
DEFAULT://Os09t0133600-02	PAP fibrillin family protein.	5	6	27	1	0.0923308	1	1.39282	0.0856384	0.000637305
DEFAULT://Os12t0632000-01	Gly_rich protein_ Partner protein of RF5_ Fertility restoration	5	7	30	1	0.0535258	1	1.13519	0.0708084	0.0890656
DEFAULT://Os05t0302700-01	Similar to ATP/ADP carrier protein.	5	5	43	1	0.182386	1	0.991042	0.146605	0.27594
DEFAULT://Os01t0180300-01	Lipoprotein_ type 6 family protein.	5	6	11	1	0.112463	1	1.01207	0.108513	0.351656
DEFAULT://Os01t0180300-02	Hypothetical conserved gene.	5	6	11	1	0.112463	1	1.01207	0.108513	0.351656
DEFAULT://Os04t0485300-01	Glucose_6_phosphate dehydrogenase.	5	5	22	1	0.0829029	1	1.35419	0.107948	0.00490345
DEFAULT://Os01t0618100-01	Similar to IN2_2 protein.	5	6	13	1	0.0848631	1	1.18754	0.0877149	0.0353938
DEFAULT://Os05t0323900-01	Manganese_superoxide dismutase precursor (EC 1.15.1.1).	5	8	31	1	0.106243	1	0.942328	0.0782053	0.580466
DEFAULT://Os05t0456300-01	Aldose reductase.	5	7	13	1	0.114054	1	0.895806	0.147725	0.795241
DEFAULT://Os05t0456300-02	Similar to cDNA clone:001_207_F04_ full insert sequence.	5	7	13	1	0.114054	1	0.895806	0.147725	0.795241
DEFAULT://Os07t0677200-01	Peroxidase.	5	6	37	1	0.21114	1	1.37021	0.219396	0.108349
DEFAULT://Os02t0774300-01	Similar to Heat shock 70 kDa protein_ mitochondrial precursor.	5	8	20	1	0.0894259	1	1.27716	0.111741	0.0478002
DEFAULT://Os03t0113700-01	Similar to Heat shock 70 kDa protein_ mitochondrial precursor.	5	8	18	1	0.0969296	1	1.2645	0.115067	0.0725391
DEFAULT://Os02t0562700-01	Similar to Gamma hydroxybutyrate dehydrogenase (EC 1.1.1.61).	5	7	17	1	0.0468944	1	1.14669	0.0769	0.134022
DEFAULT://Os02t0739600-01	Similar to Pyruvate dehydrogenase E1 component alpha subunit_ mitochondrial precursor (EC 1.2.4.1) (PDHE1_A).	5	7	42	1	0.0468378	1	1.17791	0.080914	0.031789
DEFAULT://Os08t0549100-01	Similar to Peroxisome type ascorbate peroxidase.	5	6	34	1	0.137644	1	0.327555	0.206605	4.93972e-06
DEFAULT://Os01t0106900-01	Similar to 1_deoxy_D_xylulose 5_phosphate reductoisomerase (Fragment).	5	5	9	1	0.114208	1	1.31486	0.13161	0.0132298
DEFAULT://Os09t0438700-01	Similar to 20 kDa chaperonin_ chloroplast precursor (Protein Cpn21) (Chloroplast protein Cpn10) (Chloroplast chaperonin 10) (Ch_CPN10) (Chaperonin 20).	5	9	41	1	0.0283763	1	1.13022	0.09083	0.368287
DEFAULT://Os10t0182000-01	Similar to Alanyl_tRNA synthetase_ mitochondrial precursor (EC 6.1.1.7) (Alanine__tRNA ligase) (AlaRS).	5	6	7	1	0.0876438	1	1.06745	0.105101	0.167513
DEFAULT://Os08t0234000-02	Similar to 60S ribosomal protein L7_2.	5	7	33	1	0.154659	1	1.52131	0.161079	0.00928773
DEFAULT://Os02t0285800-02	Similar to predicted protein.	5	8	23	1	0.0713227	1	1.21902	0.0983796	0.0948214
DEFAULT://Os01t0721900-01	Similar to Nuclear RNA binding protein B (Fragment).	5	5	16	1	0.376154	1	1.16945	0.316303	0.810006
DEFAULT://Os08t0288200-01	Adenylate kinase family protein.	5	5	7	1	0.176902	1	1.40795	0.156859	0.0214388
DEFAULT://Os06t0196300-01	Similar to Peroxiredoxin Q (Fragment).	5	8	80	1	0.10707	1	1.04803	0.0824602	0.912162
DEFAULT://Os11t0591100-01	NAD(P)_binding domain containing protein.	5	6	22	1	0.16613	1	1.00709	0.128029	0.50293
DEFAULT://Os01t0265100-01	Similar to ADP_ribosylation factor.	5	6	25	1	0.0412698	1	0.945037	0.0569566	0.247398
DEFAULT://Os01t0813400-01	Similar to ADP_ribosylation factor 1.	5	6	25	1	0.0412698	1	0.945037	0.0569566	0.247398
DEFAULT://Os03t0811900-01	Similar to ADP_ribosylation factor.	5	6	25	1	0.0412698	1	0.945037	0.0569566	0.247398
DEFAULT://Os05t0489600-01	Similar to ADP_ribosylation factor 1.	5	6	25	1	0.0412698	1	0.945037	0.0569566	0.247398
DEFAULT://Os07t0223100-01	Similar to ADP_ribosylation factor 1.	5	6	25	1	0.0412698	1	0.945037	0.0569566	0.247398
DEFAULT://Os11t0242400-01	Similar to Rieske.	5	5	23	1	0.106408	1	0.92413	0.115673	0.520478
DEFAULT://Os02t0626100-01	Similar to Phenylalanine ammonia_lyase.	5	5	14	1	0.213076	1	0.647424	0.226609	0.000927031
DEFAULT://Os03t0154700-01	Similar to 40S ribosomal protein S9.	5	5	8	1	0.286538	1	1.43885	0.367028	0.558837
DEFAULT://Os11t0602500-00	Similar to 40S ribosomal protein S9.	5	5	8	1	0.286538	1	1.43885	0.367028	0.558837
DEFAULT://Os11t0484500-01	Similar to 6_phosphogluconate dehydrogenase.	5	5	23	1	0.0467449	1	1.21684	0.0683791	0.0511205
DEFAULT://Os06t0568200-02	Similar to Vacuolar ATPase B subunit.	5	7	26	1	0.195145	1	1.52751	0.171429	0.00737775
DEFAULT://Os02t0634500-01	Similar to ATP_dependent Clp protease proteolytic subunit (EC 3.4.21.92) (Endopeptidase Clp).	5	20	78	1	0.0250168	1	0.986646	0.0681366	0.568228
DEFAULT://Os03t0307100-01	Peptidase S9A_ oligopeptidase_ N_terminal beta_propeller domain containing protein.	5	5	12	1	0.120403	1	1.2733	0.111008	0.0588571
DEFAULT://Os08t0440800-01	Glyceraldehyde_3_phosphate dehydrogenase.	5	9	39	1	0.0701865	1	1.28414	0.0630401	0.00225035
DEFAULT://Os03t0776000-01	Glucose_6_phosphate isomerase_ cytosolic A (EC 5.3.1.9) (GPI_A) (Phosphoglucose isomerase A) (PGI_A) (Phosphohexose isomerase A) (PHI_ A).	5	7	28	1	0.00746063	1	1.07693	0.0785059	0.410912
DEFAULT://Os10t0563700-01	Similar to Nucleoside diphosphate kinase I (EC 2.7.4.6) (NDK I) (NDP kinase I) (PP18).	5	8	72	1	0.0490056	1	0.778931	0.0583027	0.000105652
DEFAULT://Os03t0402400-00	Similar to Ribosome_associated protein p40_like.	4	6	37	1	0.0704113	1	1.13923	0.114412	0.440822
DEFAULT://Os12t0188700-02	Similar to Thioredoxin (TRX).	4	5	62	1	0.167134	1	1.0493	0.136939	0.24285
DEFAULT://Os11t0168200-01	60S ribosomal protein L3.	4	5	55	1	0.142603	1	1.05591	0.146007	0.589771
DEFAULT://Os12t0167900-01	60S ribosomal protein L3.	4	5	55	1	0.142603	1	1.05591	0.146007	0.589771
DEFAULT://Os07t0435300-01	Photosystem I reaction center subunit IV_ chloroplast precursor (PSI_ E) (Photosystem I 10.8 kDa polypeptide).	4	9	73	1	0.167176	1	1.08968	0.156979	0.342535
DEFAULT://Os06t0196900-02	Similar to 20 kDa chaperonin_ chloroplast precursor (Protein Cpn21) (Chloroplast protein Cpn10) (Chloroplast chaperonin 10) (Ch_CPN10) (Chaperonin 20).	4	7	46	1	0.0285603	1	1.04791	0.126515	0.367571
DEFAULT://Os08t0541400-01	Peptidyl_prolyl cis_trans isomerase_ FKBP_type domain containing protein.	4	6	26	1	0.178085	1	1.21195	0.202979	0.223263
DEFAULT://Os03t0265400-01	Similar to 50S ribosomal protein L4_ chloroplast precursor (R_protein L4).	4	5	51	1	0.119577	1	1.37281	0.119523	0.0182532
DEFAULT://Os05t0573200-00	Similar to Isocitrate dehydrogenase (Fragment).	4	4	20	1	0.162501	1	1.243	0.147385	0.0604291
DEFAULT://Os03t0857400-01	tRNA_binding arm domain containing protein.	4	4	24	1	0.237622	1	1.26653	0.202063	0.156762
DEFAULT://Os07t0565600-01	Similar to predicted protein.	4	5	45	1	0.0377661	1	1.1638	0.06985	0.033323
DEFAULT://Os07t0565600-02	Similar to Peptidyl_prolyl cis_trans isomerase TLP38_ chloroplast precursor (EC 5.2.1.8) (PPIase) (Rotamase) (Thylakoid lumen PPIase of 38 kDa) (p38).	4	5	45	1	0.0377661	1	1.1638	0.06985	0.033323
DEFAULT://Os02t0196800-01	Similar to Fumarylacetoacetase (Fragment).	4	4	17	1	0.182646	1	1.16564	0.16758	0.27608
DEFAULT://Os01t0210500-01	Similar to SOUL_like protein.	4	7	28	1	0.138507	1	1.11008	0.111199	0.286133
DEFAULT://Os02t0699600-01	Similar to 60S ribosomal protein L12.	4	6	46	1	0.0746112	1	0.986353	0.11618	0.627079
DEFAULT://Os04t0598200-00	Similar to 60S ribosomal protein L12.	4	6	46	1	0.0746112	1	0.986353	0.11618	0.627079
DEFAULT://Os03t0143400-01	Similar to mitochondrial chaperonin_60 [Oryza sativa (japonica cultivar_group)].	4	4	22	1	0.0911878	1	1.29704	0.109464	0.00846988
DEFAULT://Os10t0462900-01	Similar to mitochondrial chaperonin_60.	4	4	22	1	0.0911878	1	1.29704	0.109464	0.00846988
DEFAULT://Os04t0349500-01	Similar to 40S ribosomal protein S8.	4	6	35	1	0.167393	1	0.963514	0.141717	0.899846
DEFAULT://Os04t0394200-01	Similar to 2_oxoglutarate dehydrogenase E2 subunit.	4	4	21	1	0.0819882	1	1.0949	0.102105	0.423074
DEFAULT://Os05t0445500-02	Similar to 60S acidic ribosomal protein p2b (Fragment).	4	6	56	1	0.0329534	1	0.963928	0.055624	0.850059
DEFAULT://Os08t0345800-01	Similar to Glucose_1_phosphate adenylyltransferase small subunit_ chloroplast precursor (EC 2.7.7.27) (ADP_glucose synthase) (ADP_glucose pyrophosphorylase) (AGPASE B) (Alpha_D_glucose_1_phosphate adenyl transferase).	4	4	26	1	0.138325	1	1.23014	0.115484	0.0492257
DEFAULT://Os08t0345800-02	Similar to Glucose_1_phosphate adenylyltransferase.	4	4	26	1	0.138325	1	1.23014	0.115484	0.0492257
DEFAULT://Os01t0869800-01	22_kDa Photosystem II protein_ Photoprotection	4	7	78	1	0.180724	1	1.11624	0.159706	0.238953
DEFAULT://Os01t0111100-01	Cyclophilin_like domain containing protein.	4	5	33	1	0.0621055	1	1.22729	0.0528782	0.0145524
DEFAULT://Os08t0130500-01	60S acidic ribosomal protein P0.	4	5	54	1	0.115229	1	1.14664	0.0983392	0.10577
DEFAULT://Os02t0257300-00	Rhodanese_like domain containing protein.	4	6	48	1	0.205578	1	0.925979	0.167035	0.553845
DEFAULT://Os12t0514500-01	Similar to Heat_shock protein precursor.	4	5	30	1	0.0647816	1	1.29852	0.0798734	0.0150471
DEFAULT://Os03t0659233-00	Cytochrome b559 subunit alpha.	4	6	60	1	0.0654003	1	0.853831	0.130401	0.0269793
DEFAULT://Os08t0162600-01	Rubredoxin_type Fe(Cys)4 protein family protein.	4	9	65	1	0.104452	1	1.1532	0.0761135	0.0339626
DEFAULT://Os06t0594100-01	Crotonase_ core domain containing protein.	4	7	30	1	0.0340638	1	1.22259	0.0423164	0.00267998
DEFAULT://Os06t0232200-00	Similar to Fructokinase_2.	4	4	31	1	0.0700864	1	1.07221	0.109432	0.661274
DEFAULT://Os11t0116400-01	Similar to Elongation factor P (EF_P).	4	5	19	1	0.0518394	1	1.06722	0.100843	0.0111937
DEFAULT://Os12t0115900-01	Translation elongation factor P domain containing protein.	4	5	19	1	0.0518394	1	1.06722	0.100843	0.0111937
DEFAULT://Os03t0819600-01	Chalcone isomerase (EC 5.5.1.6).	4	4	23	1	0.0587982	1	0.8837	0.126874	0.311702
DEFAULT://Os03t0794700-01	Similar to 40S ribosomal protein S18.	4	4	31	1	0.16627	1	1.88876	0.336939	0.26777
DEFAULT://Os07t0173700-00	40S ribosomal protein S18.	4	4	31	1	0.16627	1	1.88876	0.336939	0.26777
DEFAULT://Os04t0462500-01	Similar to 14_3_3_like protein GF14_6.	4	5	35	1	0.139572	1	1.063	0.107539	0.372302
DEFAULT://Os03t0424500-01	Similar to 40S ribosomal protein S19_3.	4	5	47	1	0.298843	1	1.40603	0.233426	0.164166
DEFAULT://Os01t0505400-01	Similar to 2_hydroxyphytanoyl_CoA lyase.	4	4	18	1	0.0195891	1	1.41149	0.167126	0.0534188
DEFAULT://Os09t0553900-01	Conserved hypothetical protein.	4	5	7	1	0.135888	1	1.30276	0.111553	0.0134599
DEFAULT://Os11t0525600-05	Similar to predicted protein.	4	5	13	1	0.111238	1	0.990274	0.0901466	0.648664
DEFAULT://Os04t0643200-00	Amidase family protein.	4	4	15	1	0.100624	1	0.906333	0.123282	0.201015
DEFAULT://Os02t0194700-02	Similar to Lipoxygenase.	4	4	15	1	0.233271	1	1.11972	0.223583	0.659202
DEFAULT://Os03t0135300-01	Similar to Glutathione S_transferase GST 10 (EC 2.5.1.18).	4	4	35	1	0.0669267	1	1.03459	0.119112	0.242147
DEFAULT://Os05t0575300-02	Similar to Translation initiation factor IF_2_ chloroplast precursor (PvIF2cp).	4	4	10	1	0.0884488	1	1.43892	0.126528	0.010377
DEFAULT://Os12t0623900-03	Similar to Methionine synthase 2 enzyme.	4	6	33	1	0.128734	1	1.20136	0.174066	0.43078
DEFAULT://Os08t0191700-04	Glyoxalase I_ Splicing variant_ Stress tolerance	4	6	37	1	0.0490837	1	1.1051	0.0733224	0.0764839
DEFAULT://Os02t0774300-02	Similar to heat shock 70 kDa protein.	4	6	18	1	0.0942554	1	1.29621	0.12035	0.0253853
DEFAULT://Os01t0675100-01	Similar to peroxiredoxin.	4	8	52	1	0.0472285	1	1.15231	0.0489341	0.0323613
DEFAULT://Os10t0470900-01	Nucleotide_binding_ alpha_beta plait domain containing protein.	4	4	8	1	0.210914	1	1.04419	0.186174	0.895182
DEFAULT://Os12t0530000-01	Similar to Histone H2A.	4	8	24	1	0.0751226	1	1.44618	0.0983642	0.00376394
DEFAULT://Os09t0529100-01	6_phosphogluconolactonase domain containing protein.	4	4	17	1	0.1597	1	1.24299	0.159061	0.0501208
DEFAULT://Os07t0669100-01	Similar to Xylose isomerase (EC 5.3.1.5).	4	4	13	1	0.0768795	1	1.22071	0.116961	0.271961
DEFAULT://Os07t0669100-02	Similar to Xylose isomerase.	4	4	13	1	0.0768795	1	1.22071	0.116961	0.271961
DEFAULT://Os05t0155601-00	Importin alpha_1b subunit.	4	5	20	1	0.0109007	1	1.07528	0.0821371	0.243588
DEFAULT://Os01t0829800-01	Similar to Malate dehydrogenase precursor (EC 1.1.1.37).	4	5	24	1	0.0730441	1	1.05136	0.100688	0.250106
DEFAULT://Os07t0133700-01	Similar to FK506 binding protein.	4	7	29	1	0.0614255	1	1.00469	0.10653	0.382342
DEFAULT://Os02t0600200-01	IQ calmodulin_binding region domain containing protein.	4	6	50	1	0.0576042	1	0.935692	0.079646	0.172172
DEFAULT://Os03t0599800-01	Reversibly glycosylated polypeptide.	4	6	32	1	0.0711802	1	0.990429	0.0587584	0.631497
DEFAULT://Os12t0226900-01	Similar to Allyl alcohol dehydrogenase.	4	9	34	1	0.0951743	1	1.33146	0.0716166	0.00213364
DEFAULT://Os01t0899425-00	Similar to ribulose 1_5_bisphosphate carboxylase/oxygenase large subunit.	4	22	301	1	0.0980299	1	1.1409	0.0874928	0.248954
DEFAULT://Os06t0486800-01	Similar to Formate dehydrogenase_ mitochondrial precursor (EC 1.2.1.2) (NAD_ dependent formate dehydrogenase) (FDH).	4	6	25	1	0.153426	1	1.24211	0.131983	0.0826095
DEFAULT://Os03t0855600-01	Similar to DANA2.	4	4	25	1	0.0905719	1	0.961629	0.0945844	0.378559
DEFAULT://Os05t0208000-01	Similar to 2_oxoglutarate/malate translocator.	4	4	35	1	0.0958843	1	1.1575	0.149876	0.290363
DEFAULT://Os01t0100700-01	Similar to 40S ribosomal protein S5_1.	4	5	24	1	0.139094	1	1.15841	0.132673	0.135094
DEFAULT://Os11t0482000-01	Similar to 40S ribosomal protein S5.	4	5	24	1	0.139094	1	1.15841	0.132673	0.135094
DEFAULT://Os07t0158300-01	Similar to RNA binding protein.	4	7	26	1	0.0995874	1	1.04376	0.114166	0.697055
DEFAULT://Os02t0489400-01	Similar to 40S ribosomal protein S8.	4	5	18	1	0.183317	1	0.94475	0.153876	0.92688
DEFAULT://Os05t0401100-01	Protein of unknown function DUF477 family protein.	4	7	29	1	0.0385774	1	1.12003	0.0920415	0.509511
DEFAULT://Os03t0163300-01	Similar to Glutathione reductase (Fragment).	4	5	10	1	0.225442	1	1.39174	0.152326	0.0432733
DEFAULT://Os02t0621700-01	Similar to Succinyl_CoA ligase [GDP_forming] beta_chain_ mitochondrial precursor (EC 6.2.1.4) (Succinyl_CoA synthetase_ beta chain) (SCS_beta).	4	5	15	1	0.0797569	1	1.18868	0.115596	0.299871
DEFAULT://Os04t0677500-01	Pyruvate kinase (EC 2.7.1.40).	4	5	17	1	0.0553244	1	1.31392	0.0672077	0.000958666
DEFAULT://Os03t0836000-01	Similar to Actin 7 (Actin 2).	4	6	23	1	0.0849496	1	1.11763	0.104608	0.602211
DEFAULT://Os06t0264300-01	Similar to RAD23_ isoform I.	4	5	18	1	0.128935	1	0.989935	0.147313	0.0985243
DEFAULT://Os02t0280500-01	Similar to Glyoxalase I.	4	5	12	1	0.0755839	1	1.07829	0.100269	0.439685
DEFAULT://Os07t0562700-01	Similar to Type III chlorophyll a/b_binding protein (Fragment).	4	8	76	1	0.0923441	1	1.10762	0.110571	0.789311
DEFAULT://Os03t0308100-01	Peptidase S14_ ClpP family protein.	4	7	25	1	0.0440513	1	1.06546	0.116417	0.954774
DEFAULT://Os07t0260300-01	Thioredoxin fold domain containing protein.	4	7	27	1	0.0601252	1	1.07231	0.0879737	0.692858
DEFAULT://Os07t0246200-01	Similar to Calreticulin (Fragment).	4	5	32	1	0.222745	1	1.1998	0.161767	0.70985
DEFAULT://Os07t0246200-03	Similar to calreticulin2.	4	5	32	1	0.222745	1	1.1998	0.161767	0.70985
DEFAULT://Os08t0504500-01	Mog1/PsbP/DUF1795_ alpha/beta/alpha sandwich domain containing protein.	4	5	43	1	0.0452467	1	1.2146	0.131044	0.309868
DEFAULT://Os09t0565200-02	Similar to Nucleic acid_binding protein precursor.	4	6	41	1	0.127884	1	1.08273	0.081253	0.137967
DEFAULT://Os07t0556200-01	Rieske [2Fe_2S] region domain containing protein.	4	8	110	1	0.242636	1	0.847527	0.200423	0.885108
DEFAULT://Os05t0156300-01	Similar to protein disulfide isomerase.	4	5	15	1	0.0276843	1	1.07236	0.0839634	0.185509
DEFAULT://Os05t0156300-02	Similar to Protein disulfide isomerase.	4	5	15	1	0.0276843	1	1.07236	0.0839634	0.185509
DEFAULT://Os02t0180200-01	Uncharacterised protein family UPF0133 domain containing protein.	4	5	39	1	0.153929	1	0.929165	0.149423	0.897506
DEFAULT://Os05t0582800-01	Peptidase S10_ serine carboxypeptidase family protein.	4	6	7	1	0.0767723	1	0.925519	0.0708052	0.339354
DEFAULT://Os04t0390000-01	Similar to OSIGBa0096P03.7 protein.	4	6	15	1	0.109415	1	1.37502	0.117163	0.00720713
DEFAULT://Os04t0390000-03	Similar to OSIGBa0096P03.7 protein.	4	6	15	1	0.109415	1	1.37502	0.117163	0.00720713
DEFAULT://Os04t0656100-03	Similar to OSIGBa0158D24.1 protein.	4	4	8	1	0.350958	1	1.3227	0.247962	0.252957
DEFAULT://Os10t0403700-00	Similar to oxidoreductase.	4	5	6	1	0.0630882	1	1.1945	0.126439	0.157129
DEFAULT://Os12t0168700-01	AMP_dependent synthetase and ligase domain containing protein.	4	4	16	1	0.259558	1	0.970949	0.220179	0.797739
DEFAULT://Os03t0284400-01	Similar to Ribosomal protein L10_like.	4	4	26	1	0.144746	1	0.92953	0.128402	0.45634
DEFAULT://Os02t0612000-01	Similar to GrpE protein homolog.	4	5	21	1	0.160657	1	1.12194	0.150714	0.579768
DEFAULT://Os02t0287000-01	Similar to 40S ribosomal protein S3a (CYC07 protein).	4	7	22	1	0.0446895	1	1.31748	0.136401	0.0762874
DEFAULT://Os02t0287000-02	Ribosomal protein S3Ae domain containing protein.	4	7	22	1	0.0446895	1	1.31748	0.136401	0.0762874
DEFAULT://Os12t0406200-01	Similar to 40S ribosomal protein S3a (CYC07 protein).	4	6	23	1	0.0460594	1	1.39091	0.152306	0.0661637
DEFAULT://Os03t0778100-02	Similar to Photosystem_1 F subunit.	4	8	78	1	0.0276285	1	0.894938	0.0966434	0.0676177
DEFAULT://Os02t0601300-01	Similar to Glyceraldehyde_3_phosphate dehydrogenase_ cytosolic 3 (EC 1.2.1.12).	4	8	89	1	0.052226	1	1.08398	0.067895	0.265853
DEFAULT://Os01t0574600-01	Similar to Gamma hydroxybutyrate dehydrogenase (EC 1.1.1.61).	4	5	12	1	0.0462782	1	1.07666	0.0563116	0.22679
DEFAULT://Os01t0153100-00	Similar to Histone H2B_3 (Fragment).	4	5	25	1	0.0398387	1	3.29652	0.358143	0.0832344
DEFAULT://Os01t0839500-00	Histone_fold domain containing protein.	4	5	25	1	0.037148	1	2.97501	0.303667	0.0644727
DEFAULT://Os03t0279000-00	Similar to Histone H2B.1.	4	5	25	1	0.037148	1	2.97501	0.303667	0.0644727
DEFAULT://Os08t0490900-00	Similar to Histone H2B.2.	4	5	25	1	0.037148	1	2.97501	0.303667	0.0644727
DEFAULT://Os02t0549600-01	Similar to 40S ribosomal protein S10_1.	4	6	28	1	0.230232	1	1.10518	0.213827	0.922543
DEFAULT://Os01t0896500-02	Similar to predicted protein.	4	5	16	1	0.2318	1	1.09389	0.220534	0.896006
DEFAULT://Os05t0350500-01	Peptidase M24_ structural domain domain containing protein.	4	4	7	1	0.126064	1	1.10273	0.144175	0.0995226
DEFAULT://Os10t0461100-04	Similar to PsbP family protein_ expressed.	4	5	16	1	0.0492826	1	1.03291	0.117512	0.679223
DEFAULT://Os08t0562600-03	C2 calcium_dependent membrane targeting domain containing protein.	4	5	22	1	0.0529966	1	1.14393	0.0742655	0.0103237
DEFAULT://Os03t0747800-01	Cysteine synthase (EC 2.5.1.47) (O_acetylserine sulfhydrylase) (O_ acetylserine (Thiol)_lyase) (CSase) (OAS_TL).	4	5	30	1	0.0788482	1	0.973491	0.117185	0.0802234
DEFAULT://Os04t0559700-01	Similar to Aquaporin PIP1.1.	4	6	26	1	0.22231	1	1.14146	0.168528	0.448447
DEFAULT://Os02t0591700-01	Similar to Candida glabrata strain CBS138 chromosome L complete sequence.	4	4	21	1	0.173444	1	1.41503	0.17424	0.069884
DEFAULT://Os01t0233000-01	DREPP plasma membrane polypeptide family protein.	4	5	33	1	0.293114	1	0.825432	0.234074	0.683358
DEFAULT://Os01t0742200-01	Similar to Elongation factor EF_2 (Fragment).	4	6	29	1	0.0790702	1	1.19627	0.079008	0.0663924
DEFAULT://Os03t0815200-01	Similar to Methylenetetrahydrofolate reductase (EC 1.5.1.20).	4	4	9	1	0.102572	1	0.947174	0.10727	0.570637
DEFAULT://Os04t0650800-01	Similar to Phosphoglycerate dehydrogenase.	4	4	19	1	0.0249731	1	0.973188	0.0421202	0.515481
DEFAULT://Os06t0185900-01	Similar to Glutathione peroxidase.	4	4	33	1	0.056409	1	1.06729	0.0758561	0.437015
DEFAULT://Os07t0516200-01	Similar to Endoribonuclease_ L_PSP family.	4	6	25	1	0.0436855	1	0.973549	0.0887207	0.899261
DEFAULT://Os05t0108800-01	Cytochrome b5.	4	8	35	1	0.126488	1	1.06573	0.100342	0.612122
DEFAULT://Os07t0275100-00	Similar to predicted protein.	4	4	27	1	0.0831837	1	0.871001	0.0853362	0.162426
DEFAULT://Os11t0708500-01	Vitamin B6 biosynthesis protein family protein.	4	8	59	1	0.0405498	1	1.15215	0.0696329	0.170406
DEFAULT://Os08t0565800-02	Similar to Glutaredoxin.	4	7	26	1	0.01206	1	1.00003	0.0665997	0.434673
DEFAULT://Os03t0695600-01	Proteasome subunit beta type 2 (EC 3.4.25.1) (20S proteasome alpha subunit D) (20S proteasome subunit beta_4).	4	4	17	1	0.1462	1	0.969391	0.123908	0.196584
DEFAULT://Os08t0129200-02	Similar to Cold shock protein_1.	4	6	11	1	0.0265295	1	1.20469	0.0998629	0.250552
DEFAULT://Os10t0543800-00	Similar to Glutathione S_transferase GST 11 (EC 2.5.1.18).	4	6	29	1	0.0700682	1	0.985158	0.111679	0.610796
DEFAULT://Os01t0267900-01	Similar to Calmodulin NtCaM3 (Calmodulin NtCaM4) (Calmodulin NtCaM5) (Calmodulin NtCaM6) (Calmodulin NtCaM7) (Calmodulin NtCaM8) (Calmodulin NtCaM11) (Calmodulin NtCaM12).	4	5	25	1	0.113314	1	0.958518	0.116435	0.936039
DEFAULT://Os05t0491100-01	Similar to Calmodulin.	4	5	25	1	0.113314	1	0.958518	0.116435	0.936039
DEFAULT://Os03t0100200-01	Transcriptional coactivator/pterin dehydratase family protein.	4	7	62	1	0.0712033	1	0.750891	0.0757801	0.00476611
DEFAULT://Os01t0784800-01	Flavodoxin/nitric oxide synthase domain containing protein.	4	9	44	1	0.0514195	1	1.21378	0.0809916	0.0603648
DEFAULT://Os01t0652600-01	Similar to Ketol_acid reductoisomerase_ chloroplast precursor (EC 1.1.1.86) (Acetohydroxy_acid reductoisomerase) (Alpha_keto_beta_hydroxylacil reductoisomerase).	4	6	39	1	0.0667745	1	1.11837	0.0947938	0.283906
DEFAULT://Os04t0165700-01	Cysteine synthase (EC 2.5.1.47).	4	5	26	1	0.0560692	1	1.17691	0.0806237	0.028989
DEFAULT://Os07t0105600-01	Photosystem II oxygen evolving complex protein PsbQ family protein.	4	4	7	1	0.0919395	1	1.13463	0.138774	0.368686
DEFAULT://Os06t0727200-01	Catalase isozyme B (EC 1.11.1.6) (CAT_B).	4	5	45	1	0.0725836	1	1.04325	0.153768	0.937818
DEFAULT://Os06t0210500-01	Similar to Mitochondrial phosphate transporter.	4	4	25	1	0.098197	1	1.04347	0.109934	0.858198
DEFAULT://Os03t0401300-02	Similar to Sucrose synthase 1.	4	6	8	1	0.208599	1	0.891158	0.265899	0.0164528
DEFAULT://Os05t0134400-01	Haem peroxidase_ plant/fungal/bacterial family protein.	4	4	12	1	0.0904019	1	1.05164	0.124146	0.0652142
DEFAULT://Os05t0134400-02	Similar to peroxidase 1.	4	4	12	1	0.0904019	1	1.05164	0.124146	0.0652142
DEFAULT://Os06t0308000-01	Similar to Trigger factor_like protein.	4	4	16	1	0.0859646	1	0.970828	0.113389	0.478154
DEFAULT://Os07t0545400-01	Protein H2A.	4	8	29	1	0.0667557	1	1.36558	0.0875114	0.00612187
DEFAULT://Os08t0109300-01	Similar to Adenylate kinase_ chloroplast (EC 2.7.4.3) (ATP_AMP transphosphorylase).	4	5	23	1	0.114246	1	1.21266	0.165545	0.394602
DEFAULT://Os07t0630800-01	Similar to Nodule_enhanced malate dehydrogenase.	4	5	22	1	0.0502328	1	1.18571	0.0679863	0.0142515
DEFAULT://Os02t0169900-01	Inositol monophosphatase family protein.	4	6	32	1	0.127288	1	1.09512	0.124366	0.457009
DEFAULT://Os02t0169900-03	Similar to IMPL1 (MYO_INOSITOL MONOPHOSPHATASE LIKE 1); 3_(2_)_5__bisphosphate nucleotidase/ inositol or phosphatidylinositol phosphatase/ inositol_1(or 4)_monophosphatase.	4	6	32	1	0.127288	1	1.09512	0.124366	0.457009
DEFAULT://Os04t0497000-01	Similar to Allyl alcohol dehydrogenase.	4	6	15	1	0.128615	1	1.29015	0.154415	0.0844397
DEFAULT://Os07t0188800-02	Similar to Methylmalonate semi_aldehyde dehydrogenase.	4	7	23	1	0.0887806	1	1.21929	0.0870536	0.0412109
DEFAULT://Os02t0644100-01	Similar to Heat shock protein STI (Stress inducible protein) (GmSTI).	4	8	20	1	0.289738	1	1.00392	0.223373	0.853328
DEFAULT://Os03t0135100-01	Glutathione S_transferase GSTF15.	4	7	21	1	0.0725098	1	1.15131	0.136967	0.185742
DEFAULT://Os04t0485300-03	Similar to Glucose_6_phosphate 1_dehydrogenase.	4	4	12	1	0.086929	1	1.34614	0.115069	0.00956456
DEFAULT://Os12t0244100-04	Similar to stromal 70 kDa heat shock_related protein.	4	5	22	1	0.0823354	1	1.18969	0.0994819	0.0822343
DEFAULT://Os01t0326000-01	Similar to Peroxidase (Fragment).	4	4	17	1	0.0533975	1	1.39382	0.0715347	0.00103826
DEFAULT://Os01t0326000-02	Similar to Class III peroxidase 13.	4	4	17	1	0.0533975	1	1.39382	0.0715347	0.00103826
DEFAULT://Os03t0399800-01	Mannose_binding lectin domain containing protein.	4	7	17	1	0.178691	1	0.923865	0.137928	0.978792
DEFAULT://Os06t0270900-02	Similar to Aldehyde dehydrogenase.	4	4	13	1	0.00545815	1	1.01117	0.0816843	0.462351
DEFAULT://Os12t0169700-01	Similar to Ferripyochelin_binding protein_like.	4	7	17	1	0.0924663	1	1.19397	0.122322	0.25873
DEFAULT://Os03t0331600-01	Uncharacterised protein family Ycf54 domain containing protein.	4	7	44	1	0.168615	1	0.817674	0.170819	0.625227
DEFAULT://Os05t0427800-00	Similar to Ribulose bisphosphate carboxylase large chain.	4	8	96	1	0.0604538	1	1.19108	0.0887961	0.206608
DEFAULT://Os05t0161500-01	RelA/SpoT domain containing protein.	4	4	15	1	0.0718729	1	0.874362	0.173472	0.122655
DEFAULT://Os01t0323600-01	Similar to S_adenosylmethionine synthase 2.	4	8	38	1	0.0659536	1	1.05024	0.121728	0.754352
DEFAULT://Os05t0230900-01	Similar to Glyoxalase I.	4	6	18	1	0.0541096	1	1.18464	0.114072	0.37369
DEFAULT://Os03t0158300-01	Glycoside hydrolase_type carbohydrate_binding domain containing protein.	4	6	34	1	0.103188	1	1.12463	0.110145	0.214956
DEFAULT://Os08t0478200-01	Similar to ATP synthase D chain_ mitochondrial (EC 3.6.3.14).	4	5	12	1	0.265196	1	0.83362	0.306624	0.70132
DEFAULT://Os07t0683900-01	Ricin B_related lectin domain containing protein.	4	6	16	1	0.0668621	1	0.893733	0.0800735	0.050622
DEFAULT://Os07t0683900-02	Similar to Osr40g2 protein (Fragment).	4	6	16	1	0.0668621	1	0.893733	0.0800735	0.050622
DEFAULT://Os04t0111225-00	Similar to H0215A08.5 protein.	4	14	38	1	0.0507398	1	1.12569	0.0674456	0.0213355
DEFAULT://Os09t0460400-01	Alpha/beta hydrolase fold_3 domain containing protein.	4	6	31	1	0.0680902	1	1.01775	0.086444	0.59134
DEFAULT://Os01t0238500-01	Similar to Branched_chain_amino_acid aminotransferase_like protein 3_ chloroplast precursor.	4	9	46	1	0.0231613	1	1.27195	0.0893137	0.0643024
DEFAULT://Os02t0704900-01	Similar to Inorganic pyrophosphatase_like protein.	4	7	57	1	0.0719628	1	1.08565	0.0569469	0.215099
DEFAULT://Os08t0427700-00	Histone H2A.	4	7	17	1	0.0625505	1	1.28099	0.08561	0.00424883
DEFAULT://Os11t0546900-01	Similar to TaWIN1.	4	8	38	1	0.101026	1	1.09355	0.0854213	0.12062
DEFAULT://Os01t0591000-01	Aldehyde/histidinol dehydrogenase domain containing protein.	4	5	6	1	0.0583899	1	1.20229	0.0911468	0.0647035
DEFAULT://Os05t0573700-02	Similar to Ketol_acid reductoisomerase.	4	7	24	1	0.0605172	1	1.03575	0.0692836	0.356859
DEFAULT://Os01t0249200-01	Similar to Nectarin 1 precursor (EC 1.15.1.1) (Superoxide dismutase [Mn]).	4	5	31	1	0.0806445	1	1.10953	0.117407	0.260885
DEFAULT://Os01t0673600-01	Similar to Ubiquitin_conjugating enzyme E2.	3	3	21	1	0.203875	1	0.89504	0.147452	0.591648
DEFAULT://Os02t0175400-01	Similar to Vacuolar H(_)_ATPase subunit A (Fragment).	3	3	31	1	0.119192	1	1.12839	0.198366	0.611476
DEFAULT://Os03t0743900-01	Similar to ATP sulfurylase.	3	3	12	1	0.0324786	1	0.953935	0.0517954	0.0944643
DEFAULT://Os02t0121300-01	Cyclophilin_ Peptidyl_prolyl cis_trans isomerase_ Auxin signal transduction_ Lateral root initiation_ Stress tolerance	3	4	54	1	0.107682	1	1.1617	0.149957	0.353232
DEFAULT://Os05t0428600-01	Similar to HSP70 precursor.	3	3	33	1	0.215174	1	1.33448	0.178084	0.0332778
DEFAULT://Os08t0197700-00	Similar to Luminal binding protein 5 precursor (BiP 5) (78 kDa glucose_regulated protein homolog 5) (GRP 78_5).	3	3	33	1	0.215174	1	1.33448	0.178084	0.0332778
DEFAULT://Os03t0180400-01	Proteasome subunit alpha type 6 (EC 3.4.25.1) (20S proteasome alpha subunit A) (20S proteasome subunit alpha_1).	3	3	15	1	0.0182303	1	1.30665	0.116223	0.0787727
DEFAULT://Os01t0559100-01	Similar to Seryl_tRNA synthetase (EC 6.1.1.11) (Serine__tRNA ligase) (SerRS) (Fragment).	3	3	16	1	0.158606	1	1.30265	0.166661	0.1826
DEFAULT://Os01t0559100-02	Similar to seryl_tRNA synthetase1.	3	3	16	1	0.158606	1	1.30265	0.166661	0.1826
DEFAULT://Os03t0198400-01	Similar to Seryl_tRNA synthetase (EC 6.1.1.11) (Serine__tRNA ligase) (SerRS) (Fragment).	3	3	16	1	0.158606	1	1.30265	0.166661	0.1826
DEFAULT://Os01t0887100-01	Similar to 4_(Cytidine 5__diphospho)_2_C_methyl_D_erythritol synthase.	3	3	17	1	0.106527	1	1.168	0.157253	0.383079
DEFAULT://Os03t0176700-00	Conserved hypothetical protein.	3	3	20	1	0.133899	1	1.09908	0.182666	0.598325
DEFAULT://Os03t0332700-01	Similar to ABC Transporter_ ATP binding component.	3	3	18	1	0.1472	1	0.875026	0.158622	0.278765
DEFAULT://Os10t0563600-02	Similar to peptide methionine sulfoxide reductase.	3	3	28	1	0.186416	1	1.36975	0.21527	0.212789
DEFAULT://Os02t0199900-01	Similar to 26S proteasome regulatory complex subunit p42D.	3	3	25	1	0.133566	1	1.38321	0.141677	0.00719704
DEFAULT://Os02t0199900-02	Similar to 26S protease regulatory subunit S10B.	3	3	25	1	0.133566	1	1.38321	0.141677	0.00719704
DEFAULT://Os05t0460475-00	Similar to Histone H2B.11.	3	3	12	1	0.0372209	1	2.83503	0.33424	0.0981933
DEFAULT://Os02t0121100-01	Zinc finger_ CCHC_type domain containing protein.	3	3	12	1	0.138254	1	1.25574	0.246667	0.44546
DEFAULT://Os05t0568900-01	Similar to Protease Do_like 1_ chloroplast precursor (EC 3.4.21._).	3	3	25	1	0.132446	1	1.03978	0.127973	0.888284
DEFAULT://Os03t0452300-01	Ribosomal protein S5_ bacterial_type domain containing protein.	3	3	20	1	0.127681	1	1.24824	0.102201	0.0616049
DEFAULT://Os06t0716700-02	Similar to Heat shock protein 90.	3	3	9	1	0.178044	1	1.19552	0.138024	0.0362584
DEFAULT://Os10t0320400-01	Similar to ATP synthase gamma chain_ mitochondrial precursor (EC 3.6.3.14).	3	3	11	1	0.0842957	1	1.01634	0.129821	0.360343
DEFAULT://Os08t0560900-03	Similar to Photosystem I reaction center subunit II_ chloroplastic.	3	4	34	1	0.141677	1	1.10842	0.233491	0.894662
DEFAULT://Os05t0549100-02	Similar to Serine/threonine_protein kinase SNT7_ chloroplast precursor (EC 2.7.1.37) (Stt7 homolog).	3	3	13	1	0.444353	1	1.43353	0.367956	0.228576
DEFAULT://Os04t0591000-01	Nucleotide_binding_ alpha_beta plait domain containing protein.	3	4	28	1	0.0996883	1	0.986746	0.129191	0.751848
DEFAULT://Os03t0109600-02	Similar to transcription factor BTF3.	3	3	31	1	0.0202883	1	0.870641	0.0692388	0.016424
DEFAULT://Os04t0459900-01	Peptidase_ trypsin_like serine and cysteine domain containing protein.	3	3	7	1	0.122074	1	1.44248	0.14331	0.0262572
DEFAULT://Os02t0184200-01	Similar to Vacuolar proton pyrophosphatase.	3	3	14	1	0.397406	1	1.07486	0.26498	0.911049
DEFAULT://Os02t0802500-01	Similar to H(_)_translocating (Pyrophosphate_ENERGIZED) inorganic pyrophosphatase beta_1 polypeptide (EC 3.6.1.1) (Fragment).	3	3	14	1	0.397406	1	1.07486	0.26498	0.911049
DEFAULT://Os02t0802500-02	Similar to Proton translocating pyrophosphatase.	3	3	14	1	0.397406	1	1.07486	0.26498	0.911049
DEFAULT://Os06t0178900-01	Vacuolar H__pyrophosphatase (EC 3.6.1.1) (Ovp2).	3	3	14	1	0.397406	1	1.07486	0.26498	0.911049
DEFAULT://Os06t0644200-01	Similar to Pyrophosphate_energized vacuolar membrane proton pump (EC 3.6.1.1) (Pyrophosphate_energized inorganic pyrophosphatase) (H__PPase) (Vacuolar H__pyrophosphatase).	3	3	14	1	0.397406	1	1.07486	0.26498	0.911049
DEFAULT://Os06t0644200-03	Similar to Vacuolar H__pyrophosphatase.	3	3	14	1	0.397406	1	1.07486	0.26498	0.911049
DEFAULT://Os01t0612200-01	Cytochrome c oxidase_ subunit Vb family protein.	3	4	11	1	0.338319	1	1.18909	0.23028	0.562512
DEFAULT://Os09t0258600-01	Similar to 60S ribosomal protein L17_1.	3	3	20	1	0.254602	1	1.72612	0.355534	0.159788
DEFAULT://Os04t0623500-01	Similar to H0215F08.7 protein.	3	3	31	1	0.0586032	1	1.06369	0.105873	0.0780095
DEFAULT://Os04t0623500-02	Similar to Peroxisomal (S)_2_hydroxy_acid oxidase GLO3.	3	3	31	1	0.0586032	1	1.06369	0.105873	0.0780095
DEFAULT://Os12t0638700-01	Plasma membrane H_ ATPase (EC 3.6.3.6).	3	3	15	1	0.430183	1	1.26785	0.359885	0.492915
DEFAULT://Os11t0135400-00	60S acidic ribosomal protein P0.	3	4	41	1	0.147156	1	1.19849	0.118388	0.0527668
DEFAULT://Os12t0133050-00	Similar to 60S acidic ribosomal protein P0.	3	4	41	1	0.147156	1	1.19849	0.118388	0.0527668
DEFAULT://Os03t0815400-01	Ribosomal protein L17_like protein.	3	3	13	1	0.21625	1	2.00807	0.439232	0.239206
DEFAULT://Os01t0959900-02	Similar to NDH_O (NAD(P)H:plastoquinone dehydrogenase complex subunit O).	3	3	17	1	0.0602791	1	1.32638	0.088423	0.00395595
DEFAULT://Os10t0575700-00	Similar to plastid_lipid associated protein 3.	3	4	25	1	0.117907	1	1.36057	0.133372	0.00860345
DEFAULT://Os04t0398300-01	Similar to Glycyl_tRNA synthetase_ mitochondrial precursor (EC 6.1.1.14) (Glycine__tRNA ligase) (GlyRS).	3	4	32	1	0.0915958	1	1.08241	0.0990867	0.45945
DEFAULT://Os08t0276100-01	Similar to NDF1 (NDH_DEPENDENT CYCLIC ELECTRON FLOW 1).	3	5	17	1	0.16777	1	1.07323	0.157102	0.90559
DEFAULT://Os03t0169100-01	Ribulose_phosphate 3_epimerase_ chloroplast precursor (EC 5.1.3.1) (Pentose_5_phosphate 3_epimerase) (PPE) (RPE) (R5P3E).	3	4	35	1	0.0922625	1	1.24	0.12894	0.10336
DEFAULT://Os12t0514500-02	Similar to ATP binding.	3	3	22	1	0.0910125	1	1.34454	0.0925988	0.0170443
DEFAULT://Os10t0411800-01	Similar to 40S ribosomal protein S17_3.	3	4	28	1	0.112014	1	1.4097	0.104401	0.00141057
DEFAULT://Os11t0150100-01	Phosphoglycerate mutase domain containing protein.	3	5	15	1	0.103748	1	1.18266	0.18073	0.350108
DEFAULT://Os11t0544800-01	Similar to GATB (GLU_ADT SUBUNIT B); carbon_nitrogen ligase_ with glutamine as amido_N_donor / glutaminyl_tRNA synthase (glutamine_hydrolyzing)/ ligase.	3	5	14	1	0.0285584	1	1.60828	0.102874	0.154701
DEFAULT://Os12t0620400-04	Methyl_CpG DNA binding domain containing protein.	3	4	17	1	0.388625	1	1.46874	0.38732	0.682351
DEFAULT://Os01t0127300-01	SufBD family protein.	3	4	9	1	0.115366	1	1.03764	0.146708	0.930268
DEFAULT://Os06t0625400-01	Similar to Metalloendopeptidase.	3	3	7	1	0.0603823	1	1.20921	0.146661	0.135417
DEFAULT://Os06t0625400-02	Similar to cDNA clone:J013073O18_ full insert sequence.	3	3	7	1	0.0603823	1	1.20921	0.146661	0.135417
DEFAULT://Os09t0400000-00	Cinnamyl alcohol dehydrogenase (EC 1.1.1.195).	3	4	12	1	0.0607548	1	1.51359	0.0995364	0.00488813
DEFAULT://Os02t0638300-01	Similar to Ferredoxin_thioredoxin reductase_ variable chain (FTR_V) (Ferredoxin_ thioredoxin reductase subunit A) (FTR_A).	3	5	26	1	0.0323764	1	1.33275	0.112625	0.0519311
DEFAULT://Os08t0326400-01	60S ribosomal protein L7a.	3	3	6	1	0.147554	1	1.35791	0.444039	0.718917
DEFAULT://Os02t0816800-01	NAD(P)_binding domain containing protein.	3	3	14	1	0.0199663	1	1.18566	0.0870803	0.270013
DEFAULT://Os09t0115500-01	Proteinase inhibitor I3_ Kunitz legume domain containing protein.	3	4	19	1	0.110239	1	0.999632	0.119553	0.964068
DEFAULT://Os03t0345200-01	40S ribosomal protein S21.	3	4	29	1	0.143652	1	1.34217	0.181261	0.178049
DEFAULT://Os03t0667800-00	Ribosomal protein S21e family protein.	3	4	29	1	0.143652	1	1.34217	0.181261	0.178049
DEFAULT://Os05t0147500-01	Similar to DEGP2 (DEGP PROTEASE 2); serine_type peptidase/ trypsin.	3	4	17	1	0.0991074	1	1.02414	0.078292	0.637426
DEFAULT://Os02t0666200-01	Aquaporin.	3	3	10	1	0.0713805	1	1.19291	0.177959	0.258204
DEFAULT://Os07t0545300-01	Similar to Histone H2A.	3	7	20	1	0.0743027	1	1.49763	0.102085	0.00336928
DEFAULT://Os12t0438000-02	Similar to Histone H2A.	3	7	20	1	0.0743027	1	1.49763	0.102085	0.00336928
DEFAULT://Os07t0608500-01	Similar to Ribosomal protein S3 (Fragment).	3	3	21	1	0.103539	1	0.978529	0.140377	0.38518
DEFAULT://Os05t0333500-01	Heat shock protein DnaJ family protein.	3	3	21	1	0.147881	1	1.09195	0.185196	0.568462
DEFAULT://Os02t0553200-02	Similar to thylakoid_bound ascorbate peroxidase APx8.	3	5	24	1	0.133309	1	1.11063	0.14465	0.0444976
DEFAULT://Os01t0963400-01	Thioredoxin family protein.	3	3	7	1	0.126564	1	0.874769	0.156285	0.14471
DEFAULT://Os05t0373700-01	Similar to Nascent polypeptide_associated complex alpha subunit_like protein 3 (NAC_alpha_like protein 3) (Alpha_NAC_like protein 3).	3	6	34	1	0.0774375	1	1.23219	0.0968493	0.0228353
DEFAULT://Os05t0565000-01	Similar to 60S ribosomal protein L18a_1.	3	4	7	1	0.309839	1	1.47871	0.336058	0.237481
DEFAULT://Os04t0596900-00	Phosphoribulokinase/uridine kinase family protein.	3	5	37	1	0.0734226	1	1.05896	0.148691	0.790013
DEFAULT://Os02t0117100-01	4_diphosphocytidyl_2C_methyl_D_erythritol synthase_ conserved site domain containing protein.	3	3	16	1	0.117666	1	1.02892	0.120785	0.155853
DEFAULT://Os10t0529300-01	Similar to Tau class GST protein 3.	3	4	22	1	0.0914015	1	0.813422	0.127854	0.0208725
DEFAULT://Os11t0644700-01	Plant disease resistance response protein family protein.	3	7	20	1	0.19805	1	1.11218	0.212519	0.958574
DEFAULT://Os04t0457500-01	Similar to H0523F07.13 protein.	3	3	11	1	0.089342	1	1.27071	0.0824744	0.0016988
DEFAULT://Os02t0720900-01	Peptidase A1 domain containing protein.	3	4	12	1	0.0644324	1	0.977624	0.121988	0.849218
DEFAULT://Os02t0720900-04	Similar to Aspartic proteinase nepenthesin_1.	3	4	12	1	0.0644324	1	0.977624	0.121988	0.849218
DEFAULT://Os08t0562700-01	Similar to peptidase M1 family protein.	3	5	23	1	0.101646	1	1.48972	0.0983355	0.000278401
DEFAULT://Os06t0531200-01	ThiJ/PfpI domain containing protein.	3	4	24	1	0.0398273	1	1.25223	0.076047	0.00379588
DEFAULT://Os05t0593100-01	Similar to Vacuolar ATP synthase subunit C (EC 3.6.3.14) (V_ATPase C subunit) (Vacuolar proton pump C subunit).	3	6	22	1	0.0603549	1	1.31147	0.100933	0.0189398
DEFAULT://Os06t0119600-01	Peptidase aspartic_ catalytic domain containing protein.	3	3	20	1	0.07274	1	0.942842	0.0659737	0.0840416
DEFAULT://Os01t0531500-01	Dienelactone hydrolase domain containing protein.	3	5	28	1	0.152188	1	1.00936	0.23736	0.992917
DEFAULT://Os01t0531500-02	Similar to protein usf.	3	5	28	1	0.152188	1	1.00936	0.23736	0.992917
DEFAULT://Os01t0866500-01	Similar to Soluble inorganic pyrophosphatase (EC 3.6.1.1) (Pyrophosphate phospho_ hydrolase) (PPase).	3	4	34	1	0.112409	1	1.09204	0.113002	0.314042
DEFAULT://Os04t0687100-01	Similar to Soluble inorganic pyrophosphatase (EC 3.6.1.1) (Pyrophosphate phospho_ hydrolase) (PPase).	3	4	34	1	0.112409	1	1.09204	0.113002	0.314042
DEFAULT://Os05t0560000-01	Photosystem I reaction center subunit VI_ chloroplast precursor (PSI_ H) (Light_harvesting complex I 11 kDa protein) (GOS5 protein).	3	6	21	1	0.164592	1	0.767197	0.143964	0.350449
DEFAULT://Os03t0151800-03	Hypothetical conserved gene.	3	4	14	1	0.127279	1	1.1242	0.111916	0.344392
DEFAULT://Os08t0434100-01	Similar to S_like ribonuclease (RNase PD2) (Fragment).	3	3	15	1	0.133098	1	0.963654	0.152052	0.837281
DEFAULT://Os06t0708500-01	Similar to Peptidyl_prolyl cis_trans isomerase.	3	3	10	1	0.131239	1	1.08885	0.151602	0.490523
DEFAULT://Os06t0708500-02	Similar to Peptidyl_prolyl cis_trans isomerase.	3	3	10	1	0.131239	1	1.08885	0.151602	0.490523
DEFAULT://Os01t0713200-01	Similar to Beta_glucanase.	3	5	12	1	0.183131	1	1.52061	0.196273	0.0260285
DEFAULT://Os01t0815800-01	Similar to 60S ribosomal protein L24_A (L30A) (RP29) (YL21).	3	3	5	1	0.13491	1	0.7939	0.19708	0.141593
DEFAULT://Os05t0486700-01	Ribosomal protein L24e domain containing protein.	3	3	5	1	0.13491	1	0.7939	0.19708	0.141593
DEFAULT://Os01t0279300-01	Similar to Calmodulin 1 (Fragment).	3	3	21	1	0.127059	1	0.99297	0.146697	0.951117
DEFAULT://Os01t0866100-01	Similar to Actin 4.	3	4	19	1	0.118333	1	1.1225	0.135312	0.732165
DEFAULT://Os05t0438800-01	Similar to Actin 1.	3	4	13	1	0.100531	1	1.11923	0.114338	0.509727
DEFAULT://Os05t0157200-01	UspA domain containing protein.	3	3	6	1	0.178288	1	1.00765	0.231603	0.738459
DEFAULT://Os03t0731900-01	Similar to Isopentenyl/dimethylallyl diphosphate synthase (Fragment).	3	3	16	1	0.0132508	1	1.03452	0.0993329	0.68592
DEFAULT://Os01t0926300-01	Similar to Transaldolase (EC 2.2.1.2).	3	3	13	1	0.131383	1	0.990275	0.158029	0.432054
DEFAULT://Os10t0415600-03	Similar to Prolyl oligopeptidase family protein_ expressed.	3	4	5	1	0.0769565	1	1.3054	0.193796	0.477089
DEFAULT://Os11t0127800-01	Similar to FHA domain containing protein_ expressed.	3	4	25	1	0.083516	1	1.29771	0.0832256	0.00217368
DEFAULT://Os11t0127800-02	Similar to FHA domain containing protein_ expressed.	3	4	25	1	0.083516	1	1.29771	0.0832256	0.00217368
DEFAULT://Os12t0124000-01	Similar to FHA domain containing protein_ expressed.	3	4	25	1	0.083516	1	1.29771	0.0832256	0.00217368
DEFAULT://Os12t0124000-02	Similar to FHA domain containing protein_ expressed.	3	4	25	1	0.083516	1	1.29771	0.0832256	0.00217368
DEFAULT://Os12t0124000-03	Similar to FHA domain containing protein_ expressed.	3	4	25	1	0.083516	1	1.29771	0.0832256	0.00217368
DEFAULT://Os12t0124000-04	Similar to FHA domain containing protein_ expressed.	3	4	25	1	0.083516	1	1.29771	0.0832256	0.00217368
DEFAULT://Os12t0168700-03	Similar to LACS9 (LONG CHAIN ACYL_COA SYNTHETASE 9); long_chain_fatty_acid_CoA ligase.	3	3	15	1	0.309283	1	0.910881	0.245103	0.838735
DEFAULT://Os01t0946500-01	Similar to Glucan endo_1_3_beta_glucosidase GV (EC 3.2.1.39) ((1__3)_beta_glucan endohydrolase GV) ((1__3)_beta_glucanase isoenzyme GV) (Beta_1_3_ endoglucanase GV).	3	4	18	1	0.124783	1	0.890121	0.10238	0.552973
DEFAULT://Os03t0333400-01	Similar to photosystem II 11 kD protein.	3	6	55	1	0.255572	1	1.16011	0.189052	0.873532
DEFAULT://Os02t0234500-03	Similar to UOS1.	3	3	17	1	0.0562138	1	1.19783	0.157725	0.122903
DEFAULT://Os03t0767500-01	Thioredoxin domain 2 containing protein.	3	4	5	1	0.19878	1	1.24591	0.219285	0.100617
DEFAULT://Os09t0115400-01	Similar to Poly(A)_binding protein.	3	3	4	1	0.134318	1	1.00569	0.243149	0.393114
DEFAULT://Os02t0735200-01	Glutamine synthetase shoot isozyme (EC 6.3.1.2) (Glutamate__ammonia ligase) (Clone lambda_GS28).	3	10	57	1	0.0495334	1	1.13065	0.0760373	0.0318062
DEFAULT://Os03t0223400-01	Cytosolic glutamine synthetase_ Ammonium assimilation	3	9	52	1	0.091	1	1.11617	0.139955	0.690356
DEFAULT://Os10t0566700-00	Chaperonin Cpn10 family protein.	3	6	31	1	0.0754306	1	1.03967	0.0958008	0.831951
DEFAULT://Os08t0538000-01	Similar to Glycyl_tRNA synthetase_ mitochondrial precursor (EC 6.1.1.14) (Glycine__tRNA ligase) (GlyRS).	3	4	23	1	0.126255	1	1.32417	0.142218	0.0506736
DEFAULT://Os04t0404800-01	Similar to H0502B11.5 protein.	3	3	11	1	0.0724093	1	1.15322	0.130285	0.172534
DEFAULT://Os01t0710000-01	Similar to WD_repeat protein RBAP1.	3	6	17	1	0.117062	1	1.06805	0.0983961	0.684405
DEFAULT://Os03t0655700-01	Similar to 3_isopropylmalate dehydrogenase 2.	3	3	12	1	0.189323	1	1.26543	0.165574	0.106285
DEFAULT://Os02t0800000-01	PRLI_interacting factor L (Fragment).	3	3	8	1	0.251514	1	1.07184	0.218589	0.640562
DEFAULT://Os02t0589400-01	UDP_glucuronosyl/UDP_glucosyltransferase family protein.	3	5	26	1	0.0626652	1	0.861571	0.109896	0.202479
DEFAULT://Os01t0228600-01	Similar to 2_hydroxyacid dehydrogenase (AGR_L_379p).	3	6	22	1	0.0541727	1	1.20454	0.116514	0.197097
DEFAULT://Os01t0662300-01	Similar to Isoform 2 of 50S ribosomal protein L12_ chloroplastic.	3	3	18	1	0.254683	1	0.841049	0.204601	0.392338
DEFAULT://Os03t0820600-01	Similar to Actin_depolymerizing factor 3 (ADF 3) (ZmABP3) (ZmADF3).	3	3	17	1	0.151707	1	1.07103	0.175329	0.75614
DEFAULT://Os05t0247100-01	Similar to Glycosyl hydrolases family 18.	3	5	29	1	0.364642	1	1.04593	0.266077	0.644308
DEFAULT://Os03t0726100-01	Similar to Tubulin alpha_1 chain (Alpha_1 tubulin).	3	3	3	1	0.126726	1	0.929856	0.183223	0.814779
DEFAULT://Os11t0247300-01	Alfa_tubulin.	3	3	3	1	0.126726	1	0.929856	0.183223	0.814779
DEFAULT://Os11t0615700-01	Proteasome subunit alpha type 5 (EC 3.4.25.1) (20S proteasome alpha subunit E) (20S proteasome subunit alpha_5).	3	3	10	1	0.0692674	1	1.10204	0.164919	0.377928
DEFAULT://Os08t0338700-01	Similar to Chaperone GrpE type 2.	3	4	12	1	0.110478	1	1.23147	0.185889	0.536107
DEFAULT://Os04t0650800-02	Similar to H0212B02.14 protein.	3	3	16	1	0.025037	1	0.973593	0.0423229	0.368486
DEFAULT://Os02t0478600-01	Similar to 40S ribosomal protein S15A.	3	4	13	1	0.0552926	1	0.943843	0.123031	0.318371
DEFAULT://Os07t0208000-01	Similar to 40S ribosomal protein S15A.	3	4	13	1	0.0552926	1	0.943843	0.123031	0.318371
DEFAULT://Os03t0315800-02	Similar to 30S ribosomal protein S1 (Fragment).	3	3	19	1	0.0621643	1	1.18761	0.0545042	0.0118678
DEFAULT://Os12t0564400-02	Similar to PsbP.	3	3	10	1	0.0470384	1	0.844309	0.0655781	0.0159466
DEFAULT://Os03t0704000-00	Similar to 30S ribosomal protein S13.	3	4	5	1	0.261896	1	1.14988	0.263205	0.466549
DEFAULT://Os11t0148500-02	Pyruvate kinase family protein.	3	5	15	1	0.0788185	1	1.66523	0.112199	0.00151984
DEFAULT://Os01t0633000-01	Similar to 50S ribosomal protein L31.	3	6	22	1	0.206619	1	0.913372	0.142264	0.931137
DEFAULT://Os03t0787300-01	Similar to DnaJ homolog.	3	3	9	1	0.233104	1	0.925717	0.18969	0.841462
DEFAULT://Os06t0603000-01	Heme_oxygenase_ Phytochrome chromophore biosynthesis_ Nitric oxide_ and auxin_induced lateral root formation	3	4	13	1	0.237512	1	0.989941	0.174393	0.407228
DEFAULT://Os07t0687200-03	Similar to CAM7 (CALMODULIN 7); calcium ion binding.	3	4	14	1	0.149855	1	0.94826	0.143439	0.86462
DEFAULT://Os07t0142900-01	Aldo/keto reductase family protein.	3	4	10	1	0.189895	1	0.87787	0.133353	0.476749
DEFAULT://Os03t0339300-02	Similar to Peroxidase (EC 1.11.1.7).	3	3	6	1	0.178366	1	0.818755	0.24791	0.231072
DEFAULT://Os08t0126300-03	Similar to cDNA clone:J023080G06_ full insert sequence.	3	8	38	1	0.0501204	1	1.03515	0.05749	0.553443
DEFAULT://Os02t0612900-01	Similar to Temperature stress_induced lipocalin.	3	6	21	1	0.230454	1	1.38299	0.195232	0.152988
DEFAULT://Os07t0489800-01	Beta_grasp fold_ ferredoxin_type domain containing protein.	3	6	25	1	0.0417058	1	1.03995	0.110039	0.0437041
DEFAULT://Os07t0539900-01	Similar to Beta_1_3_glucanase_like protein.	3	4	13	1	0.115408	1	1.72788	0.232548	0.188454
DEFAULT://Os07t0196200-01	Protein of unknown function DUF3252 domain containing protein.	3	7	28	1	0.0456447	1	1.18461	0.0617639	0.175784
DEFAULT://Os03t0133400-01	Peptidoglycan_binding Lysin subgroup domain containing protein.	3	3	4	1	0.0985814	1	1.3316	0.1734	0.10825
DEFAULT://Os03t0297100-01	40S ribosomal protein S7.	3	5	31	1	0.0583595	1	1.17049	0.0714898	0.0152178
DEFAULT://Os05t0346300-01	Similar to 40S ribosomal protein S7.	3	6	26	1	0.0522943	1	1.10399	0.0663324	0.120706
DEFAULT://Os09t0277800-01	Similar to Enoyl_[acyl_carrier_protein] reductase [NADH]_ chloroplast precursor (EC 1.3.1.9) (NADH_dependent enoyl_ACP reductase).	3	4	12	1	0.118509	1	1.05309	0.140079	0.495989
DEFAULT://Os04t0676100-01	Similar to Thioredoxin X_ chloroplast precursor.	3	6	45	1	0.147409	1	1.04316	0.180623	0.932989
DEFAULT://Os04t0459500-01	Similar to H0219H12.1 protein.	3	10	99	1	0.0561418	1	1.32861	0.0682428	0.00131844
DEFAULT://Os01t0617900-01	Similar to oxygen_evolving complex_related.	3	4	13	1	0.108268	1	1.07893	0.12934	0.420168
DEFAULT://Os01t0617900-02	Similar to predicted protein.	3	4	13	1	0.108268	1	1.07893	0.12934	0.420168
DEFAULT://Os03t0401300-03	Similar to Sucrose synthase metabolism (Fragment).	3	3	4	1	0.493618	1	0.568482	0.462954	0.134006
DEFAULT://Os06t0194900-01	Sucrose synthase 2 (EC 2.4.1.13).	3	3	8	1	0.254003	1	0.92709	0.166043	0.625255
DEFAULT://Os02t0750100-00	Similar to ATP synthase.	3	4	31	1	0.158491	1	0.808469	0.164929	0.136137
DEFAULT://Os01t0916400-01	Similar to Selenium binding protein.	3	5	13	1	0.190429	1	1.09895	0.130902	0.589603
DEFAULT://Os09t0279400-01	Rhodanese_like domain containing protein.	3	5	9	1	0.0678188	1	0.906895	0.126258	0.417469
DEFAULT://Os02t0197600-02	Similar to Chlorophyll a_b binding protein 8.	3	7	55	1	0.225117	1	0.908086	0.136207	0.893431
DEFAULT://Os04t0303900-01	Nucleic acid_binding_ OB_fold_like domain containing protein.	3	4	15	1	0.137962	1	1.1385	0.149883	0.499208
DEFAULT://Os04t0473400-01	Similar to 60S ribosomal protein L6_B (L17) (YL16) (RP18).	3	5	20	1	0.323727	1	1.24836	0.27967	0.617797
DEFAULT://Os01t0758300-01	Similar to Phosphoenolpyruvate carboxylase_ housekeeping isozyme (EC 4.1.1.31) (PEPCase).	3	3	4	1	0.122843	1	1.22925	0.141997	0.0698605
DEFAULT://Os02t0244700-01	Similar to Phosphoenolpyruvate carboxylase 1 (EC 4.1.1.31) (PEPCase 1) (CP21).	3	4	15	1	0.104045	1	1.44259	0.0800395	0.000317727
DEFAULT://Os07t0631900-01	Nucleotide_binding_ alpha_beta plait domain containing protein.	3	3	6	1	0.183439	1	0.973247	0.247188	0.87607
DEFAULT://Os01t0600900-02	Chlorophyll a_b binding protein 2_ chloroplast precursor (LHCII type I CAB_2) (LHCP).	3	9	57	1	0.0532114	1	1.06875	0.0978969	0.243045
DEFAULT://Os09t0346500-04	Similar to Chlorophyll a_b binding protein_ chloroplast precursor (LHCII type I CAB) (LHCP).	3	9	57	1	0.0532114	1	1.06875	0.0978969	0.243045
DEFAULT://Os09t0249700-02	Similar to Phosphatase 2A regulatory A subunit.	3	7	24	1	0.0436221	1	1.25917	0.0709899	0.0450957
DEFAULT://Os04t0423600-03	Similar to OSIGBa0076I14.4 protein.	3	3	4	1	0.109298	1	1.34168	0.165704	0.0589545
DEFAULT://Os01t0338000-01	Similar to GTP_binding protein SAR1A.	3	4	11	1	0.211729	1	0.813606	0.213577	0.154029
DEFAULT://Os09t0567300-01	Similar to Monodehydroascorbate reductase (EC 1.6.5.4) (MDAR) (Ascorbate free radical reductase) (AFR reductase).	3	4	22	1	0.0585109	1	1.01579	0.0331947	0.263999
DEFAULT://Os02t0167300-01	Tubulin beta_3 chain (Beta_3 tubulin).	3	4	22	1	0.0570241	1	1.11139	0.127912	0.0709127
DEFAULT://Os03t0780600-01	Tubulin beta_1 chain (Beta_1 tubulin).	3	4	22	1	0.0570241	1	1.11139	0.127912	0.0709127
DEFAULT://Os06t0671900-01	Similar to Tubulin beta_3 chain.	3	4	22	1	0.0570241	1	1.11139	0.127912	0.0709127
DEFAULT://Os04t0473150-00	Similar to photosystem II protein D1.	3	5	45	1	0.223921	1	1.15064	0.175941	0.549525
DEFAULT://Os01t0327400-01	Similar to Peroxidase (Fragment).	3	3	5	1	0.0658973	1	0.974326	0.0995308	0.549709
DEFAULT://Os07t0677200-02	Similar to Peroxidase.	3	4	17	1	0.255013	1	1.55544	0.273002	0.0725339
DEFAULT://Os05t0116000-01	Cupin_ RmlC_type domain containing protein.	3	3	6	1	0.227627	1	1.12941	0.217044	0.619685
DEFAULT://Os01t0101200-01	2_3_diketo_5_methylthio_1_phosphopentane phosphatase domain containing protein.	3	4	13	1	0.0938597	1	1.20231	0.208316	0.684241
DEFAULT://Os01t0101200-02	2_3_diketo_5_methylthio_1_phosphopentane phosphatase domain containing protein.	3	4	13	1	0.0938597	1	1.20231	0.208316	0.684241
DEFAULT://Os01t0293000-01	Similar to S_adenosylmethionine synthetase 1 (EC 2.5.1.6) (Methionine adenosyltransferase 1) (AdoMet synthetase 1) (Fragment).	3	7	34	1	0.0692505	1	1.05399	0.127058	0.548015
DEFAULT://Os05t0135700-01	S_adenosylmethionine synthetase 1 (EC 2.5.1.6) (Methionine adenosyltransferase 1) (AdoMet synthetase 1).	3	7	34	1	0.0692505	1	1.05399	0.127058	0.548015
DEFAULT://Os02t0285300-01	DREPP plasma membrane polypeptide family protein.	3	4	22	1	0.103321	1	1.01317	0.169027	0.474507
DEFAULT://Os12t0640600-01	Similar to Carotenoid cleavage dioxygenase (Fragment).	3	3	12	1	0.0909802	1	1.15147	0.0944142	0.0622515
DEFAULT://Os05t0533100-01	Similar to plasminogen activator inhibitor 1 RNA_binding protein.	3	3	10	1	0.488791	1	1.16131	0.430916	0.849388
DEFAULT://Os05t0368300-01	Similar to 40S ribosomal protein S4_ X isoform (Single copy abundant mRNA protein) (SCR10).	3	6	22	1	0.131602	1	1.48359	0.207473	0.186648
DEFAULT://Os12t0507200-01	Similar to Eukaryotic translation initiation factor 5A_2 (eIF_5A_2) (eIF_4D).	3	4	14	1	0.10665	1	1.23827	0.140319	0.0981869
DEFAULT://Os03t0565200-01	Haloacid dehalogenase_like hydrolase domain containing protein.	3	4	20	1	0.0169522	1	1.24268	0.0470182	0.0274853
DEFAULT://Os02t0578400-01	Photosystem II oxygen evolving complex protein PsbQ family protein.	3	3	21	1	0.17679	1	0.794943	0.152364	0.0782857
DEFAULT://Os03t0219200-01	Similar to Superoxide dismutase (EC 1.15.1.1).	3	6	25	1	0.0808305	1	1.11143	0.1442	0.577806
DEFAULT://Os07t0614500-01	Similar to Elongation factor 1 beta 2.	3	7	34	1	0.0870251	1	1.1601	0.127414	0.593583
DEFAULT://Os02t0626100-02	Similar to Phenylalanine ammonia_lyase.	3	3	6	1	0.273775	1	0.719304	0.245965	0.0353942
DEFAULT://Os02t0626400-01	Phenylalanine ammonia_lyase (EC 4.3.1.5).	3	3	10	1	0.220469	1	0.70632	0.271479	0.0466491
DEFAULT://Os02t0626600-00	Similar to Phenylalanine ammonia_lyase.	3	3	10	1	0.220469	1	0.70632	0.271479	0.0466491
DEFAULT://Os02t0627100-01	Similar to Phenylalanine ammonia_lyase (EC 4.3.1.5).	3	3	10	1	0.220469	1	0.70632	0.271479	0.0466491
DEFAULT://Os04t0518100-01	Phenylalanine ammonia_lyase.	3	3	10	1	0.220469	1	0.70632	0.271479	0.0466491
DEFAULT://Os04t0518400-01	Similar to Phenylalanine ammonia_lyase (Fragment).	3	3	10	1	0.220469	1	0.70632	0.271479	0.0466491
DEFAULT://Os05t0427400-00	Similar to Phenylalanine ammonia_lyase.	3	3	10	1	0.220469	1	0.70632	0.271479	0.0466491
DEFAULT://Os05t0190500-02	Similar to Acid phosphatase.	3	3	4	1	0.133548	1	1.13598	0.211477	0.695469
DEFAULT://Os09t0465600-01	Similar to Glucose_6_phosphate isomerase_like protein (Fragment).	3	3	8	1	0.108868	1	1.09061	0.123274	0.266823
DEFAULT://Os07t0607800-02	Protein of unknown function DUF2996 domain containing protein.	3	6	13	1	0.0361607	1	0.911699	0.0960091	0.345143
DEFAULT://Os03t0323200-02	Similar to Magnesium_chelatase subunit H family protein_ expressed.	3	3	9	1	0.128674	1	1.02047	0.203121	0.148076
DEFAULT://Os11t0484500-02	Similar to 6_phosphogluconate dehydrogenase_ decarboxylating.	3	3	7	1	0.139775	1	1.17679	0.144154	0.13078
DEFAULT://Os03t0351500-01	Similar to Superoxide dismutase.	3	10	32	1	0.146708	1	1.2367	0.112007	0.15844
DEFAULT://Os08t0460000-01	Similar to Germin_like protein 1 precursor.	3	8	76	1	0.0774627	1	1.08139	0.115868	0.875398
DEFAULT://Os03t0283100-01	Similar to In2_1 protein.	3	5	10	1	0.0694435	1	0.983662	0.0529737	0.518928
DEFAULT://Os02t0123500-01	Similar to NADPH_dependent mannose 6_phosphate reductase.	3	4	16	1	0.141003	1	1.11133	0.135491	0.436006
DEFAULT://Os02t0123500-02	Similar to NADP_dependent D_sorbitol_6_phosphate dehydrogenase.	3	4	16	1	0.141003	1	1.11133	0.135491	0.436006
DEFAULT://Os10t0430200-01	Similar to Sinapyl alcohol dehydrogenase.	3	9	39	1	0.0647477	1	1.07945	0.0497207	0.161622
DEFAULT://Os02t0110200-01	Similar to Hydroperoxide lyase.	3	5	6	1	0.256518	1	1.22622	0.186803	0.404188
DEFAULT://Os02t0110200-02	Similar to Hydroperoxide lyase.	3	5	6	1	0.256518	1	1.22622	0.186803	0.404188
DEFAULT://Os03t0651000-01	Glu_tRNAGln amidotransferase_ C subunit family protein.	3	4	20	1	0.166161	1	0.862587	0.169039	0.0137052
DEFAULT://Os04t0376300-01	Similar to 3_oxoacyl_reductase.	3	4	14	1	0.0843651	1	1.24407	0.106527	0.0417833
DEFAULT://Os02t0715400-00	Conserved hypothetical protein.	2	5	23	1	0.284605	1	1.18008	0.173036	0.539668
DEFAULT://Os04t0434800-01	Similar to Thylakoid_bound ascorbate peroxidase (EC 1.11.1.11) (Fragment).	2	2	26	1	0.123589	1	1.10909	0.174507	0.372685
DEFAULT://Os05t0375400-01	Beta_glucanase precursor.	2	3	19	1	0.253269	1	1.57842	0.308027	0.100823
DEFAULT://Os08t0199300-01	Similar to YyaF/YCHF TRANSFAC/OBG family small GTpase plus RNA binding domain TGS (Fragment).	2	2	9	1	0.116209	1	0.961685	0.170058	0.187194
DEFAULT://Os04t0107900-02	Heat shock protein 81_1 (HSP81_1) (Heat shock protein 83).	2	2	24	1	0.120696	1	1.0658	0.143189	0.229022
DEFAULT://Os03t0411300-01	EF_Hand type domain containing protein.	2	2	9	1	0.0814895	1	0.892472	0.106654	0.0230174
DEFAULT://Os12t0575000-01	Protein of unknown function DUF1118 family protein.	2	2	9	1	0.301532	1	1.09415	0.188117	0.710027
DEFAULT://Os12t0548300-02	Similar to Nucleoside diphosphate kinase (Fragment).	2	4	26	1	0.0721538	1	0.867661	0.0466349	0.0102042
DEFAULT://Os03t0265900-01	Conserved hypothetical protein.	2	3	8	1	0.353765	1	1.09585	0.311997	0.366519
DEFAULT://Os02t0600200-02	Similar to predicted protein.	2	2	23	1	0.0698432	1	0.877143	0.113994	0.0987923
DEFAULT://Os08t0130500-02	Similar to 60S acidic ribosomal protein p0.	2	2	22	1	0.147982	1	1.08935	0.132423	0.326462
DEFAULT://Os11t0267400-01	Similar to ClpC.	2	2	14	1	0.207458	1	1.26426	0.177897	0.0967432
DEFAULT://Os05t0208000-02	Similar to Mitochondrial 2_oxoglutarate/malate carrier protein.	2	2	21	1	0.202326	1	1.17969	0.222572	0.278021
DEFAULT://Os01t0505400-02	Similar to 2_hydroxyphytanoyl_CoA lyase.	2	2	2	1	0.0658323	1	1.0069	0.151646	0.732589
DEFAULT://Os01t0835900-00	Similar to Histone H4.	2	2	21	1	0.242465	1	1.37422	0.335831	0.280359
DEFAULT://Os01t0173100-01	Alba_ DNA/RNA_binding protein family protein.	2	2	5	1	0.223303	1	1.32247	0.146273	0.0939551
DEFAULT://Os06t0602600-01	Alba_ DNA/RNA_binding protein family protein.	2	2	5	1	0.223303	1	1.32247	0.146273	0.0939551
DEFAULT://Os02t0175600-01	Similar to 60S ribosomal protein L27a (Fragment).	2	2	8	1	0.315365	1	1.21481	0.337801	0.545999
DEFAULT://Os03t0408300-00	Similar to 60S ribosomal protein L27a_3.	2	2	8	1	0.315365	1	1.21481	0.337801	0.545999
DEFAULT://Os01t0266600-01	Thioredoxin fold domain containing protein.	2	2	12	1	0.203896	1	1.15492	0.147905	0.1705
DEFAULT://Os02t0105200-01	Similar to Dihydrolipoamide S_acetyltransferase (EC 2.3.1.12).	2	2	10	1	0.0970858	1	1.17983	0.109983	0.0333818
DEFAULT://Os07t0410100-01	Similar to Dihydrolipoamide S_acetyltransferase (EC 2.3.1.12).	2	2	10	1	0.0970858	1	1.17983	0.109983	0.0333818
DEFAULT://Os10t0406100-01	Similar to PRLI_interacting factor F (Fragment).	2	3	33	1	0.11287	1	1.08021	0.113589	0.449262
DEFAULT://Os07t0143000-01	Aldo/keto reductase family protein.	2	2	9	1	0.132068	1	1.18388	0.170798	0.30037
DEFAULT://Os12t0188700-01	Similar to Thioredoxin M5_ chloroplastic.	2	3	45	1	0.190343	1	1.00442	0.172372	0.121452
DEFAULT://Os09t0279500-02	Similar to plastid_specific 30S ribosomal protein 2.	2	2	25	1	0.204139	1	0.951796	0.158267	0.686313
DEFAULT://Os02t0325100-01	Similar to 26S protease regulatory subunit 6B (MIP224) (MB67 interacting protein) (TAT_binding protein_7) (TBP_7).	2	2	14	1	0.19929	1	1.18985	0.193069	0.200355
DEFAULT://Os02t0325100-02	Similar to 26S proteasome regulatory particle triple_A ATPase subunit3 (Fragment).	2	2	14	1	0.19929	1	1.18985	0.193069	0.200355
DEFAULT://Os07t0408700-02	Similar to Spermidine synthase 2 (EC 2.5.1.16) (Putrescine aminopropyltransferase 2) (SPDSY 2).	2	2	3	1	0.0547613	1	0.953791	0.107445	0.712735
DEFAULT://Os02t0785800-01	Similar to Ribosomal protein L35A.	2	2	13	1	0.223542	1	1.04585	0.179569	0.0931922
DEFAULT://Os05t0555800-00	Similar to 60S ribosomal protein L35a_3.	2	2	9	1	0.376273	1	1.23463	0.272129	0.166769
DEFAULT://Os05t0556900-01	Ribosomal protein L35Ae family protein.	2	2	9	1	0.376273	1	1.23463	0.272129	0.166769
DEFAULT://Os06t0320500-01	Similar to Light_harvesting complex I (Fragment).	2	3	42	1	0.346359	1	1.00123	0.294908	0.969826
DEFAULT://Os04t0650000-03	Similar to cDNA clone:J013002H09_ full insert sequence.	2	2	14	1	0.18259	1	1.33419	0.227568	0.21002
DEFAULT://Os11t0660500-01	Similar to Translationally controlled tumor protein (Fragment).	2	3	15	1	0.103541	1	1.23459	0.12214	0.0319951
DEFAULT://Os09t0505600-01	Proteasome subunit beta type 1 (EC 3.4.25.1) (20S proteasome alpha subunit F) (20S proteasome subunit beta_6).	2	2	13	1	0.227059	1	1.28557	0.209498	0.0835535
DEFAULT://Os06t0716700-03	Similar to Heat shock protein 90.	2	2	7	1	0.180315	1	1.1507	0.140065	0.169559
DEFAULT://Os01t0894300-01	Similar to Fructokinase 1.	2	2	16	1	0.0705817	1	1.01563	0.10401	0.842964
DEFAULT://Os03t0337800-01	Similar to 60S ribosomal protein L19 (Fragment).	2	3	24	1	0.224987	1	1.12396	0.222998	0.556697
DEFAULT://Os03t0579300-00	60S ribosomal protein L19.	2	2	20	1	0.312754	1	1.1436	0.220155	0.404105
DEFAULT://Os02t0652600-02	Ribosomal protein L19 family protein.	2	3	27	1	0.0968207	1	1.28644	0.146815	0.0498064
DEFAULT://Os02t0758000-01	Similar to Low molecular weight heat shock protein precursor (Mitochondrial small heat shock protein 22).	2	2	5	1	0.296576	1	1.4892	0.264165	0.0343878
DEFAULT://Os04t0640700-02	Similar to OSIGBa0138H21_OSIGBa0138E01.14 protein.	2	2	8	1	0.169495	1	1.00015	0.24232	0.95428
DEFAULT://Os12t0569700-03	Similar to Heat shock protein 70.	2	3	25	1	0.185162	1	1.26098	0.20958	0.231087
DEFAULT://Os06t0197550-00	Similar to Chaperonin.	2	3	14	1	0.0288982	1	1.03108	0.151346	0.292832
DEFAULT://Os11t0657100-01	Peptide chain release factor 1 family protein.	2	2	11	1	0.0950158	1	1.25123	0.244622	0.236363
DEFAULT://Os09t0467200-01	Similar to Glutathione S_transferase GST 23 (EC 2.5.1.18) (Fragment).	2	2	14	1	0.362775	1	1.27279	0.346162	0.233545
DEFAULT://Os02t0821800-02	Similar to Fibrillarin_2.	2	2	9	1	0.226445	1	1.25385	0.263856	0.365741
DEFAULT://Os05t0176000-01	Similar to fibrillarin_2.	2	2	9	1	0.226445	1	1.25385	0.263856	0.365741
DEFAULT://Os06t0531200-02	Hypothetical conserved gene.	2	2	12	1	0.100852	1	1.24333	0.111808	0.0188904
DEFAULT://Os06t0132400-01	Similar to Magnesium_protoporphyrin O_methyltransferase (EC 2.1.1.11) (Magnesium_ protoporphyrin IX methyltransferase).	2	2	14	1	0.201278	1	1.01997	0.145496	0.688273
DEFAULT://Os05t0169100-01	Similar to 60S ribosomal protein L10 (QM protein homolog).	2	2	18	1	0.30309	1	1.73814	0.460848	0.201369
DEFAULT://Os08t0530200-01	Similar to 60S ribosomal protein L17.	2	2	15	1	0.279934	1	1.8326	0.432388	0.188294
DEFAULT://Os03t0856500-01	Similar to Plastid_specific 30S ribosomal protein 1_ chloroplast precursor (CS_ S5) (CS5) (S22) (Ribosomal protein 1) (PSRP_1).	2	2	6	1	0.175271	1	0.868551	0.142125	0.241736
DEFAULT://Os11t0269100-00	Similar to 50S ribosomal protein L16_ chloroplastic.	2	3	27	1	0.130353	1	1.12622	0.290528	0.442491
DEFAULT://Os08t0424500-01	Betaine aldehyde dehydrogenase_ Rice fragrance	2	2	5	1	0.152148	1	1.22723	0.166459	0.075822
DEFAULT://Os11t0107500-01	Tautomerase domain containing protein.	2	4	15	1	0.181412	1	1.2334	0.194375	0.233492
DEFAULT://Os12t0107500-01	Similar to Macrophage migration inhibitory factor.	2	4	15	1	0.181412	1	1.2334	0.194375	0.233492
DEFAULT://Os07t0687500-01	Rhodanese_like domain containing protein.	2	2	18	1	0.0859431	1	1.01101	0.17839	0.402829
DEFAULT://Os05t0404200-01	Methionine sulphoxide reductase B domain containing protein.	2	3	19	1	0.380672	1	1.35247	0.305091	0.246936
DEFAULT://Os05t0404200-02	Similar to Peptide methionine sulfoxide reductase B3_ chloroplastic.	2	3	19	1	0.380672	1	1.35247	0.305091	0.246936
DEFAULT://Os04t0602100-02	Similar to B0403H10_OSIGBa0105A11.15 protein.	2	5	26	1	0.120672	1	1.13798	0.145922	0.472118
DEFAULT://Os05t0137400-01	Similar to Aspartic protease precursor.	2	2	17	1	0.109613	1	1.34605	0.13802	0.0403516
DEFAULT://Os06t0176700-01	Isopenicillin N synthase family protein.	2	3	6	1	0.178096	1	1.56775	0.19304	0.0303016
DEFAULT://Os12t0106000-01	Similar to Ferritin 1_ chloroplast precursor (EC 1.16.3.1) (ZmFer1).	2	2	17	1	0.718888	1	1.39618	0.685608	0.529568
DEFAULT://Os12t0235800-01	Similar to Argininosuccinate synthase (Fragment).	2	2	4	1	0.211732	1	1.12261	0.238231	0.237023
DEFAULT://Os12t0235800-02	Similar to Argininosuccinate synthase.	2	2	4	1	0.211732	1	1.12261	0.238231	0.237023
DEFAULT://Os09t0515200-01	Beta 7 subunit of 20S proteasome.	2	2	14	1	0.0980812	1	1.25908	0.172573	0.1147
DEFAULT://Os10t0533600-01	Similar to Mitogen_activated protein kinase homolog MMK2 (EC 2.7.1.37).	2	2	5	1	0.735418	1	1.10394	0.513821	0.91542
DEFAULT://Os01t0894700-01	Trigger factor_ ribosome_binding_ bacterial domain containing protein.	2	2	22	1	0.145299	1	1.06109	0.188163	0.787625
DEFAULT://Os02t0803700-01	Similar to 26S protease regulatory subunit 6A homolog (TAT_binding protein homolog 1) (TBP_1).	2	2	13	1	0.177025	1	1.40999	0.181615	0.0108621
DEFAULT://Os06t0173100-01	Similar to 26S protease regulatory subunit 6A homolog (TAT_binding protein homolog 1) (TBP_1) (Mg(2_)_dependent ATPase 1) (LEMA_1).	2	2	13	1	0.177025	1	1.40999	0.181615	0.0108621
DEFAULT://Os01t0764000-01	Similar to Glutathione S_transferase I (EC 2.5.1.18) (GST_I) (GST_29) (GST class_ phi).	2	3	24	1	0.041781	1	0.893906	0.0767815	0.120243
DEFAULT://Os02t0196800-02	Similar to Fumarylacetoacetase.	2	2	14	1	0.274422	1	1.28698	0.233124	0.0916087
DEFAULT://Os01t0372700-01	Similar to Asparaginyl_tRNA synthetase_ cytoplasmic 1 (EC 6.1.1.22) (Asparagine__ tRNA ligase 1) (AsnRS 1).	2	2	9	1	0.0268053	1	1.22904	0.133719	0.0880672
DEFAULT://Os01t0693800-01	Similar to Threonine synthase_ chloroplast precursor (EC 4.2.3.1) (TS).	2	3	13	1	0.138768	1	1.34303	0.122104	0.0416208
DEFAULT://Os03t0729200-02	Thioredoxin_like fold domain containing protein.	2	2	9	1	0.0480183	1	1.17397	0.120243	0.160515
DEFAULT://Os02t0199900-03	Similar to 26S protease regulatory subunit S10B.	2	2	15	1	0.147954	1	1.37742	0.152088	0.00795006
DEFAULT://Os01t0152700-01	Similar to Histone H2B (CaH2B).	2	2	7	1	0.0400546	1	2.90193	0.457977	0.159592
DEFAULT://Os01t0502900-00	Similar to Histone H2B.2.	2	2	7	1	0.0400546	1	2.90193	0.457977	0.159592
DEFAULT://Os03t0721900-00	Similar to Histone H2A.	2	2	4	1	0.206353	1	1.18503	0.1951	0.187248
DEFAULT://Os01t0303000-02	Similar to CP12 (Fragment).	2	2	13	1	0.301197	1	1.07271	0.526113	0.953508
DEFAULT://Os03t0598800-01	Similar to Ribosomal protein L15.	2	2	4	1	0.161376	1	0.912522	0.100876	0.139276
DEFAULT://Os03t0598800-02	Similar to 60S ribosomal protein L15.	2	2	4	1	0.161376	1	0.912522	0.100876	0.139276
DEFAULT://Os05t0274900-00	Similar to 60S ribosomal protein L15_1.	2	2	4	1	0.161376	1	0.912522	0.100876	0.139276
DEFAULT://Os03t0811100-01	Similar to Magnesium_chelatase subunit chlD_ chloroplast precursor (EC 6.6.1.1) (Mg_protoporphyrin IX chelatase) (Mg_chelatase subunit D).	2	2	14	1	0.141295	1	1.07327	0.1734	0.397385
DEFAULT://Os06t0232000-01	Similar to Pro_resilin.	2	4	29	1	0.142103	1	1.24682	0.132967	0.14222
DEFAULT://Os07t0191200-01	Plasma membrane H_ ATPase (EC 3.6.3.6).	2	2	13	1	0.638191	1	0.996323	0.526295	0.922338
DEFAULT://Os07t0191200-02	Similar to Plasma membrane H__ATPase.	2	2	13	1	0.638191	1	0.996323	0.526295	0.922338
DEFAULT://Os07t0622100-01	Similar to Ribosomal protein s6 RPS6_2.	2	2	19	1	0.305904	1	0.794031	0.245314	0.216077
DEFAULT://Os07t0448800-01	Aquaporin.	2	4	16	1	0.344012	1	1.05167	0.255112	0.819788
DEFAULT://Os03t0828100-02	Similar to 50S ribosomal protein L18.	2	2	15	1	0.176442	1	1.16452	0.275377	0.362399
DEFAULT://Os01t0104400-01	Ricin B_related lectin domain containing protein.	2	2	14	1	0.382292	1	1.15072	0.249814	0.596568
DEFAULT://Os03t0343500-01	Similar to 60S ribosomal protein L22_2.	2	2	18	1	0.10089	1	1.17338	0.184194	0.48231
DEFAULT://Os06t0716700-01	Similar to Heat shock protein 90.	2	2	3	1	0.265225	1	1.83269	0.35713	0.0227163
DEFAULT://Os09t0541000-01	Similar to Aquaporin 2.	2	5	36	1	0.0533332	1	1.17167	0.187067	0.82685
DEFAULT://Os09t0541000-02	Similar to Plasma membrane intrinsic protein (Aquaporin).	2	5	36	1	0.0533332	1	1.17167	0.187067	0.82685
DEFAULT://Os02t0102700-01	Similar to AGL157Cp.	2	2	10	1	0.459107	1	1.45035	0.400866	0.285341
DEFAULT://Os03t0240800-01	Similar to AGL157Cp.	2	2	10	1	0.459107	1	1.45035	0.400866	0.285341
DEFAULT://Os12t0189300-01	Pyruvate/Phosphoenolpyruvate kinase_ catalytic core domain containing protein.	2	2	22	1	0.119425	1	0.986475	0.14884	0.271526
DEFAULT://Os07t0642900-01	Bacterial transferase hexapeptide repeat domain containing protein.	2	3	12	1	0.231835	1	1.23392	0.231344	0.233675
DEFAULT://Os06t0196600-01	Similar to 3_oxoacyl_[acyl_carrier_protein] synthase I_ chloroplast precursor (EC 2.3.1.41) (Beta_ketoacyl_ACP synthase I) (KAS I).	2	2	7	1	0.140314	1	0.911278	0.125681	0.171581
DEFAULT://Os01t0962700-01	Similar to Peroxidase 12 precursor (EC 1.11.1.7) (Atperox P12) (PRXR6) (ATP4a).	2	5	9	1	0.172652	1	1.57565	0.211991	0.0718285
DEFAULT://Os01t0742300-01	3_hydroxyacid dehydrogenase/reductase domain containing protein.	2	2	7	1	0.227759	1	1.5717	0.191908	0.0180858
DEFAULT://Os03t0322500-01	Similar to 14 kDa zinc_binding protein (Protein kinase C inhibitor) (PKCI).	2	2	11	1	0.154565	1	1.00227	0.172296	0.999077
DEFAULT://Os05t0382600-02	Similar to Annexin_like protein RJ4.	2	4	13	1	0.110449	1	1.07463	0.0889186	0.331723
DEFAULT://Os01t0712600-00	Similar to methyltransferase.	2	2	9	1	0.169531	1	0.971399	0.144543	0.877202
DEFAULT://Os01t0752300-01	Similar to 60S ribosomal protein L18a_1.	2	2	4	1	0.44435	1	1.45953	0.466343	0.255413
DEFAULT://Os03t0219900-01	Similar to 50S ribosomal protein L15_ chloroplast precursor (CL15) (Fragment).	2	2	13	1	0.331442	1	0.996977	0.262364	0.989318
DEFAULT://Os01t0337500-00	Similar to H__pyrophosphatase (Fragment).	2	2	13	1	0.438192	1	0.988212	0.311417	0.996549
DEFAULT://Os05t0156900-01	Vacuolar H__translocating pyrophosphatase_ Regulation of grain chalkiness	2	2	13	1	0.438192	1	0.988212	0.311417	0.996549
DEFAULT://Os02t0284600-01	Similar to 60S ribosomal protein L27.	2	2	3	1	0.33527	1	1.41433	0.505181	0.460978
DEFAULT://Os01t0205500-01	Similar to 60S ribosomal protein L11_2 (L16). Splice isoform 2.	2	4	12	1	0.0451685	1	1.09066	0.0745774	0.247532
DEFAULT://Os05t0207300-01	Similar to 60S ribosomal protein L11_2 (L16). Splice isoform 2.	2	4	12	1	0.0451685	1	1.09066	0.0745774	0.247532
DEFAULT://Os06t0550000-00	Similar to 60S ribosomal protein L11.	2	4	12	1	0.0451685	1	1.09066	0.0745774	0.247532
DEFAULT://Os03t0693900-00	Similar to Oxalate oxidase 1 (EC 1.2.3.4) (Germin).	2	3	19	1	0.0877629	1	1.02234	0.138761	0.818473
DEFAULT://Os03t0694000-01	Similar to Oxalate oxidase 1 (EC 1.2.3.4) (Germin).	2	3	19	1	0.0877629	1	1.02234	0.138761	0.818473
DEFAULT://Os07t0449100-01	Similar to Light induced protein like.	2	2	13	1	0.0893991	1	1.16639	0.219725	0.603479
DEFAULT://Os08t0344300-01	Uncharacterised protein family UPF0041 domain containing protein.	2	2	13	1	0.0893991	1	1.16639	0.219725	0.603479
DEFAULT://Os02t0151600-00	Ketol_acid reductoisomerase_ chloroplast precursor (EC 1.1.1.86) (Acetohydroxy_acid reductoisomerase) (Alpha_keto_beta_hydroxylacil reductoisomerase).	2	3	23	1	0.0895007	1	1.12243	0.103077	0.171338
DEFAULT://Os08t0536000-01	Similar to Pyruvate dehydrogenase E1 beta subunit isoform 1 (EC 1.2.4.1).	2	2	9	1	0.113484	1	0.989342	0.130115	0.176034
DEFAULT://Os03t0689300-01	Plasma membrane H_ ATPase (EC 3.6.3.6) (H_ATPase).	2	2	3	1	0.502096	1	1.38516	0.445188	0.273734
DEFAULT://Os03t0689300-02	Similar to H_ATPase.	2	2	3	1	0.502096	1	1.38516	0.445188	0.273734
DEFAULT://Os04t0656100-04	Similar to OSIGBa0158D24.1 protein.	2	2	6	1	0.480566	1	1.42943	0.395197	0.174289
DEFAULT://Os06t0153800-01	Beta 5 subunit of 20S proteasome.	2	2	14	1	0.245699	1	1.60226	0.291756	0.0757546
DEFAULT://Os03t0279950-01	Similar to Kinase binding protein (Fragment).	2	4	8	1	0.334244	1	1.25287	0.377979	0.826055
DEFAULT://Os02t0259600-01	Similar to 50S ribosomal protein L21_ chloroplast precursor (CL21) (CS_L7).	2	5	23	1	0.103961	1	1.2979	0.136888	0.0286671
DEFAULT://Os07t0179300-00	Methyltransferase type 11 domain containing protein.	2	2	7	1	0.382368	1	1.06322	0.256938	0.889146
DEFAULT://Os05t0552300-02	Similar to Guanine nucleotide_binding protein beta subunit_like protein (GPB_LR) (RWD).	2	2	2	1	0.272667	1	1.17856	0.376798	0.321791
DEFAULT://Os07t0495200-01	Similar to ATP synthase delta_ chain_ mitochondrial precursor (EC 3.6.3.14).	2	2	13	1	0.240308	1	1.11304	0.230327	0.349548
DEFAULT://Os07t0495400-00	ATP synthase delta_ chain_ mitochondrial precursor (EC 3.6.3.14).	2	2	13	1	0.240308	1	1.11304	0.230327	0.349548
DEFAULT://Os01t0800266-00	Similar to Phosphoglycerate kinase.	2	3	33	1	0.217846	1	1.05074	0.266062	0.241382
DEFAULT://Os03t0840200-01	Six_bladed beta_propeller_ TolB_like domain containing protein.	2	3	10	1	0.094065	1	1.3286	0.14482	0.0297486
DEFAULT://Os11t0127900-01	Similar to 40S ribosomal protein S16.	2	2	16	1	0.166882	1	1.21919	0.313301	0.450996
DEFAULT://Os12t0257000-01	Serine carboxypeptidase I precursor (EC 3.4.16.5) (Carboxypeptidase C).	2	2	7	1	0.273513	1	1.48067	0.322044	0.279138
DEFAULT://Os10t0528400-01	Glutathione S_transferase_ C_terminal_like domain containing protein.	2	3	5	1	0.128731	1	1.03059	0.0967254	0.261332
DEFAULT://Os01t0959900-01	Similar to predicted protein.	2	2	14	1	0.0666622	1	1.30227	0.100976	0.0158828
DEFAULT://Os06t0683200-01	Similar to 50S ribosomal protein L24_ chloroplast precursor (CL24).	2	2	3	1	0.600351	1	1.44793	0.552795	0.430535
DEFAULT://Os02t0765900-00	Similar to Ferredoxin_nitrite reductase.	2	2	7	1	0.108928	1	1.13612	0.130769	0.249227
DEFAULT://Os08t0116500-01	Similar to 60S acidic ribosomal protein P1 (L12).	2	6	36	1	0.0648522	1	1.08762	0.0747019	0.224714
DEFAULT://Os07t0613200-00	Similar to 60S ribosomal protein L27a_3.	2	2	12	1	0.110501	1	1.45477	0.306592	0.437061
DEFAULT://Os09t0530000-01	Rhodanese_like domain containing protein.	2	2	7	1	0.244863	1	1.38759	0.256298	0.0983119
DEFAULT://Os08t0314800-01	Similar to Poly(A)_binding protein.	2	3	8	1	0.216237	1	1.01423	0.23303	0.0928638
DEFAULT://Os01t0940700-01	Similar to Glucan endo_1_3_beta_glucosidase GII precursor (EC 3.2.1.39) ((1__3)_ beta_glucan endohydrolase GII) ((1__3)_beta_glucanase isoenzyme GII) (Beta_1_3_endoglucanase GII).	2	3	19	1	0.119252	1	1.55362	0.345627	0.223788
DEFAULT://Os01t0940700-02	Similar to Beta 1_3_glucanase.	2	3	19	1	0.119252	1	1.55362	0.345627	0.223788
DEFAULT://Os01t0810300-01	Similar to Calmodulin_like protein.	2	3	12	1	0.114587	1	0.992512	0.131871	0.962222
DEFAULT://Os02t0668100-01	Similar to Geranylgeranyl_diphosphate synthase.	2	2	3	1	0.128505	1	0.99716	0.152572	0.325605
DEFAULT://Os02t0677600-01	Conserved hypothetical protein.	2	2	4	1	0.0774527	1	1.45029	0.131109	0.0234691
DEFAULT://Os12t0620400-02	Similar to Brain acid soluble protein 1 (Fragment).	2	3	9	1	0.46658	1	1.29044	0.523918	0.629865
DEFAULT://Os02t0137200-02	Similar to 50S ribosomal protein L3.	2	2	5	1	0.67827	1	0.997176	1.04708	0.999883
DEFAULT://Os01t0180800-01	Heat shock protein Hsp70 family protein.	2	2	3	1	0.281887	1	1.13363	0.196942	0.46635
DEFAULT://Os11t0104866-00	Similar to Clathrin heavy chain.	2	2	3	1	0.220739	1	1.08758	0.213713	0.314781
DEFAULT://Os12t0104766-00	Similar to Clathrin heavy chain.	2	2	3	1	0.220739	1	1.08758	0.213713	0.314781
DEFAULT://Os09t0400300-01	Similar to Cinnamyl alcohol dehydrogenase (EC 1.1.1.195).	2	3	9	1	0.0616416	1	1.55049	0.105117	0.00347352
DEFAULT://Os03t0311300-01	Similar to HAD_superfamily hydrolase_ subfamily IA_ variant 3 containing protein_ expressed.	2	2	6	1	0.187268	1	0.863671	0.130484	0.142895
DEFAULT://Os05t0387200-02	Similar to UDP_sulfoquinovose synthase.	2	2	13	1	0.291895	1	1.0728	0.228084	0.713215
DEFAULT://Os06t0197575-00	Similar to Chaperonin.	2	2	11	1	0.284493	1	1.12043	0.190669	0.379751
DEFAULT://Os03t0162200-01	Similar to Histone H2A.	2	5	19	1	0.0831815	1	1.57343	0.121203	0.00237044
DEFAULT://Os03t0743400-01	Similar to H2A protein.	2	5	19	1	0.0831815	1	1.57343	0.121203	0.00237044
DEFAULT://Os10t0418000-01	Similar to Histone H2A.	2	5	19	1	0.0831815	1	1.57343	0.121203	0.00237044
DEFAULT://Os01t0860300-01	Similar to Ribosomal protein L1.	2	3	24	1	0.182532	1	1.03376	0.144096	0.869799
DEFAULT://Os02t0321900-02	Similar to 60S ribosomal protein L10a_1.	2	3	24	1	0.182532	1	1.03376	0.144096	0.869799
DEFAULT://Os03t0760700-01	Similar to Aspartate_semialdehyde dehydrogenase (EC 1.2.1.11) (Fragment).	2	2	11	1	0.112826	1	0.882777	0.198634	0.259852
DEFAULT://Os01t0510600-01	Tetratricopeptide_like helical domain containing protein.	2	2	2	1	0.0865265	1	0.778195	0.149301	0.0273806
DEFAULT://Os02t0610600-01	Similar to 9G8_like SR protein (RSZp22 splicing factor).	2	2	5	1	0.454733	1	0.949788	0.493579	0.271491
DEFAULT://Os06t0187900-01	RNA recognition motif_ RNP_1 domain containing protein.	2	2	5	1	0.454733	1	0.949788	0.493579	0.271491
DEFAULT://Os04t0448600-01	ChaC_like protein family protein.	2	4	20	1	0.0815498	1	1.20916	0.100925	0.112649
DEFAULT://Os02t0639900-01	Similar to Thioredoxin M_type_ chloroplast precursor (TRX_M).	2	2	17	1	0.165985	1	1.07467	0.222869	0.743612
DEFAULT://Os01t0615300-01	Transferase family protein.	2	2	4	1	0.0237632	1	1.47483	0.0715872	0.0465581
DEFAULT://Os01t0254000-01	Similar to NTGB2 (Fragment).	2	2	6	1	0.279722	1	0.634709	0.364899	0.0721554
DEFAULT://Os12t0560300-01	Similar to NTGB2 (Fragment).	2	2	6	1	0.279722	1	0.634709	0.364899	0.0721554
DEFAULT://Os08t0435900-01	Similar to LHC I type IV chlorophyll binding protein (Fragment).	2	2	22	1	0.472781	1	0.820058	0.361172	0.540275
DEFAULT://Os08t0225000-00	Similar to beta_hydroxyacyl_ACP dehydratase.	2	2	13	1	0.148126	1	1.29133	0.126004	0.00946773
DEFAULT://Os03t0851100-01	Similar to Translational elongation factor EF_TuM.	2	3	13	1	0.113844	1	1.04428	0.191827	0.315782
DEFAULT://Os07t0665200-01	Similar to Superoxide dismutase [Cu_Zn].	2	5	13	1	0.147714	1	1.32039	0.147935	0.046937
DEFAULT://Os02t0117600-01	Peptidyl_prolyl cis_trans isomerase_ FKBP_type domain containing protein.	2	3	18	1	0.201709	1	1.20457	0.231617	0.475183
DEFAULT://Os02t0117600-02	Similar to F2D10.32.	2	3	18	1	0.201709	1	1.20457	0.231617	0.475183
DEFAULT://Os04t0538166-00	Similar to Elongation factor G_ chloroplastic.	2	6	27	1	0.0177824	1	1.14289	0.0719887	0.0243575
DEFAULT://Os06t0625500-01	Similar to Thioredoxin peroxidase.	2	3	19	1	0.143287	1	1.13354	0.143143	0.271404
DEFAULT://Os11t0153700-01	Similar to Signal recognition particle 54 kDa protein_ chloroplast precursor (SRP54) (54 chloroplast protein) (54CP) (FFC).	2	2	11	1	0.0873012	1	1.09622	0.114901	0.113852
DEFAULT://Os09t0327400-01	Glycoside hydrolase_type carbohydrate_binding_ subgroup domain containing protein.	2	2	5	1	0.143977	1	1.36975	0.138575	0.00696137
DEFAULT://Os04t0445700-01	Similar to OSIGBa0140O07.8 protein.	2	3	18	1	0.0747539	1	1.0835	0.119539	0.666724
DEFAULT://Os04t0445700-02	Similar to 3_oxoacyl_[acyl_carrier_protein] synthase I_ chloroplast precursor (EC 2.3.1.41) (Beta_ketoacyl_ACP synthase I) (KAS I).	2	3	18	1	0.0747539	1	1.0835	0.119539	0.666724
DEFAULT://Os04t0535600-01	Similar to Beta_fructofuranosidase 1 precursor (EC 3.2.1.26) (Sucrose 1) (Invertase 1).	2	2	3	1	0.183245	1	1.01782	0.207984	0.620301
DEFAULT://Os03t0798600-01	Similar to 40S ribosomal protein S15 (Fragment).	2	5	12	1	0.112899	1	1.31981	0.130672	0.0172183
DEFAULT://Os11t0455500-02	Similar to Adenosylhomocysteinase.	2	3	23	1	0.172512	1	0.998162	0.14234	0.899731
DEFAULT://Os02t0634900-01	Proteasome subunit alpha type 2 (EC 3.4.25.1) (20S proteasome alpha subunit B) (20S proteasome subunit alpha_2).	2	3	7	1	0.0974351	1	1.21134	0.149599	0.181532
DEFAULT://Os03t0387100-01	Proteasome subunit alpha type 2 (EC 3.4.25.1) (20S proteasome alpha subunit B) (20S proteasome subunit alpha_2).	2	3	7	1	0.0974351	1	1.21134	0.149599	0.181532
DEFAULT://Os08t0548900-01	Similar to Proteasome subunit alpha type 7 (EC 3.4.25.1) (20S proteasome alpha subunit D) (20S proteasome subunit alpha_4).	2	3	7	1	0.141954	1	1.2887	0.134763	0.0306116
DEFAULT://Os09t0538200-01	Proteasome subunit alpha type 7 (EC 3.4.25.1) (20S proteasome alpha subunit D) (20S proteasome subunit alpha_4).	2	3	7	1	0.141954	1	1.2887	0.134763	0.0306116
DEFAULT://Os04t0462900-01	Similar to prohibitin2.	2	2	4	1	0.49193	1	0.726599	0.345708	0.287018
DEFAULT://Os04t0462900-02	Similar to Prohibitin.	2	2	4	1	0.49193	1	0.726599	0.345708	0.287018
DEFAULT://Os08t0562700-02	Similar to predicted protein.	2	4	11	1	0.153324	1	1.50204	0.101528	0.000108344
DEFAULT://Os07t0604800-01	Similar to Alpha_1_4_glucan_protein synthase [UDP_forming] 1 (EC 2.4.1.112) (UDP_ glucose:protein transglucosylase 1) (UPTG 1).	2	4	24	1	0.115784	1	0.931119	0.120859	0.346661
DEFAULT://Os04t0269600-02	Similar to cDNA clone:J023110G01_ full insert sequence.	2	3	9	1	0.282327	1	1.86708	0.233309	0.000269728
DEFAULT://Os05t0541900-01	Similar to 60S ribosomal protein l28.	2	2	3	1	0.123913	1	1.3119	0.171027	0.174039
DEFAULT://Os03t0758800-01	Similar to Eukaryotic translation initiation factor 5A_2 (eIF_5A_2) (eIF_4D).	2	2	13	1	0.145875	1	1.19931	0.242421	0.390215
DEFAULT://Os07t0597000-01	Similar to Eukaryotic translation initiation factor 5A (eIF_5A).	2	2	2	1	0.189382	1	1.33163	0.273989	0.140623
DEFAULT://Os07t0224000-00	Similar to 60S ribosomal protein L24.	2	2	3	1	0.18591	1	0.802906	0.21878	0.14372
DEFAULT://Os02t0221500-01	Nucleotide_binding_ alpha_beta plait domain containing protein.	2	4	13	1	0.0743144	1	1.13663	0.168979	0.311042
DEFAULT://Os03t0390000-02	Similar to Ribosomal protein s6 RPS6_2.	2	2	13	1	0.326684	1	0.795475	0.280728	0.219167
DEFAULT://Os03t0136900-02	Similar to Aconitate hydratase 2_ mitochondrial.	2	3	11	1	0.284247	1	0.86551	0.322851	0.728034
DEFAULT://Os07t0609000-01	Stress responsive alpha_beta barrel domain containing protein.	2	4	23	1	0.159492	1	1.03392	0.143152	0.861104
DEFAULT://Os07t0609000-04	Dimeric alpha_beta barrel domain containing protein.	2	4	23	1	0.159492	1	1.03392	0.143152	0.861104
DEFAULT://Os03t0859700-00	Similar to RuBisCO subunit binding_protein alpha subunit_ chloroplast precursor (60 kDa chaperonin alpha subunit) (CPN_60 alpha) (Fragment).	2	4	34	1	0.0906185	1	0.969839	0.164763	0.864238
DEFAULT://Os07t0558300-01	Inositol monophosphatase family protein.	2	2	4	1	0.393124	1	1.31983	0.403084	0.417805
DEFAULT://Os04t0626400-02	Similar to OSIGBa0148A10.12 protein.	2	2	5	1	0.131502	1	1.03	0.216131	0.373717
DEFAULT://Os05t0208000-04	Similar to Mitochondrial 2_oxoglutarate/malate carrier protein.	2	2	14	1	0.108889	1	1.13909	0.202729	0.335543
DEFAULT://Os08t0120600-01	Similar to Fructose_bisphosphate aldolase_ cytoplasmic isozyme (EC 4.1.2.13).	2	3	18	1	0.0917753	1	1.17023	0.187867	0.435471
DEFAULT://Os11t0472000-01	Zinc finger_ CCCH_type domain containing protein.	2	3	13	1	0.349824	1	0.807896	0.349905	0.586287
DEFAULT://Os12t0405100-01	Similar to Floral homeotic protein HUA1.	2	3	13	1	0.349824	1	0.807896	0.349905	0.586287
DEFAULT://Os04t0497400-01	Similar to 6_7_dimethyl_8_ribityllumazine synthase (Fragment).	2	2	4	1	0.393331	1	1.09881	0.287745	0.680148
DEFAULT://Os05t0574500-01	Similar to GTP_binding nuclear protein Ran1B (Fragment).	2	2	5	1	0.19665	1	1.02416	0.246087	0.968052
DEFAULT://Os06t0600301-00	Similar to GTP_binding nuclear protein Ran1B (Fragment).	2	2	5	1	0.19665	1	1.02416	0.246087	0.968052
DEFAULT://Os07t0468100-01	Similar to Glutathione S_transferase GST 19 (EC 2.5.1.18).	2	2	5	1	0.0367981	1	1.10705	0.158724	0.535659
DEFAULT://Os08t0104600-02	Ferredoxin I_ chloroplast precursor (Anti_disease protein 1).	2	4	45	1	0.0837315	1	1.11147	0.140258	0.548753
DEFAULT://Os01t0179700-01	Similar to GTP_binding protein YPTM2.	2	2	7	1	0.11662	1	1.00954	0.0784268	0.910093
DEFAULT://Os01t0558600-01	Ras_related protein RIC1.	2	2	7	1	0.11662	1	1.00954	0.0784268	0.910093
DEFAULT://Os02t0653800-01	Similar to GTP_binding protein.	2	2	7	1	0.11662	1	1.00954	0.0784268	0.910093
DEFAULT://Os03t0819900-01	Similar to RAB8C.	2	2	7	1	0.11662	1	1.00954	0.0784268	0.910093
DEFAULT://Os05t0461300-01	Similar to RAB8C.	2	2	7	1	0.11662	1	1.00954	0.0784268	0.910093
DEFAULT://Os07t0239400-01	Similar to Ethylene_responsive small GTP_binding protein.	2	2	7	1	0.11662	1	1.00954	0.0784268	0.910093
DEFAULT://Os05t0548100-02	Similar to VIP1 protein.	2	2	4	1	0.333178	1	0.749209	0.206113	0.192184
DEFAULT://Os05t0129100-00	Similar to Acetylornithine aminotransferase_ mitochondrial.	2	2	4	1	0.103731	1	1.04883	0.090292	0.462042
DEFAULT://Os01t0191100-01	Similar to Acidic ribosomal protein P2a_4 (Fragment).	2	4	17	1	0.0456518	1	1.22055	0.0565875	0.00925172
DEFAULT://Os06t0662000-03	Similar to V_type proton ATPase catalytic subunit A (Fragment).	2	2	6	1	0.101835	1	1.11663	0.0858437	0.0866031
DEFAULT://Os01t0939700-01	Similar to Esterase D (EC 3.1.1.1).	2	2	11	1	0.186172	1	1.38714	0.224662	0.0525738
DEFAULT://Os08t0200300-02	Similar to Photosystem II 10 kDa polypeptide (Fragment).	2	9	46	1	0.109625	1	1.09856	0.125552	0.743931
DEFAULT://Os02t0440000-01	Similar to Diaminopimelate decarboxylase.	2	2	8	1	0.0494638	1	1.54707	0.22424	0.290899
DEFAULT://Os02t0440000-02	Similar to cDNA clone:J013098O07_ full insert sequence.	2	2	8	1	0.0494638	1	1.54707	0.22424	0.290899
DEFAULT://Os12t0409000-01	Similar to Serine hydroxymethyltransferase.	2	4	20	1	0.153893	1	0.854488	0.125609	0.277085
DEFAULT://Os09t0538000-01	Ribonuclease T2 family protein.	2	4	18	1	0.0208391	1	0.759659	0.141648	0.124747
DEFAULT://Os09t0538000-04	RNase S_like protein.	2	4	18	1	0.0208391	1	0.759659	0.141648	0.124747
DEFAULT://Os03t0651800-00	Similar to Germin_like protein subfamily 2 member 1 precursor.	2	2	7	1	0.141152	1	0.991253	0.113759	0.977448
DEFAULT://Os02t0556800-01	Similar to proline_rich family protein.	2	2	2	1	0.304879	1	1.23632	0.285016	0.283002
DEFAULT://Os04t0665800-01	Similar to H1005F08.12 protein.	2	2	4	1	0.178295	1	1.55564	0.216427	0.0531774
DEFAULT://Os10t0493600-01	Alpha_galactosidase precursor (EC 3.2.1.22) (Melibiase) (Alpha_D_ galactoside galactohydrolase).	2	2	9	1	0.220645	1	1.34224	0.262952	0.130014
DEFAULT://Os10t0493600-02	Alpha_galactosidase (EC 3.2.1.22).	2	2	9	1	0.220645	1	1.34224	0.262952	0.130014
DEFAULT://Os10t0493600-03	Similar to Alpha_galactosidase.	2	2	9	1	0.220645	1	1.34224	0.262952	0.130014
DEFAULT://Os02t0600400-01	Similar to Glucose_6_phosphate dehydrogenase.	2	2	9	1	0.0894188	1	1.33539	0.125579	0.0190474
DEFAULT://Os01t0282800-02	Similar to Tubulin beta_5 chain (Beta_5 tubulin).	2	2	10	1	0.0586962	1	0.98951	0.149301	0.27429
DEFAULT://Os01t0805900-01	Tubulin beta_2 chain (Beta_2 tubulin).	2	2	10	1	0.0586962	1	0.98951	0.149301	0.27429
DEFAULT://Os03t0661300-01	Beta_tubulin (Beta_3 tubulin) (Tubulin beta subunit).	2	2	10	1	0.0586962	1	0.98951	0.149301	0.27429
DEFAULT://Os05t0413200-01	Beta_tubulin.	2	2	10	1	0.0586962	1	0.98951	0.149301	0.27429
DEFAULT://Os06t0120732-00	Similar to ATP synthase subunit beta (Fragment).	2	6	60	1	0.137708	1	1.19966	0.112015	0.111444
DEFAULT://Os01t0946700-01	Similar to Glucan endo_1_3_beta_glucosidase GV (EC 3.2.1.39) ((1__3)_beta_glucan endohydrolase GV) ((1__3)_beta_glucanase isoenzyme GV) (Beta_1_3_ endoglucanase GV).	2	3	9	1	0.143453	1	0.942332	0.164716	0.80805
DEFAULT://Os02t0100300-01	Similar to HSP associated protein like.	2	2	7	1	0.113317	1	1.13594	0.204792	0.506327
DEFAULT://Os07t0204900-01	Similar to Zeta_carotene desaturase (Fragment).	2	2	2	1	0.325578	1	1.10726	0.390426	0.08083
DEFAULT://Os07t0204900-02	Similar to Zeta_carotene desaturase.	2	2	2	1	0.325578	1	1.10726	0.390426	0.08083
DEFAULT://Os03t0351200-00	NAD(P)_binding domain containing protein.	2	2	8	1	0.114824	1	1.07103	0.108137	0.336002
DEFAULT://Os05t0135800-01	Ser/Thr protein kinase_ Negative regulator of innate immunity	2	2	3	1	0.135435	1	0.984096	0.228054	0.25354
DEFAULT://Os03t0756000-01	Similar to 60S ribosomal protein L13a_4.	2	2	13	1	0.286042	1	1.66454	0.600306	0.428411
DEFAULT://Os01t0743400-01	Similar to Tryptophanyl_tRNA synthetase (Fragment).	2	2	9	1	0.176174	1	1.39157	0.282431	0.298107
DEFAULT://Os01t0743400-02	Similar to predicted protein.	2	2	9	1	0.176174	1	1.39157	0.282431	0.298107
DEFAULT://Os01t0588200-01	Voltage_dependent anion channel.	2	2	9	1	0.326104	1	0.85111	0.198295	0.53804
DEFAULT://Os01t0502700-00	Similar to Histone H2A.	2	7	23	1	0.0812314	1	1.55634	0.111553	0.000506174
DEFAULT://Os03t0279200-01	Similar to Histone H2A.	2	7	23	1	0.0812314	1	1.55634	0.111553	0.000506174
DEFAULT://Os05t0113900-01	Similar to Histone H2A.	2	7	23	1	0.0812314	1	1.55634	0.111553	0.000506174
DEFAULT://Os05t0461400-02	Similar to Histone H2A.2.1.	2	7	23	1	0.0812314	1	1.55634	0.111553	0.000506174
DEFAULT://Os08t0292600-02	Peptidyl_prolyl cis_trans isomerase_ cyclophilin_type domain containing protein.	2	2	8	1	0.183822	1	1.11419	0.115314	0.17577
DEFAULT://Os08t0242700-02	Similar to uridylyltransferase_related.	2	3	25	1	0.101071	1	1.12356	0.127349	0.1496
DEFAULT://Os01t0933900-01	Similar to Glutathione transferase III(B) (EC 2.5.1.18).	2	2	2	1	0.209455	1	1.07683	0.233349	0.771337
DEFAULT://Os07t0186000-02	Similar to Thioredoxin h isoform 1.	2	2	6	1	0.0845462	1	1.12317	0.222557	0.623322
DEFAULT://Os08t0530400-01	Moco containing protein (Moco containing protein(OsMCP)).	2	2	8	1	0.216644	1	1.06051	0.233355	0.82511
DEFAULT://Os08t0382400-02	Similar to Peptidyl_prolyl cis_trans isomerase (Fragment).	2	5	27	1	0.0104512	1	1.04399	0.0235046	0.399947
DEFAULT://Os03t0617900-01	Semialdehyde dehydrogenase_ dimerisation region domain containing protein.	2	4	23	1	0.0729625	1	1.03235	0.0817637	0.0184223
DEFAULT://Os03t0212700-02	Similar to mitochondrial_processing peptidase beta subunit.	2	4	14	1	0.0993428	1	1.33744	0.136477	0.0242212
DEFAULT://Os06t0105400-01	Similar to dihydrolipoamide S_acetyltransferase.	2	3	11	1	0.119065	1	1.12622	0.153869	0.105281
DEFAULT://Os06t0105400-02	Similar to Dihydrolipoamide S_acetyltransferase (EC 2.3.1.12).	2	3	11	1	0.119065	1	1.12622	0.153869	0.105281
DEFAULT://Os01t0823300-00	Similar to Ribosomal protein S26.	2	6	21	1	0.300416	1	1.29807	0.208111	0.321271
DEFAULT://Os05t0477300-03	Ribosomal protein S26e domain containing protein.	2	6	32	1	0.208545	1	1.51625	0.206026	0.0253432
DEFAULT://Os01t0143800-01	Mitochondrial glycoprotein family protein.	2	4	8	1	0.199553	1	1.17392	0.215713	0.441378
DEFAULT://Os03t0117100-01	Peroxisomal biogenesis factor 11 family protein.	2	2	14	1	0.409591	1	0.944296	0.314466	0.903672
DEFAULT://Os03t0634000-01	Similar to THA4.	2	2	14	1	0.364544	1	0.875781	0.272475	0.515222
DEFAULT://Os07t0165000-01	Similar to Prolyl_tRNA synthetase.	2	3	4	1	0.0563858	1	0.938231	0.102832	0.647955
DEFAULT://Os02t0125700-01	Similar to lil3 protein.	2	3	10	1	0.226681	1	0.909605	0.16775	0.701125
DEFAULT://Os03t0726100-02	Similar to Alpha_tubulin.	2	2	2	1	0.137319	1	0.901278	0.213386	0.583628
DEFAULT://Os07t0574800-01	Tubulin alpha_1 chain.	2	2	2	1	0.137319	1	0.901278	0.213386	0.583628
DEFAULT://Os12t0541500-05	Similar to Elongation factor Ts.	2	2	7	1	0.100545	1	1.06832	0.196695	0.457957
DEFAULT://Os08t0557400-01	Protein tyrosine phosphatase_like protein.	2	5	24	1	0.0952202	1	0.962038	0.175265	0.641212
DEFAULT://Os04t0118100-01	Similar to H0613H07.3 protein.	2	2	8	1	0.189423	1	1.53559	0.277224	0.0617798
DEFAULT://Os03t0381300-01	CS domain domain containing protein.	2	2	5	1	0.147983	1	1.60909	0.302737	0.249327
DEFAULT://Os03t0815200-02	Similar to Methylenetetrahydrofolate reductase.	2	2	3	1	0.114151	1	0.924671	0.131852	0.441451
DEFAULT://Os03t0815200-03	Similar to Methylenetetrahydrofolate reductase.	2	2	3	1	0.114151	1	0.924671	0.131852	0.441451
DEFAULT://Os02t0770000-01	Beta 1 subunit of 20S proteasome.	2	2	4	1	0.16447	1	0.942404	0.159935	0.395226
DEFAULT://Os03t0294200-01	Similar to Fructose_6_phosphate_2_kinase/fructose_2_ 6_bisphosphatase.	2	2	4	1	0.199944	1	1.23822	0.133987	0.131079
DEFAULT://Os03t0294200-02	Similar to F2KP (FRUCTOSE_2_6_BISPHOSPHATASE); fructose_2_6_bisphosphate 2_phosphatase.	2	2	4	1	0.199944	1	1.23822	0.133987	0.131079
DEFAULT://Os02t0234500-02	Similar to predicted protein.	2	2	2	1	0.1039	1	1.12135	0.138092	0.296058
DEFAULT://Os03t0161800-01	Similar to SIPL.	2	2	3	1	0.16742	1	0.76985	0.170306	0.033545
DEFAULT://Os06t0247500-01	Similar to Pyrophosphate_fructose 6_phosphate 1_phosphotransferase (EC 2.7.1.90) (Fragment).	2	3	9	1	0.120051	1	1.06687	0.156172	0.183269
DEFAULT://Os12t0145700-01	Pyruvate kinase family protein.	2	3	9	1	0.0836257	1	1.24585	0.157362	0.218743
DEFAULT://Os02t0781400-02	Similar to 20 kDa chaperonin_ chloroplast precursor (Protein Cpn21) (Chloroplast protein Cpn10) (Chloroplast chaperonin 10) (Ch_CPN10).	2	2	13	1	0.357466	1	0.793363	0.371697	0.339926
DEFAULT://Os02t0781400-03	Similar to Chaperonin.	2	2	13	1	0.357466	1	0.793363	0.371697	0.339926
DEFAULT://Os08t0565800-01	Glutaredoxin.	2	4	17	1	0.0763365	1	0.925926	0.0818443	0.373051
DEFAULT://Os03t0648400-01	Similar to DnaJ protein.	2	2	8	1	0.234618	1	0.927088	0.190758	0.685703
DEFAULT://Os03t0648400-02	Similar to DnaJ protein homolog (DNAJ_1).	2	2	8	1	0.234618	1	0.927088	0.190758	0.685703
DEFAULT://Os07t0243150-01	Hypothetical conserved gene.	2	2	4	1	0.107713	1	0.886464	0.139592	0.140679
DEFAULT://Os02t0436400-01	NAD(P)_binding domain containing protein.	2	2	5	1	0.126971	1	1.19838	0.161469	0.173632
DEFAULT://Os12t0502200-01	Similar to Low temperature_responsive RNA_binding protein.	2	3	9	1	0.0559304	1	1.13329	0.0655435	0.031576
DEFAULT://Os01t0916600-01	RNA recognition motif_ glycine rich protein domain containing protein.	2	2	12	1	0.168326	1	1.22677	0.176709	0.107012
DEFAULT://Os02t0478700-01	Ribosomal protein S27.	2	4	31	1	0.135572	1	1.3296	0.0837056	0.00444128
DEFAULT://Os04t0346100-01	Ribosomal protein S27.	2	4	31	1	0.135572	1	1.3296	0.0837056	0.00444128
DEFAULT://Os01t0760600-01	Aspartate aminotransferase_ cytoplasmic (EC 2.6.1.1) (Transaminase A).	2	2	3	1	0.147967	1	0.952804	0.247943	0.729099
DEFAULT://Os01t0760600-04	Similar to Aspartate aminotransferase.	2	2	3	1	0.147967	1	0.952804	0.247943	0.729099
DEFAULT://Os02t0793700-01	Similar to Membrane steroid_binding protein 1.	2	2	4	1	0.138307	1	0.954504	0.155557	0.0402525
DEFAULT://Os02t0793700-02	Cytochrome b5 domain containing protein.	2	2	4	1	0.138307	1	0.954504	0.155557	0.0402525
DEFAULT://Os02t0760300-01	Similar to Immunophilin.	2	2	12	1	0.124099	1	1.13665	0.165405	0.256835
DEFAULT://Os01t0271400-00	Peptidase S14_ ClpP family protein.	2	3	8	1	0.138915	1	0.796812	0.0888082	0.0192943
DEFAULT://Os05t0164100-03	Similar to Fructose_6_phosphate_2_kinase/fructose_2_ 6_bisphosphatase.	2	2	4	1	0.243059	1	1.03602	0.148332	0.912379
DEFAULT://Os03t0182600-03	Similar to 40S ribosomal protein SA.	2	2	4	1	0.156993	1	1.16796	0.156648	0.123121
DEFAULT://Os01t0802100-01	Similar to 4_diphosphocytidyl_2_C_methyl_D_erythritol kinase_ chloroplast precursor (EC 2.7.1.148) (CMK) (4_(cytidine_5__diphospho)_2_C_methyl_ D_erythritol kinase) (CDPMEK).	2	2	11	1	0.123672	1	1.29595	0.186756	0.0777376
DEFAULT://Os07t0168600-01	Similar to 3_glucanase.	2	3	9	1	0.139655	1	1.23375	0.125496	0.0223242
DEFAULT://Os08t0327400-01	Similar to Enoyl_ACP reductase (Fragment).	2	3	11	1	0.119325	1	1.07512	0.14361	0.535864
DEFAULT://Os03t0255100-01	Similar to Relative to SR12 protein (Fragment).	2	2	2	1	0.271865	1	1.19181	0.286184	0.453975
DEFAULT://Os09t0481200-01	Similar to photosystem I reaction center subunit V.	2	2	11	1	0.289071	1	1.07505	0.328791	0.839539
DEFAULT://Os09t0509000-01	Similar to DAG protein.	2	2	7	1	0.168355	1	1.29609	0.175998	0.0410986
DEFAULT://Os04t0448800-01	Similar to Mitochondrial phosphate transporter (Fragment).	2	2	8	1	0.188385	1	1.07174	0.195436	0.703503
DEFAULT://Os05t0304400-01	Similar to GDP dissociation inhibitor protein OsGDI2.	2	2	3	1	0.294566	1	1.19488	0.393809	0.628179
DEFAULT://Os05t0418000-01	GDP dissociation inhibitor protein OsGDI1.	2	2	3	1	0.294566	1	1.19488	0.393809	0.628179
DEFAULT://Os06t0194900-04	Similar to Sucrose synthase 2.	2	2	5	1	0.304766	1	0.904459	0.170545	0.574033
DEFAULT://Os02t0589000-01	Lecithin:cholesterol acyltransferase family protein.	2	2	2	1	0.248939	1	0.931814	0.257657	0.40757
DEFAULT://Os06t0699500-01	Tautomerase domain containing protein.	2	2	13	1	0.0419053	1	1.0912	0.11415	0.142153
DEFAULT://Os10t0361000-01	Lipoxygenase_ LH2 domain containing protein.	2	4	11	1	0.356778	1	0.935816	0.271115	0.972264
DEFAULT://Os04t0508300-01	Glutaredoxin.	2	4	5	1	0.0477088	1	1.10759	0.0811074	0.0662754
DEFAULT://Os01t0758300-02	Similar to Phosphoenolpyruvate carboxylase_ housekeeping isozyme.	2	2	2	1	0.136868	1	1.24075	0.1485	0.0275508
DEFAULT://Os02t0244700-04	Similar to Phosphoenolpyruvate carboxylase.	2	2	9	1	0.128482	1	1.31	0.11684	0.00641544
DEFAULT://Os01t0720500-01	Similar to Type I chlorophyll a/b_binding protein b (Fragment).	2	8	53	1	0.0533437	1	1.05587	0.0988174	0.383386
DEFAULT://Os03t0267300-02	Similar to Chloroplast fructose_1_6_bisphosphatase.	2	4	35	1	0.0744948	1	1.13727	0.0980181	0.242045
DEFAULT://Os03t0733400-01	Zinc finger_ BED_type predicted domain containing protein.	2	2	2	1	0.0568554	1	0.998124	0.113727	0.96254
DEFAULT://Os05t0583100-01	HAT dimerisation domain containing protein.	2	2	2	1	0.0568554	1	0.998124	0.113727	0.96254
DEFAULT://Os05t0583100-02	Similar to transposon protein.	2	2	2	1	0.0568554	1	0.998124	0.113727	0.96254
DEFAULT://Os02t0115700-02	Similar to Catalase.	2	3	16	1	0.145114	1	1.09376	0.236011	0.721315
DEFAULT://Os10t0491000-01	Plant Basic Secretory Protein family protein.	2	2	7	1	0.233478	1	1.17001	0.2647	0.460894
DEFAULT://Os01t0326300-01	Haem peroxidase_ plant/fungal/bacterial family protein.	2	2	6	1	0.0618785	1	1.00654	0.128217	0.205627
DEFAULT://Os06t0229066-00	Similar to ATP_dependent zinc metalloprotease FTSH 6_ chloroplastic.	2	2	3	1	0.372474	1	1.2223	0.327759	0.399725
DEFAULT://Os07t0677300-01	Peroxidase.	2	3	25	1	0.243948	1	1.39553	0.263037	0.158141
DEFAULT://Os07t0677400-00	Peroxidase.	2	4	15	1	0.172687	1	1.59357	0.232568	0.0566213
DEFAULT://Os04t0338000-01	Similar to IN2_2 protein.	2	2	3	1	0.194099	1	0.824001	0.149212	0.0648063
DEFAULT://Os11t0645400-01	Plant disease resistance response protein family protein.	2	2	7	1	0.318942	1	0.834083	0.252526	0.336008
DEFAULT://Os08t0238200-01	Dienelactone hydrolase domain containing protein.	2	2	5	1	0.15822	1	1.02127	0.165524	0.948515
DEFAULT://Os08t0238200-02	Similar to Retrotransposon protein Ty1_copia subclass.	2	2	5	1	0.15822	1	1.02127	0.165524	0.948515
DEFAULT://Os11t0275500-01	Similar to Endo_1_3;1_4_beta_D_glucanase precursor (EC 3.2.1._).	2	2	5	1	0.15822	1	1.02127	0.165524	0.948515
DEFAULT://Os10t0580800-01	Similar to NClpP4 (Fragment).	2	6	27	1	0.0645762	1	0.9446	0.102484	0.136905
DEFAULT://Os11t0610900-01	Similar to Seryl_tRNA synthetase (EC 6.1.1.11) (Fragment).	2	3	8	1	0.0399736	1	1.09837	0.0740484	0.0782327
DEFAULT://Os11t0610900-02	Hypothetical conserved gene.	2	3	8	1	0.0399736	1	1.09837	0.0740484	0.0782327
DEFAULT://Os10t0100300-01	NAD(P)_binding domain containing protein.	2	2	2	1	0.471018	1	0.88438	0.301814	0.757106
DEFAULT://Os03t0390400-01	Similar to Cytochrome c oxidase subunit 6b.	2	3	8	1	0.364258	1	1.05941	0.260296	0.935122
DEFAULT://Os01t0721900-02	Similar to plasminogen activator inhibitor 1 RNA_binding protein.	2	2	5	1	0.786865	1	1.40855	0.632653	0.432225
DEFAULT://Os06t0152100-01	Similar to Profilin_2.	2	2	7	1	0.195659	1	0.965049	0.163104	0.906073
DEFAULT://Os02t0626100-03	Similar to Phenylalanine ammonia_lyase.	2	2	4	1	0.301434	1	0.851034	0.283673	0.0886171
DEFAULT://Os12t0263200-01	Pinoresinol_lariciresinol reductase TH2.	2	2	3	1	0.201638	1	1.23568	0.152954	0.00653219
DEFAULT://Os05t0187000-01	Beta 2 subunit of 20S proteasome (20S proteasome beta subunit).	2	2	3	1	0.057865	1	1.0983	0.139974	0.303716
DEFAULT://Os05t0187000-02	Similar to Proteasome subunit beta type 7_A.	2	2	3	1	0.057865	1	1.0983	0.139974	0.303716
DEFAULT://Os07t0614500-03	Similar to elongation factor 1_delta 1.	2	5	20	1	0.144949	1	1.09479	0.162874	0.84579
DEFAULT://Os07t0683600-00	Similar to Osr40c1 protein.	2	3	10	1	0.0943979	1	0.761739	0.108347	0.0150465
DEFAULT://Os02t0626400-02	Similar to Phenylalanine ammonia_lyase.	2	2	8	1	0.235585	1	0.744981	0.28262	0.198259
DEFAULT://Os02t0626400-03	Similar to Phenylalanine ammonia_lyase.	2	2	8	1	0.235585	1	0.744981	0.28262	0.198259
DEFAULT://Os02t0220600-01	Similar to Elongation factor 1_gamma.	2	4	6	1	0.0662258	1	1.2609	0.11622	0.0408003
DEFAULT://Os08t0478800-01	Phosphoglucose isomerase (PGI) family protein.	2	2	4	1	0.184958	1	1.43041	0.262784	0.1125
DEFAULT://Os07t0656500-00	Similar to Magnesium_chelatase subunit H family protein_ expressed.	2	2	6	1	0.135379	1	1.09801	0.244859	0.114723
DEFAULT://Os04t0227500-01	DSBA oxidoreductase family protein.	2	3	17	1	0.0375298	1	1.31041	0.157278	0.183321
DEFAULT://Os01t0589800-01	Similar to OHP2.	2	2	2	1	0.321085	1	1.03401	0.209295	0.213761
DEFAULT://Os02t0236000-01	Similar to Aspartate aminotransferase (EC 2.6.1.1) (Fragment).	2	2	2	1	0.324659	1	1.1401	0.215368	0.417893
DEFAULT://Os06t0548000-01	Aspartate aminotransferase (EC 2.6.1.1).	2	2	2	1	0.324659	1	1.1401	0.215368	0.417893
DEFAULT://Os07t0509800-01	Similar to adenosine 5__phosphosulfate reductase 2.	2	3	3	1	0.0863904	1	1.07485	0.130816	0.215823
DEFAULT://Os05t0395000-01	Virulence factor_ pectin lyase fold family protein.	2	4	13	1	0.0681975	1	1.20265	0.0993065	0.142323
DEFAULT://Os02t0232400-01	Similar to Citrate synthase.	2	2	2	1	0.155164	1	0.89636	0.131097	0.191081
DEFAULT://Os03t0592500-02	Similar to Chloroplast chlorophyll a_b binding protein (Fragment).	2	6	53	1	0.180062	1	1.01169	0.129639	0.866831
DEFAULT://Os10t0159700-01	Heat shock protein Hsp20 domain containing protein.	2	2	2	1	0.295261	1	0.785752	0.247433	0.186463
DEFAULT://Os07t0262200-02	Similar to Prohibitin.	2	2	9	1	0.217843	1	1.04035	0.287934	0.472444
DEFAULT://Os12t0183100-01	Similar to Branched chain alpha_keto acid dehydrogenase E1_alpha subunit (Fragment).	1	1	1	1	0.180338	1	1.13288	0.176514	0.159164
DEFAULT://Os12t0183100-03	Similar to Branched_chain alpha keto_acid dehydrogenase E1 alpha subunit_like protein.	1	1	1	1	0.180338	1	1.13288	0.176514	0.159164
DEFAULT://Os07t0640100-01	Complex 1 LYR protein family protein.	1	1	1	1	0.188997	1	1.44643	0.19802	0.0173492
DEFAULT://Os01t0149400-00	Hypothetical protein.	1	1	5	1	0.503817	1	4.38602	0.938464	0.190039
DEFAULT://Os04t0613600-00	Similar to 40S ribosomal protein S11.	1	1	1	1	0.959429	1	2.33664	1.02284	0.20192
DEFAULT://Os08t0490800-00	Similar to Histone H2B.	1	1	4	1	0.100749	1	2.75879	0.48891	0.127861
DEFAULT://Os01t0761000-01	Conserved hypothetical protein.	1	1	6	1	0.114547	1	1.37739	0.147179	0.0199205
DEFAULT://Os01t0248400-01	Similar to Isocitrate dehydrogenase (Fragment).	1	1	1	1	0.444856	1	1.01569	0.352252	0.922428
DEFAULT://Os04t0508200-01	Isocitrate/isopropylmalate dehydrogenase domain containing protein.	1	1	1	1	0.444856	1	1.01569	0.352252	0.922428
DEFAULT://Os01t0611100-01	Similar to GTP_binding nuclear protein Ran_2.	1	1	1	1	0.257274	1	1.05518	0.398636	0.781218
DEFAULT://Os12t0632700-01	Malate dehydrogenase_ glyoxysomal precursor (EC 1.1.1.37).	1	1	1	1	0.345323	1	0.845122	0.324388	0.285557
DEFAULT://Os07t0469100-01	Similar to Thylakoid membrane phosphoprotein 14 kDa_ chloroplast precursor.	1	1	1	1	0.612319	1	1.10401	0.704346	0.755467
DEFAULT://Os09t0250300-00	Similar to Thylakoid membrane phosphoprotein 14 kDa.	1	1	1	1	0.612319	1	1.10401	0.704346	0.755467
DEFAULT://Os09t0408600-01	Similar to Dihydrolipoamide S_acetyltransferase (EC 2.3.1.12).	1	1	6	1	0.178018	1	1.13034	0.227991	0.295667
DEFAULT://Os11t0176200-01	Similar to HUA enhancer 2.	1	2	6	1	0.414102	1	1.22106	0.267252	0.366554
DEFAULT://Os01t0605650-01	Zinc finger_ C3HC_like domain containing protein.	1	1	1	1	0.717425	1	1.04638	0.59139	0.863176
DEFAULT://Os01t0102900-01	Light regulated Lir1 family protein.	1	1	6	1	0.177934	1	1.75929	0.298244	0.0630035
DEFAULT://Os09t0278700-00	Hypothetical conserved gene.	1	1	8	1	0.0877652	1	0.966318	0.178425	0.705229
DEFAULT://Os07t0447800-01	Alpha_D_phosphohexomutase_ alpha/beta/alpha I_ II and III domain containing protein.	1	2	15	1	0.951145	1	1.01583	0.662031	0.859134
DEFAULT://Os01t0141100-01	Similar to Salt_induced AAA_Type ATPase.	1	1	1	1	0.652151	1	1.18481	0.675747	0.578236
DEFAULT://Os12t0189400-01	Similar to Photosystem I reaction centre subunit N_ chloroplast precursor (PSI_ N).	1	1	1	1	0.475612	1	0.981063	0.59121	0.942021
DEFAULT://Os03t0720300-01	Similar to Glutamate decarboxylase isozyme 1 (EC 4.1.1.15).	1	2	14	1	0.20452	1	0.941565	0.234354	0.801068
DEFAULT://Os04t0464500-01	SEP domain containing protein.	1	2	17	1	0.0618775	1	1.02207	0.0799968	0.794206
DEFAULT://Os01t0177200-01	Similar to Ubiquitin_specific protease 14.	1	1	9	1	0.406008	1	0.878709	0.427113	0.498895
DEFAULT://Os02t0818000-01	Similar to Brown planthopper_induced resistance protein 1.	1	2	23	1	0.582167	1	1.29622	0.480428	0.463628
DEFAULT://Os09t0568900-01	Similar to predicted protein.	1	1	8	1	0.41658	1	1.35244	0.29399	0.0796936
DEFAULT://Os01t0253300-01	Importin alpha_1a subunit.	1	1	5	1	0.153557	1	0.825551	0.278806	0.204438
DEFAULT://Os03t0735000-02	Similar to Glucose_1_phosphate adenylyltransferase.	1	1	12	1	0.29227	1	0.967283	0.368254	0.839398
DEFAULT://Os02t0187500-01	Uncharacterised protein family UPF0047 domain containing protein.	1	1	4	1	0.992785	1	0.845944	0.966268	0.69731
DEFAULT://Os02t0187500-02	Similar to predicted protein.	1	1	4	1	0.992785	1	0.845944	0.966268	0.69731
DEFAULT://Os06t0638200-01	Uncharacterised protein family UPF0047 domain containing protein.	1	1	4	1	0.992785	1	0.845944	0.966268	0.69731
DEFAULT://Os05t0406000-01	Conserved hypothetical protein.	1	1	2	1	0.287392	1	0.982734	0.426788	0.92994
DEFAULT://Os02t0532500-01	Germin family protein.	1	1	2	1	0.444108	1	1.30535	0.265916	0.13261
DEFAULT://Os03t0693800-00	Similar to Oxalate oxidase 1 (EC 1.2.3.4) (Germin).	1	2	6	1	0.0906387	1	1.04697	0.157498	0.731658
DEFAULT://Os03t0845000-01	Similar to Pirin_like protein.	1	1	3	1	0.211595	1	0.891115	0.324004	0.455204
DEFAULT://Os05t0277500-01	Similar to Germin_like protein subfamily 2 member 4 precursor.	1	1	10	1	0.245148	1	0.902408	0.208441	0.319403
DEFAULT://Os03t0146100-01	Tonoplast intrinsic protein (Tonoplast water channel).	1	1	7	1	1.4426	1	1.26414	1.41942	0.709419
DEFAULT://Os03t0146100-03	Similar to Tonoplast intrinsic protein.	1	1	7	1	1.4426	1	1.26414	1.41942	0.709419
DEFAULT://Os09t0485201-00	Similar to photosystem I subunit VII.	1	1	4	1	1.47686	1	1.16938	1.78758	0.84973
DEFAULT://Os01t0172400-01	Similar to Phospholipase D alpha 1.	1	1	2	1	0.498588	1	1.21143	0.28612	0.277982
DEFAULT://Os01t0172400-02	Phospholipase D alpha 1 precursor (EC 3.1.4.4) (PLD alpha 1) (Choline phosphatase 1) (Phosphatidylcholine_hydrolyzing phospholipase D 1).	1	1	2	1	0.498588	1	1.21143	0.28612	0.277982
DEFAULT://Os01t0172400-04	Similar to Phospholipase D alpha 1.	1	1	2	1	0.498588	1	1.21143	0.28612	0.277982
DEFAULT://Os02t0788400-01	Similar to Eukaryotic translation initiation factor 3 subunit_like protein.	1	1	6	1	0.179836	1	1.27239	0.320859	0.245208
DEFAULT://Os04t0556300-01	Glutathione peroxidase.	1	1	1	1	0.455171	1	1.42242	0.454131	0.145208
DEFAULT://Os04t0556300-02	Similar to Glutathione peroxidase.	1	1	1	1	0.455171	1	1.42242	0.454131	0.145208
DEFAULT://Os03t0333300-01	Similar to Eukaryotic translation initiation factor 2 beta subunit (eIF_2_beta) (P38).	1	1	2	1	0.604901	1	0.799375	0.570323	0.4069
DEFAULT://Os03t0333300-02	Similar to eukaryotic translation initiation factor 2 beta subunit.	1	1	2	1	0.604901	1	0.799375	0.570323	0.4069
DEFAULT://Os03t0333300-03	Similar to eukaryotic translation initiation factor 2 beta subunit.	1	1	2	1	0.604901	1	0.799375	0.570323	0.4069
DEFAULT://Os07t0681000-01	Similar to Eukaryotic translation initiation factor 2 beta subunit (eIF_2_beta) (P38).	1	1	2	1	0.604901	1	0.799375	0.570323	0.4069
DEFAULT://Os08t0424500-02	Similar to Betaine aldehyde dehydrogenase.	1	1	4	1	0.166598	1	1.21667	0.200981	0.102449
DEFAULT://Os08t0549300-01	Similar to Acyl carrier protein III_ chloroplast precursor (ACP III).	1	1	9	1	0.271054	1	1.15096	0.376226	0.460663
DEFAULT://Os06t0167600-01	Similar to Proteasome subunit alpha_3 (Fragment).	1	1	3	1	0.216813	1	1.34749	0.265704	0.0861466
DEFAULT://Os06t0176000-01	Proteasome subunit alpha type 4 (EC 3.4.25.1) (20S proteasome alpha subunit C) (20S proteasome subunit alpha_3).	1	1	3	1	0.216813	1	1.34749	0.265704	0.0861466
DEFAULT://Os10t0528200-01	Similar to Glutathione S_transferase TSI_1 (EC 2.5.1.18) (Glutathione S_ transferase 1).	1	2	18	1	0.100751	1	0.517941	0.280563	0.00438949
DEFAULT://Os10t0529800-00	Similar to Tau class GST protein 4.	1	2	18	1	0.100751	1	0.517941	0.280563	0.00438949
DEFAULT://Os06t0254300-01	Similar to EF_hand calcium bining protein.	1	1	4	1	0.208808	1	1.18519	0.251032	0.204095
DEFAULT://Os06t0254300-02	Caleosin related family protein.	1	1	4	1	0.208808	1	1.18519	0.251032	0.204095
DEFAULT://Os06t0254600-01	Caleosin related family protein.	1	1	4	1	0.208808	1	1.18519	0.251032	0.204095
DEFAULT://Os02t0629200-02	Similar to HvPIP2;1 protein.	1	1	1	1	0.137	1	1.07084	0.172943	0.412507
DEFAULT://Os01t0971500-01	Similar to Cytochrome b5.	1	1	10	1	0.381595	1	1.17972	0.290027	0.250282
DEFAULT://Os03t0297300-01	Similar to 40S ribosomal protein S7.	1	1	4	1	0.096777	1	1.21085	0.200044	0.178698
DEFAULT://Os06t0118000-01	Peptidase A1 domain containing protein.	1	1	12	1	0.139447	1	1.10562	0.153353	0.194626
DEFAULT://Os02t0814700-01	Similar to Ribosomal Pr 117 (Fragment).	1	1	5	1	0.495241	1	1.08314	0.429194	0.673584
DEFAULT://Os03t0139100-00	Similar to Ribosomal Pr 117 (Fragment).	1	1	5	1	0.495241	1	1.08314	0.429194	0.673584
DEFAULT://Os10t0466700-01	Similar to 60S ribosomal protein L17.	1	1	5	1	0.495241	1	1.08314	0.429194	0.673584
DEFAULT://Os01t0328400-01	Ubiquitin.	1	1	9	1	0.229247	1	1.29144	0.240447	0.0710227
DEFAULT://Os02t0161900-01	Similar to polyubiquitin containing 7 ubiquitin monomers.	1	1	9	1	0.229247	1	1.29144	0.240447	0.0710227
DEFAULT://Os04t0628100-01	Similar to Polyubiquitin.	1	1	9	1	0.229247	1	1.29144	0.240447	0.0710227
DEFAULT://Os04t0628100-02	Similar to Polyubiquitin.	1	1	9	1	0.229247	1	1.29144	0.240447	0.0710227
DEFAULT://Os05t0160200-01	Ubiquitin.	1	1	9	1	0.229247	1	1.29144	0.240447	0.0710227
DEFAULT://Os06t0650100-01	Similar to Ubiquitin_NEDD8_like protein RUB2.	1	1	9	1	0.229247	1	1.29144	0.240447	0.0710227
DEFAULT://Os06t0673500-01	Similar to polyubiquitin containing 7 ubiquitin monomers.	1	1	9	1	0.229247	1	1.29144	0.240447	0.0710227
DEFAULT://Os06t0681400-01	Ubiquitin domain containing protein.	1	1	9	1	0.229247	1	1.29144	0.240447	0.0710227
DEFAULT://Os07t0489500-00	Ubiquitin domain containing protein.	1	1	9	1	0.229247	1	1.29144	0.240447	0.0710227
DEFAULT://Os09t0420800-01	Similar to Ubiquitin.	1	1	9	1	0.229247	1	1.29144	0.240447	0.0710227
DEFAULT://Os09t0452700-00	Ubiquitin.	1	1	9	1	0.229247	1	1.29144	0.240447	0.0710227
DEFAULT://Os08t0345800-03	Similar to Isoform 2 of Glucose_1_phosphate adenylyltransferase small subunit_ chloroplastic/amyloplastic.	1	1	10	1	0.398425	1	1.18256	0.352205	0.30571
DEFAULT://Os08t0345800-04	Similar to Isoform 2 of Glucose_1_phosphate adenylyltransferase small subunit_ chloroplastic/amyloplastic.	1	1	10	1	0.398425	1	1.18256	0.352205	0.30571
DEFAULT://Os04t0412200-01	Similar to Ferredoxin I.	1	1	5	1	0.10787	1	1.07305	0.228327	0.574126
DEFAULT://Os02t0754300-01	Ribosomal protein L29 family protein.	1	1	4	1	0.525907	1	1.1879	0.36655	0.348172
DEFAULT://Os01t0862200-01	Conserved hypothetical protein.	1	2	3	1	0.275372	1	0.99456	0.234919	0.952601
DEFAULT://Os01t0862200-02	Conserved hypothetical protein.	1	2	3	1	0.275372	1	0.99456	0.234919	0.952601
DEFAULT://Os09t0516600-01	Glyoxalase II.	1	1	2	1	0.141132	1	0.979098	0.245878	0.85928
DEFAULT://Os03t0196800-01	Similar to Cyanelle 30S ribosomal protein S10.	1	1	8	1	0.0638423	1	0.92235	0.280934	0.618627
DEFAULT://Os01t0164600-01	Protein phosphatase 2C_related domain containing protein.	1	1	3	1	0.294918	1	1.37289	0.321894	0.0966817
DEFAULT://Os03t0656000-00	Hypothetical conserved gene.	1	1	2	1	0.82952	1	0.605827	0.728414	0.237526
DEFAULT://Os01t0962600-01	Similar to 40S ribosomal protein S10_1.	1	1	5	1	0.469467	1	1.10652	0.518824	0.664511
DEFAULT://Os02t0205300-01	Similar to TAT_binding protein homolog (Fragment).	1	1	12	1	0.216773	1	1.30786	0.235928	0.0649184
DEFAULT://Os04t0284600-01	Similar to TAT_binding protein 1 (Fragment).	1	1	12	1	0.216773	1	1.30786	0.235928	0.0649184
DEFAULT://Os06t0600100-01	Similar to TAT_binding protein homolog (Fragment).	1	1	12	1	0.216773	1	1.30786	0.235928	0.0649184
DEFAULT://Os06t0607800-01	Similar to 26S proteasome regulatory complex subunit p42D.	1	1	12	1	0.216773	1	1.30786	0.235928	0.0649184
DEFAULT://Os06t0714500-01	ATPase_ AAA_type_ core domain containing protein.	1	1	12	1	0.216773	1	1.30786	0.235928	0.0649184
DEFAULT://Os11t0644100-00	Leucine_rich repeat_ N_terminal domain containing protein.	1	1	1	1	0.154316	1	1.26019	0.296825	0.240829
DEFAULT://Os02t0622300-00	Ribosomal protein L14 family protein.	1	1	6	1	0.409226	1	1.42128	0.276446	0.0511402
DEFAULT://Os04t0515300-02	Ribosomal protein L14 domain containing protein.	1	1	6	1	0.409226	1	1.42128	0.276446	0.0511402
DEFAULT://Os04t0525600-01	ATP_dependent Clp protease proteolytic subunit (EC 3.4.21.92) (Endopeptidase Clp).	1	1	11	1	0.357161	1	1.10699	0.338756	0.502348
DEFAULT://Os04t0525600-02	Similar to ATP_dependent Clp protease proteolytic subunit.	1	1	11	1	0.357161	1	1.10699	0.338756	0.502348
DEFAULT://Os08t0447000-01	Similar to D_3_phosphoglycerate dehydrogenase.	1	1	4	1	1.36705	1	1.2862	1.19296	0.628319
DEFAULT://Os03t0413000-01	Similar to Potential histone_like transcription factor.	1	1	6	1	0.174354	1	1.01077	0.250371	0.926591
DEFAULT://Os07t0606600-01	Similar to Nuclear factor Y transcription factor subunit B homolog.	1	1	6	1	0.174354	1	1.01077	0.250371	0.926591
DEFAULT://Os08t0174500-01	Putative HAP3 subunit of the CCAAT box_binding transcription factor_ Flowering time_ Short_day promotion_ Long_day repression	1	1	6	1	0.174354	1	1.01077	0.250371	0.926591
DEFAULT://Os08t0174500-02	Similar to Heading date 5.	1	1	6	1	0.174354	1	1.01077	0.250371	0.926591
DEFAULT://Os04t0402100-02	Similar to calnexin.	1	2	7	1	0.475225	1	1.35441	0.332039	0.147195
DEFAULT://Os06t0264300-03	Similar to DNA repair protein RAD23.	1	2	9	1	0.343217	1	1.14119	0.336706	0.48687
DEFAULT://Os02t0526400-01	Similar to ATP_dependent Clp protease ATP_binding subunit.	1	1	10	1	0.196497	1	1.17865	0.176036	0.0830135
DEFAULT://Os03t0744600-01	Similar to Ripening_associated protein (Fragment).	1	2	14	1	0.39136	1	1.24517	0.331485	0.317732
DEFAULT://Os01t0231700-01	Similar to 60S acidic ribosomal protein P2_B (CaRP2B).	1	1	16	1	0.203087	1	0.964419	0.166103	0.637427
DEFAULT://Os06t0701400-01	Similar to 60S acidic ribosomal protein P3 (P1/P2_like) (P3A).	1	1	16	1	0.203087	1	0.964419	0.166103	0.637427
DEFAULT://Os01t0935450-00	Hypothetical protein.	1	3	14	1	0.512245	1	1.21346	0.342444	0.498615
DEFAULT://Os06t0114500-01	Similar to ATOZI1 protein (Stress_induced protein OZI1) (AT0ZI1 protein).	1	1	10	1	0.58132	1	1.07792	0.450687	0.714467
DEFAULT://Os07t0674200-01	Similar to 60S ribosomal protein L22_2.	1	1	6	1	0.103826	1	1.18953	0.193183	0.182359
DEFAULT://Os10t0504600-01	Similar to SKIP interacting protein 24 (Fragment).	1	1	1	1	0.206643	1	1.4954	0.135967	0.00582545
DEFAULT://Os02t0122500-00	Conserved hypothetical protein.	1	1	6	1	0.484944	1	0.995356	0.284014	0.976736
DEFAULT://Os03t0278300-01	Similar to ALY protein.	1	2	7	1	0.293526	1	1.00131	0.311379	0.80578
DEFAULT://Os03t0278300-02	Transcriptional coactivator_like protein.	1	2	7	1	0.293526	1	1.00131	0.311379	0.80578
DEFAULT://Os09t0284400-01	GrpE nucleotide exchange factor domain containing protein.	1	1	5	1	0.779642	1	1.01562	0.518286	0.952542
DEFAULT://Os09t0541700-01	Similar to mRNA_ clone: RTFL01_25_P14.	1	1	1	1	0.451892	1	1.44134	0.486947	0.172083
DEFAULT://Os03t0595300-01	Conserved hypothetical protein.	1	1	12	1	0.823456	1	0.396326	0.635946	0.120499
DEFAULT://Os01t0659200-01	Similar to Vacuolar ATP synthase subunit E (EC 3.6.3.14) (V_ATPase E subunit) (Vacuolar proton pump E subunit).	1	1	9	1	0.420597	1	1.18569	0.25152	0.263053
DEFAULT://Os05t0430800-01	Similar to Amidophosphoribosyltransferase_ chloroplast precursor (EC 2.4.2.14) (Glutamine phosphoribosylpyrophosphate amidotransferase) (ATASE) (GPAT).	1	1	5	1	0.0797036	1	0.838097	0.107428	0.0191829
DEFAULT://Os10t0579300-01	NADH:ubiquinone oxidoreductase 17.2 kD subunit family protein.	1	3	4	1	0.46676	1	1.23222	0.302761	0.541232
DEFAULT://Os07t0123700-00	PUL domain containing protein.	1	1	3	1	0.419064	1	0.911489	0.245732	0.541818
DEFAULT://Os03t0183100-01	SAP_like protein BP_73 (OsBP_73) (Riaa1).	1	1	3	1	0.227892	1	0.897012	0.200302	0.273763
DEFAULT://Os03t0100800-01	Plasma membrane H__ATPase (EC 3.6.1.3).	1	1	12	1	0.834187	1	1.04661	0.611376	0.873324
DEFAULT://Os07t0561500-01	Short_chain dehydrogenase/reductase SDR domain containing protein.	1	1	2	1	0.287713	1	1.20954	0.438098	0.422777
DEFAULT://Os03t0859600-01	RuBisCO subunit binding_protein alpha subunit_ chloroplast precursor (60 kDa chaperonin alpha subunit) (CPN_60 alpha).	1	1	10	1	0.26763	1	0.857415	0.20805	0.198578
DEFAULT://Os03t0784700-01	Ferredoxin__NADP reductase_ root isozyme_ chloroplast precursor (EC 1.18.1.2) (FNR).	1	1	6	1	0.336595	1	0.96413	0.2794	0.773655
DEFAULT://Os07t0147900-01	Similar to Ferredoxin_NADP reductase precursor (Fragment).	1	1	6	1	0.336595	1	0.96413	0.2794	0.773655
DEFAULT://Os11t0707000-01	Similar to Ribulose bisphosphate carboxylase/oxygenase activase_ chloroplastic.	1	2	26	1	0.326823	1	1.06779	0.271357	0.812237
DEFAULT://Os02t0202500-01	Similar to nucleic acid binding.	1	1	4	1	0.598768	1	0.97209	0.419676	0.891352
DEFAULT://Os03t0814600-00	Similar to Mitochondrial prohibitin complex protein 2.	1	1	8	1	0.236943	1	0.928414	0.334717	0.629109
DEFAULT://Os03t0841700-02	Similar to Prohibitin.	1	1	8	1	0.236943	1	0.928414	0.334717	0.629109
DEFAULT://Os02t0538000-01	Similar to Threonyl_tRNA synthetase.	1	1	2	1	0.386655	1	1.19561	0.289807	0.222204
DEFAULT://Os07t0412100-01	Similar to Granule_bound starch synthase Ib_ chloroplast precursor (EC 2.4.1.21) (Fragment).	1	1	1	1	0.392512	1	1.01915	0.674001	0.954096
DEFAULT://Os05t0401200-01	Similar to predicted protein.	1	1	12	1	0.181524	1	1.10402	0.172172	0.231236
DEFAULT://Os03t0576700-01	Similar to 60S ribosomal protein L13 (BBC1 protein homolog).	1	1	1	1	0.428829	1	0.825095	0.233581	0.29294
DEFAULT://Os06t0115500-01	Similar to 60S ribosomal protein L13 (BBC1 protein homolog).	1	1	1	1	0.428829	1	0.825095	0.233581	0.29294
DEFAULT://Os01t0839700-01	Similar to Ubiquitin carrier protein.	1	1	1	1	0.446984	1	1.19115	0.447151	0.39647
DEFAULT://Os05t0460200-01	Similar to Ubiquitin carrier protein.	1	1	1	1	0.446984	1	1.19115	0.447151	0.39647
DEFAULT://Os07t0534000-01	Similar to permeases of the major facilitator superfamily.	1	1	12	1	0.0974164	1	0.949901	0.146633	0.468793
DEFAULT://Os03t0330200-00	2_3_bisphosphoglycerate_independent phosphoglycerate mutase (EC 5.4.2.1) (Phosphoglyceromutase) (BPG_independent PGAM) (PGAM_I).	1	1	10	1	0.176808	1	1.04926	0.192149	0.577087
DEFAULT://Os05t0482700-01	Similar to 2_3_bisphosphoglycerate_independent phosphoglycerate mutase (EC 5.4.2.1) (Phosphoglyceromutase) (BPG_independent PGAM) (PGAM_I).	1	1	10	1	0.176808	1	1.04926	0.192149	0.577087
DEFAULT://Os07t0626800-01	Amine oxidase domain containing protein.	1	1	2	1	0.498389	1	1.12511	0.27777	0.476791
DEFAULT://Os03t0659266-00	Cytochrome b559 subunit beta.	1	1	12	1	0.813766	1	0.560159	0.735441	0.193545
DEFAULT://Os03t0844900-01	Nucleic acid_binding_ OB_fold_like domain containing protein.	1	1	2	1	0.324385	1	1.15734	0.338893	0.358222
DEFAULT://Os05t0295300-01	Similar to Acetyl_coenzyme A carboxylase (EC 6.4.1.2).	1	1	1	1	0.619149	1	0.956313	0.643545	0.873181
DEFAULT://Os03t0843400-01	Similar to 30S ribosomal protein S6_ chloroplast precursor (Fragment).	1	2	15	1	0.231836	1	1.03469	0.157743	0.629274
DEFAULT://Os01t0180800-03	Similar to heat shock 70 kDa protein 4.	1	1	2	1	0.356848	1	0.992325	0.282431	0.952393
DEFAULT://Os08t0512500-01	Similar to Thylakoid lumen protein_ chloroplast.	1	1	12	1	0.428989	1	0.828104	0.322201	0.299876
DEFAULT://Os10t0490800-00	Similar to Secretory protein.	1	1	6	1	0.341327	1	1.08098	0.301876	0.562771
DEFAULT://Os01t0594650-00	Ribosome maturation factor RimP domain containing protein.	1	1	3	1	0.79063	1	0.811338	0.429788	0.495571
DEFAULT://Os01t0952000-01	Similar to Germin_like protein 1_3.	1	1	4	1	0.241809	1	0.982702	0.206813	0.850024
DEFAULT://Os01t0952000-02	RmlC_like jelly roll fold domain containing protein.	1	1	4	1	0.241809	1	0.982702	0.206813	0.850024
DEFAULT://Os03t0109500-00	Similar to 40S ribosomal protein S17_4.	1	1	11	1	0.227817	1	1.19615	0.175423	0.07694
DEFAULT://Os03t0805200-01	Similar to RNA helicase (Fragment).	1	1	3	1	0.34781	1	1.1056	0.26298	0.424381
DEFAULT://Os07t0202100-01	Similar to ATP_dependent RNA helicase ded1.	1	1	3	1	0.34781	1	1.1056	0.26298	0.424381
DEFAULT://Os07t0202100-02	Similar to DEAD_box ATP_dependent RNA helicase 52B.	1	1	3	1	0.34781	1	1.1056	0.26298	0.424381
DEFAULT://Os03t0406200-01	Elongation factor 1 beta 2.	1	1	6	1	0.178244	1	1.0412	0.207352	0.665384
DEFAULT://Os02t0714200-01	Similar to Pyrophosphate__fructose 6_phosphate 1_phosphotransferase alpha subunit (EC 2.7.1.90) (PFP) (6_phosphofructokinase_ pyrophosphate dependent) (Pyrophosphate_dependent 6_phosphofructose_1_kinase) (PPi_PFK).	1	1	1	1	0.359983	1	0.721819	0.413041	0.122473
DEFAULT://Os06t0326400-01	Phosphofructokinase domain containing protein.	1	1	1	1	0.359983	1	0.721819	0.413041	0.122473
DEFAULT://Os01t0294700-01	Haem peroxidase_ plant/fungal/bacterial family protein.	1	2	4	1	0.166871	1	1.10804	0.194033	0.50391
DEFAULT://Os06t0484500-01	Conserved hypothetical protein.	1	1	6	1	0.157439	1	1.01346	0.141893	0.829984
DEFAULT://Os02t0170100-01	Glycine cleavage H_protein family protein.	1	1	6	1	0.328657	1	1.1079	0.234836	0.383273
DEFAULT://Os11t0284900-01	Similar to Phospholipid hydroperoxide glutathione peroxidase (EC 1.11.1.9).	1	1	12	1	0.122291	1	1.02584	0.111177	0.605778
DEFAULT://Os02t0761900-01	Dimethylmenaquinone methyltransferase family protein.	1	1	3	1	0.176548	1	1.23833	0.306935	0.263351
DEFAULT://Os07t0687200-01	Similar to Auxin_regulated calmodulin.	1	1	9	1	0.173161	1	0.978336	0.199368	0.802994
DEFAULT://Os02t0708100-01	Similar to Carbamoyl phosphate synthetase small subunit (EC 6.3.5.5).	1	1	1	1	0.291077	1	1.14286	0.24469	0.254812
DEFAULT://Os02t0708100-02	Similar to Carbamoyl_phosphate synthase small chain.	1	1	1	1	0.291077	1	1.14286	0.24469	0.254812
DEFAULT://Os03t0243300-01	Similar to 26S proteasome non_ATPase regulatory subunit 4 (26S proteasome regulatory subunit S5A) (Multiubiquitin chain binding protein).	1	1	4	1	0.262938	1	1.31691	0.169622	0.0392959
DEFAULT://Os07t0418000-01	Similar to predicted protein.	1	1	3	1	0.354106	1	0.927962	0.342646	0.623287
DEFAULT://Os07t0418000-02	HAD_like domain domain containing protein.	1	1	3	1	0.354106	1	0.927962	0.342646	0.623287
DEFAULT://Os03t0134300-01	Similar to ATP phosphoribosyl transferase.	1	1	5	1	0.222901	1	1.05825	0.228149	0.577233
DEFAULT://Os07t0580900-01	Similar to GGDP synthase.	1	1	1	1	0.222901	1	1.05825	0.228149	0.577233
DEFAULT://Os02t0148600-01	Similar to 4/1 protein.	1	1	1	1	0.0808536	1	0.932022	0.184302	0.477088
DEFAULT://Os03t0382100-01	Thiolase_like_ subgroup domain containing protein.	1	1	1	1	0.30066	1	0.810093	0.375224	0.238579
DEFAULT://Os08t0459600-01	Similar to 12_oxophytodienoate reductase 3 (EC 1.3.1.42) (12_oxophytodienoate_ 10_11_reductase 3) (OPDA_reductase 3) (LeOPR3).	1	1	1	1	0.359677	1	1.05529	0.335197	0.714184
DEFAULT://Os08t0413000-00	Similar to Valosin_containing protein (Fragment).	1	1	5	1	0.210342	1	1.03369	0.193612	0.697341
DEFAULT://Os03t0205700-01	BTB domain containing protein.	1	1	2	1	0.193383	1	1.21577	0.217715	0.111874
DEFAULT://Os03t0205700-02	Photoreceptor_interacting protein_like.	1	1	2	1	0.193383	1	1.21577	0.217715	0.111874
DEFAULT://Os02t0235600-01	Similar to 60S ribosomal protein L11_2 (L16). Splice isoform 2.	1	1	2	1	0.0682299	1	1.04315	0.0822114	0.640576
DEFAULT://Os01t0723000-01	Similar to Elongation factor EF_2 (Fragment).	1	1	6	1	0.141226	1	1.1095	0.160823	0.204285
DEFAULT://Os11t0634700-00	Similar to Helix_loop_helix DNA_binding domain containing protein.	1	1	1	1	0.184905	1	1.58737	0.368789	0.14092
DEFAULT://Os02t0815300-01	Hypothetical protein.	1	1	12	1	0.0900478	1	0.837616	0.249213	0.237697
DEFAULT://Os03t0710500-00	Similar to Luminal binding protein.	1	1	7	1	0.325163	1	1.50979	0.245445	0.0144571
DEFAULT://Os09t0570200-01	Zinc finger_ C2H2_type domain containing protein.	1	1	1	1	0.529934	1	0.894775	0.434524	0.590357
DEFAULT://Os03t0249400-01	Similar to 40S ribosomal protein S20 (S22) (Fragment).	1	1	10	1	0.473407	1	1.10413	0.39052	0.572597
DEFAULT://Os10t0170200-01	Similar to 40S ribosomal protein S20 (S22) (Fragment).	1	1	10	1	0.473407	1	1.10413	0.39052	0.572597
DEFAULT://Os01t0665400-01	Ribokinase family protein.	1	1	3	1	0.287809	1	1.01968	0.253505	0.86122
DEFAULT://Os01t0711100-01	Similar to Mitochondrial processing peptidase beta subunit.	1	1	1	1	0.615032	1	0.808705	0.326418	0.393974
DEFAULT://Os01t0742500-01	Similar to Hexokinase.	1	1	4	1	0.373104	1	1.04068	0.329707	0.783278
DEFAULT://Os03t0755700-00	Similar to Ribosomal protein L13a.	1	1	12	1	0.329751	1	1.45327	0.83727	0.507367
DEFAULT://Os09t0454600-00	Similar to Mitochondrial phosphate transporter (Fragment).	1	1	7	1	0.434265	1	1.08081	0.356641	0.627731
DEFAULT://Os01t0286600-01	Similar to Plastidal protoporphyrinogen oxidase.	1	1	3	1	0.337902	1	1.00749	0.200313	0.946328
DEFAULT://Os01t0715500-00	Similar to voltage_dependent anion channel protein2.	1	1	12	1	0.332012	1	1.22963	0.255917	0.127323
DEFAULT://Os11t0620100-01	Oligouridylate binding protein.	1	1	11	1	0.247177	1	1.19717	0.415392	0.436989
DEFAULT://Os11t0620100-03	Hypothetical conserved gene.	1	1	11	1	0.247177	1	1.19717	0.415392	0.436989
DEFAULT://Os02t0280700-01	Similar to Iron/ascorbate_dependent oxidoreductase.	1	1	1	1	0.192338	1	1.62049	0.216363	0.0168758
DEFAULT://Os05t0429500-02	Dienelactone hydrolase domain containing protein.	1	2	4	1	0.177971	1	1.1178	0.199899	0.493021
DEFAULT://Os09t0542200-01	Thioredoxin_like fold domain containing protein.	1	1	1	1	0.0691636	1	0.906206	0.199954	0.392382
DEFAULT://Os05t0438500-01	Similar to Soluble inorganic pyrophosphatase (EC 3.6.1.1) (Pyrophosphate phospho_ hydrolase) (PPase).	1	1	11	1	0.126528	1	1.09321	0.130601	0.173191
DEFAULT://Os02t0776800-01	Replication protein A 70 kDa_ Meiotic and somatic DNA repair	1	1	2	1	0.113909	1	1.13968	0.278637	0.440953
DEFAULT://Os02t0776800-03	Similar to Replication protein A 70kDa.	1	1	2	1	0.113909	1	1.13968	0.278637	0.440953
DEFAULT://Os12t0124000-05	Similar to FHA domain containing protein_ expressed.	1	1	12	1	0.143196	1	1.35906	0.125177	0.00367956
DEFAULT://Os02t0520800-01	Similar to Ubiquinol_cytochrome c reductase iron_sulfur subunit_ mitochondrial precursor (EC 1.10.2.2) (Rieske iron_sulfur protein) (RISP).	1	1	6	1	0.212506	1	1.12848	0.167702	0.165808
DEFAULT://Os02t0469600-01	Similar to Cysteine proteinase 1 precursor (EC 3.4.22._).	1	1	2	1	0.19036	1	1.69998	0.393675	0.135048
DEFAULT://Os01t0974800-01	Similar to AtPPa4 (Arabidopsis thaliana pyrophosphorylase 4); inorganic diphosphatase.	1	2	22	1	0.249748	1	1.03984	0.230164	0.911429
DEFAULT://Os05t0114000-01	Similar to PRLI_interacting factor F (Fragment).	1	2	22	1	0.249748	1	1.03984	0.230164	0.911429
DEFAULT://Os08t0431500-01	NADH_ubiquinone oxidoreductase_ 21kDa subunit_ N_terminal domain containing protein.	1	1	2	1	0.474468	1	0.979479	0.40813	0.909097
DEFAULT://Os08t0431500-02	Similar to predicted protein.	1	1	2	1	0.474468	1	0.979479	0.40813	0.909097
DEFAULT://Os02t0182500-01	Similar to Proteasome subunit beta type 3 (EC 3.4.25.1) (20S proteasome alpha subunit C) (20S proteasome subunit beta_3).	1	1	7	1	0.0598762	1	1.27113	0.116635	0.0428307
DEFAULT://Os06t0643100-01	Proteasome subunit beta type 3 (EC 3.4.25.1) (20S proteasome alpha subunit C) (20S proteasome subunit beta_3).	1	1	7	1	0.0598762	1	1.27113	0.116635	0.0428307
DEFAULT://Os01t0376700-01	Similar to Sucrose_phosphatase (EC 3.1.3.24).	1	1	1	1	0.521798	1	0.656712	1.01725	0.366424
DEFAULT://Os03t0626200-01	Conserved hypothetical protein.	1	1	4	1	0.582402	1	1.38487	0.356266	0.139693
DEFAULT://Os08t0485900-01	Haloacid dehalogenase_like hydrolase domain containing protein.	1	1	8	1	0.347542	1	1.25491	0.28576	0.12249
DEFAULT://Os02t0800500-04	Similar to Cyclin_B1_2.	1	1	6	1	0.413458	1	1.16545	0.441132	0.453185
DEFAULT://Os03t0438100-01	Allene oxide cyclase_ Biosynthesis of jasmonic acid_ Defence response	1	1	5	1	0.840464	1	1.28842	0.673566	0.403988
DEFAULT://Os12t0515400-01	Similar to Plastidic 2_oxoglutarate/malate transporter.	1	1	4	1	0.636249	1	1.24055	0.554237	0.390207
DEFAULT://Os12t0515400-02	Similar to plastidic 2_oxoglutarate/malate transporter.	1	1	4	1	0.636249	1	1.24055	0.554237	0.390207
DEFAULT://Os03t0713400-01	Similar to NADH_ubiquinone oxidoreductase 75 kDa subunit_ mitochondrial precursor (EC 1.6.5.3) (EC 1.6.99.3) (Complex I_75KD) (CI_75KD) (76 kDa mitochondrial complex I subunit).	1	1	1	1	0.593559	1	1.06545	0.42482	0.752893
DEFAULT://Os03t0713400-02	Similar to NADH_ubiquinone oxidoreductase 75 kDa subunit.	1	1	1	1	0.593559	1	1.06545	0.42482	0.752893
DEFAULT://Os03t0713400-03	Similar to NADH_ubiquinone oxidoreductase 75 kDa subunit.	1	1	1	1	0.593559	1	1.06545	0.42482	0.752893
DEFAULT://Os08t0484500-01	Similar to Phospho_2_dehydro_3_deoxyheptonate aldolase 1_ chloroplast precursor (EC 2.5.1.54) (Phospho_2_keto_3_deoxyheptonate aldolase 1) (DAHP synthetase 1) (3_deoxy_D_arabino_heptulosonate 7_phosphate synthase 1).	1	1	3	1	0.336323	1	1.23745	0.326167	0.18757
DEFAULT://Os08t0484500-02	Similar to Phospho_2_dehydro_3_deoxyheptonate aldolase 2.	1	1	3	1	0.336323	1	1.23745	0.326167	0.18757
DEFAULT://Os05t0556900-02	Similar to 60S ribosomal protein l33_b (Fragment).	1	1	1	1	0.513239	1	1.6908	0.446664	0.0463048
DEFAULT://Os01t0687500-01	Methionine tRNA Formyltransferase_like domain containing protein.	1	1	3	1	0.341063	1	1.59211	0.429178	0.115863
DEFAULT://Os03t0405100-01	Ubiquinone biosynthesis protein COQ9 domain containing protein.	1	1	1	1	0.341063	1	1.59211	0.429178	0.115863
DEFAULT://Os12t0236400-01	Adenylate kinase A (EC 2.7.4.3) (ATP_AMP transphosphorylase).	1	1	2	1	0.90743	1	8.65819	1.03866	0.118948
DEFAULT://Os03t0157900-01	Phosphoserine aminotransferase_ chloroplast precursor (EC 2.6.1.52) (PSAT).	1	1	4	1	0.455765	1	1.2842	0.370787	0.171028
DEFAULT://Os02t0131400-00	Beta_D_glucan exohydrolase_ isoenzyme ExoII (EC 3.2.1.58).	1	1	11	1	0.372965	1	1.41091	0.32356	0.057114
DEFAULT://Os03t0305000-01	AMP_binding protein.	1	1	5	1	0.33927	1	1.20843	0.459267	0.424117
DEFAULT://Os03t0117800-01	Fructosamine/Ketosamine_3_kinase domain containing protein.	1	1	10	1	0.384142	1	1.31217	0.406536	0.197007
DEFAULT://Os02t0761400-01	Similar to ATPREP2.	1	1	4	1	0.235719	1	1.19914	0.251643	0.16455
DEFAULT://Os04t0456700-01	Similar to TMV induced protein 1_2.	1	1	12	1	0.157673	1	1.19278	0.234397	0.206255
DEFAULT://Os02t0595500-01	Similar to NAD_dependent isocitrate dehydrogenase precursor (EC 1.1.1.41).	1	1	1	1	0.351491	1	1.73165	0.480379	0.127197
DEFAULT://Os04t0479200-01	Similar to NAD_dependent isocitrate dehydrogenase c;1.	1	1	1	1	0.351491	1	1.73165	0.480379	0.127197
DEFAULT://Os01t0894300-02	Fructokinase (Fragment).	1	1	4	1	0.101578	1	0.983715	0.17246	0.843611
DEFAULT://Os03t0344100-01	Similar to ASF/SF2_like pre_mRNA splicing factor SRP32__.	1	1	5	1	0.103762	1	1.06762	0.151591	0.397869
DEFAULT://Os03t0344100-02	Similar to Alternative splicing regulator.	1	1	5	1	0.103762	1	1.06762	0.151591	0.397869
DEFAULT://Os07t0673500-01	Similar to ASF/SF2_like pre_mRNA splicing factor SRP32__.	1	1	5	1	0.103762	1	1.06762	0.151591	0.397869
DEFAULT://Os07t0673500-02	Similar to cDNA clone:001_208_C08_ full insert sequence (Fragment).	1	1	5	1	0.103762	1	1.06762	0.151591	0.397869
DEFAULT://Os08t0558200-01	Thioredoxin fold domain containing protein.	1	1	11	1	0.293896	1	1.03573	0.210558	0.728332
DEFAULT://Os03t0729200-03	Similar to predicted protein.	1	1	5	1	0.0733092	1	1.24459	0.204113	0.175772
DEFAULT://Os01t0929100-01	Conserved hypothetical protein.	1	1	10	1	0.225205	1	1.12955	0.229992	0.268306
DEFAULT://Os01t0929100-02	Similar to predicted protein.	1	1	10	1	0.225205	1	1.12955	0.229992	0.268306
DEFAULT://Os12t0569500-01	Thaumatin_ pathogenesis_related family protein.	1	1	12	1	0.343572	1	1.54731	0.299338	0.0230286
DEFAULT://Os08t0528900-01	Similar to Transcriptional activator FHA1.	1	1	1	1	0.222855	1	0.888024	0.17024	0.21818
DEFAULT://Os01t0950866-00	Similar to proline synthetase_like protein.	1	1	2	1	0.281978	1	1.3413	0.376554	0.193732
DEFAULT://Os10t0559600-01	Agenet domain containing protein.	1	1	2	1	0.295039	1	1.11808	0.38384	0.545648
DEFAULT://Os05t0189300-01	Vegetative storage protein/acid phosphatase domain containing protein.	1	1	1	1	0.997287	1	1.1267	0.809953	0.739035
DEFAULT://Os05t0189900-01	Vegetative storage protein/acid phosphatase domain containing protein.	1	1	1	1	0.997287	1	1.1267	0.809953	0.739035
DEFAULT://Os05t0435700-01	Similar to (3R)_hydroxymyristoyl_[acyl carrier protein] dehydratase (EC 4.2.1._) ((3R)_hydroxymyristoyl ACP dehydrase).	1	1	12	1	0.184074	1	1.3664	0.158475	0.0079955
DEFAULT://Os06t0597900-01	SOUL haem_binding protein domain containing protein.	1	1	6	1	0.338683	1	1.71131	0.501391	0.153887
DEFAULT://Os12t0482700-01	Similar to L_galactose dehydrogenase.	1	1	2	1	0.257282	1	1.37573	0.397925	0.21447
DEFAULT://Os01t0338600-01	Similar to cysteine sulfinate desulfinase/cysteine desulfurase and related enzymes.	1	1	11	1	0.614725	1	1.52427	0.632233	0.207878
DEFAULT://Os04t0269600-01	Similar to Primary amine oxidase.	1	1	4	1	0.267424	1	1.52485	0.366171	0.110782
DEFAULT://Os04t0269600-03	Hypothetical conserved gene.	1	1	4	1	0.267424	1	1.52485	0.366171	0.110782
DEFAULT://Os04t0412500-01	Similar to OSIGBa0134P10.2 protein.	1	1	1	1	0.354047	1	1.37292	0.287054	0.0514357
DEFAULT://Os07t0150200-01	Similar to 40S ribosomal protein S12_1.	1	1	4	1	0.265293	1	1.06926	0.345852	0.6782
DEFAULT://Os12t0534100-01	Conserved hypothetical protein.	1	1	4	1	0.345486	1	1.29012	0.286993	0.0930055
DEFAULT://Os05t0169100-02	Similar to 60S ribosomal protein L10_2.	1	1	12	1	0.376802	1	2.02545	0.728114	0.243596
DEFAULT://Os11t0220800-01	Similar to 60S ribosomal protein L10 (QM protein homolog).	1	1	12	1	0.376802	1	2.02545	0.728114	0.243596
DEFAULT://Os03t0135200-01	Similar to Glutathione S_transferase GST 9 (EC 2.5.1.18).	1	1	12	1	0.502165	1	1.05022	0.378633	0.779525
DEFAULT://Os11t0598500-00	NB_ARC domain containing protein.	1	1	2	1	0.347324	1	1.96353	0.526931	0.130655
DEFAULT://Os01t0523401-00	Similar to ribosomal protein S18.	1	1	11	1	0.490315	1	2.6966	1.03034	0.298959
DEFAULT://Os05t0526200-01	Similar to Calcium homeostasis regulator CHoR1.	1	1	5	1	0.444157	1	1.32649	0.589536	0.373655
DEFAULT://Os01t0284700-01	Similar to Peptidyl_prolyl cis_trans isomerase.	1	1	4	1	0.133151	1	1.17272	0.324076	0.427554
DEFAULT://Os01t0551800-01	Similar to protein ABIL1.	1	2	6	1	1.00957	1	1.62123	0.589514	0.235314
DEFAULT://Os02t0316800-01	Similar to MRNA binding protein precursor.	1	3	10	1	0.172379	1	1.70799	0.222207	0.00818565
DEFAULT://Os02t0240100-01	Similar to Peroxidase 2 (Fragment).	1	1	4	1	0.820933	1	1.28074	0.730762	0.449223
DEFAULT://Os10t0411700-01	Similar to S28 ribosomal protein (Fragment).	1	1	10	1	0.369435	1	1.33204	0.319909	0.0897171
DEFAULT://Os01t0962400-01	Ubiquitin_like_ Ufm1 domain containing protein.	1	1	3	1	0.178378	1	1.14883	0.222018	0.234729
DEFAULT://Os02t0730000-02	Mitochondrial aldehyde dehydrogenase ALDH2a.	1	1	9	1	0.239008	1	1.10144	0.272992	0.44881
DEFAULT://Os05t0151400-01	AIG1 domain containing protein.	1	1	2	1	0.343863	1	1.27802	0.266245	0.0912493
DEFAULT://Os05t0151400-03	Similar to TOC159.	1	1	2	1	0.343863	1	1.27802	0.266245	0.0912493
DEFAULT://Os03t0240500-01	Similar to Toc34_2 protein.	1	1	1	1	0.265432	1	1.29588	0.257251	0.0725976
DEFAULT://Os07t0148900-01	Photosystem I protein_like protein.	1	1	12	1	0.147616	1	1.12976	0.286733	0.452929
DEFAULT://Os07t0687500-02	Similar to Isomerase.	1	1	10	1	0.10782	1	1.15508	0.264764	0.385538
DEFAULT://Os03t0851000-01	Similar to Transcription factor homolog BTF3_like protein.	1	1	6	1	0.777206	1	0.870898	0.535757	0.630831
DEFAULT://Os03t0271200-01	Similar to Chloroplastic outer envelope membrane protein (OEP75) precursor (Outer membrane protein).	1	1	1	1	0.143441	1	1.11972	0.337697	0.561869
DEFAULT://Os03t0271200-02	Similar to Protein TOC75_ chloroplastic.	1	1	1	1	0.143441	1	1.11972	0.337697	0.561869
DEFAULT://Os06t0139900-01	Similar to Beta 1 subunit of 20S proteasome.	1	1	3	1	0.494486	1	1.10965	0.371058	0.548193
DEFAULT://Os03t0318500-01	Similar to Glucose_6_phosphate 1_dehydrogenase_ chloroplast precursor (EC 1.1.1.49) (G6PD).	1	1	6	1	0.426729	1	1.48865	0.292337	0.0379857
DEFAULT://Os03t0412800-01	Similar to Glucose_6_phosphate dehydrogenase precursor.	1	1	6	1	0.426729	1	1.48865	0.292337	0.0379857
DEFAULT://Os07t0406300-01	Similar to Glucose_6_phosphate 1_dehydrogenase.	1	1	6	1	0.426729	1	1.48865	0.292337	0.0379857
DEFAULT://Os07t0406300-02	Similar to Glucose_6_phosphate 1_dehydrogenase precursor (EC 1.1.1.49).	1	1	6	1	0.426729	1	1.48865	0.292337	0.0379857
DEFAULT://Os06t0646500-01	Similar to ATP synthase delta chain_ mitochondrial precursor (EC 3.6.3.14) (Oligomycin sensitivity conferral protein) (OSCP).	1	1	5	1	0.528896	1	0.906709	0.397949	0.619737
DEFAULT://Os08t0135900-01	Similar to Tryptophan synthase beta chain 1 (EC 4.2.1.20) (Orange pericarp 1) (Fragment).	1	1	4	1	0.670779	1	1.14685	0.389772	0.529241
DEFAULT://Os08t0135900-02	Similar to Tryptophan synthase beta_subunit.	1	1	4	1	0.670779	1	1.14685	0.389772	0.529241
DEFAULT://Os08t0135900-03	Similar to Tryptophan synthase beta_subunit.	1	1	4	1	0.670779	1	1.14685	0.389772	0.529241
DEFAULT://Os04t0316200-01	Protein of unknown function DUF26 domain containing protein.	1	1	4	1	0.290752	1	2.20945	0.304183	0.015885
DEFAULT://Os04t0322100-01	Protein of unknown function DUF26 domain containing protein.	1	1	4	1	0.290752	1	2.20945	0.304183	0.015885
DEFAULT://Os03t0684100-01	Armadillo_like helical domain containing protein.	1	1	1	1	0.764037	1	1.16545	0.546781	0.55144
DEFAULT://Os07t0695800-01	Similar to 2_oxoglutarate dehydrogenase_ E1 component.	1	2	3	1	0.364915	1	1.57949	0.214707	0.0157849
DEFAULT://Os03t0192700-01	Similar to Myo_inositol_1_phosphate synthase.	1	1	1	1	0.478565	1	1.50953	0.507642	0.15039
DEFAULT://Os03t0131900-01	Ankyrin domain containing protein.	1	1	3	1	0.318194	1	1.2619	0.213124	0.0877116
DEFAULT://Os02t0234800-01	Similar to U2 small nuclear ribonucleoprotein A_ (U2 snRNP_A_).	1	1	6	1	0.361727	1	0.973009	0.345833	0.85625
DEFAULT://Os05t0419000-01	Alpha/beta hydrolase family protein.	1	1	8	1	0.319153	1	1.06851	0.298774	0.615486
DEFAULT://Os11t0106700-01	Similar to Ferritin 1_ chloroplast precursor (EC 1.16.3.1) (ZmFer1).	1	1	8	1	1.0168	1	1.3715	0.980888	0.480632
DEFAULT://Os05t0129000-02	Similar to cDNA clone:J033125H02_ full insert sequence.	1	1	12	1	0.307645	1	1.02855	0.278819	0.817649
DEFAULT://Os07t0462000-01	Glutamate__cysteine ligase_ GCS2 family protein.	1	1	12	1	0.307645	1	1.02855	0.278819	0.817649
DEFAULT://Os04t0635700-01	Aldehyde dehydrogenase_ conserved site domain containing protein.	1	2	5	1	0.16107	1	1.13476	0.203262	0.44096
DEFAULT://Os02t0556100-01	NAD(P)_binding domain containing protein.	1	1	5	1	0.2817	1	1.18467	0.304473	0.259035
DEFAULT://Os10t0517400-01	Aldo/keto reductase family protein.	1	1	4	1	0.191831	1	1.00978	0.180918	0.901715
DEFAULT://Os01t0358300-01	Tetratricopeptide_like helical domain containing protein.	1	1	2	1	0.565813	1	1.15778	0.594415	0.584847
DEFAULT://Os02t0725100-01	Thioredoxin fold domain containing protein.	1	1	3	1	1.38197	1	0.411832	0.915103	0.277331
DEFAULT://Os08t0157000-00	Similar to Mitogen_activated protein kinase 4.	1	1	1	1	0.853405	1	1.14337	0.626838	0.642743
DEFAULT://Os01t0833150-00	Similar to predicted protein.	1	1	2	1	0.545476	1	0.851096	0.503177	0.489494
DEFAULT://Os07t0162400-01	Alpha/beta hydrolase fold_3 domain containing protein.	1	1	11	1	0.279739	1	1.03007	0.232369	0.775562
DEFAULT://Os05t0337400-01	Similar to heavy_metal_associated domain_containing protein.	1	2	21	1	0.411071	1	1.04115	0.282316	0.943908
DEFAULT://Os03t0606200-01	Mitochondrial ATP synthase 6 KD subunit.	1	1	9	1	0.860016	1	0.813268	0.616377	0.538698
DEFAULT://Os04t0485300-04	Similar to Glucose_6_phosphate 1_dehydrogenase.	1	1	10	1	0.275601	1	1.4133	0.311698	0.0808053
DEFAULT://Os10t0131000-00	Similar to NB_ARC domain containing protein_ expressed.	1	1	2	1	0.658163	1	1.51471	0.534053	0.120339
DEFAULT://Os02t0832200-01	Similar to chloroplast channel forming outer membrane protein.	1	1	6	1	0.390802	1	1.08122	0.392525	0.652224
DEFAULT://Os09t0442300-01	Similar to Oryzain gamma chain (Fragment).	1	1	6	1	0.483008	1	1.17981	0.349664	0.336108
DEFAULT://Os11t0131900-01	Similar to Arabinoxylan arabinofuranohydrolase isoenzyme AXAH_II.	1	1	4	1	0.127082	1	0.903392	0.142846	0.156518
DEFAULT://Os12t0128700-01	Similar to Arabinoxylan arabinofuranohydrolase isoenzyme AXAH_II.	1	1	4	1	0.127082	1	0.903392	0.142846	0.156518
DEFAULT://Os02t0131700-00	Similar to RNA binding protein.	1	1	1	1	0.0796535	1	1.16738	0.0942029	0.0248506
DEFAULT://Os02t0273100-01	Aminotransferase_ class IV family protein.	1	1	3	1	0.0522206	1	0.897147	0.195046	0.360602
DEFAULT://Os02t0244700-03	Similar to Phosphoenolpyruvate carboxylase.	1	2	6	1	0.177335	1	1.55982	0.109867	0.00434918
DEFAULT://Os01t0841600-01	Similar to Triosephosphate isomerase_ cytosolic (EC 5.3.1.1) (TIM) (Triose_ phosphate isomerase).	1	2	2	1	0.0998985	1	1.34059	0.112862	0.00792682
DEFAULT://Os05t0583200-01	Zinc finger_ BED_type predicted domain containing protein.	1	1	1	1	0.0204497	1	1.18455	0.108516	0.109907
DEFAULT://Os01t0918300-01	Ubiquitin_like protein SMT3.	1	1	2	1	0.932465	1	1.51868	0.583561	0.184769
DEFAULT://Os01t0918300-02	Similar to Ubiquitin_like protein SMT3.	1	1	2	1	0.932465	1	1.51868	0.583561	0.184769
DEFAULT://Os01t0235100-01	Similar to predicted protein.	1	1	6	1	0.586327	1	0.998735	0.550409	0.995787
DEFAULT://Os02t0833400-01	Conserved hypothetical protein.	1	1	10	1	0.173547	1	0.96286	0.129603	0.553211
DEFAULT://Os11t0267000-02	GUN4_like domain containing protein.	1	1	1	1	0.029098	1	1.40063	0.07771	0.0139939
DEFAULT://Os01t0935700-02	Similar to Cytochrome c1 (Fragment).	1	1	10	1	0.0839063	1	1.19673	0.0983225	0.0186286
DEFAULT://Os05t0301700-01	Similar to Cytochrome c1 (Fragment).	1	1	10	1	0.0839063	1	1.19673	0.0983225	0.0186286
DEFAULT://Os07t0657900-01	Similar to Thioredoxin reductase.	1	1	1	1	0.803454	1	1.4474	0.681792	0.24607
DEFAULT://Os03t0298400-01	Similar to 26S proteasome subunit 4_like protein (26S proteasome subunit AtRPT2a).	1	1	5	1	0.275883	1	1.16658	0.148643	0.170589
DEFAULT://Os03t0298400-02	Similar to 26S protease regulatory subunit 4 homolog.	1	1	5	1	0.275883	1	1.16658	0.148643	0.170589
DEFAULT://Os07t0691800-01	Similar to 26S proteasome subunit 4_like protein (26S proteasome subunit AtRPT2a).	1	1	5	1	0.275883	1	1.16658	0.148643	0.170589
DEFAULT://Os07t0691800-02	Similar to 26S protease regulatory subunit 4 homolog.	1	1	5	1	0.275883	1	1.16658	0.148643	0.170589
DEFAULT://Os04t0644400-01	Similar to Proline_rich_like protein.	1	1	10	1	0.109598	1	1.05272	0.200752	0.621814
DEFAULT://Os01t0739400-01	Similar to predicted protein.	1	1	2	1	0.147349	1	1.18635	0.156582	0.0631224
DEFAULT://Os01t0668100-01	Similar to Arabinogalactan_like protein.	1	1	12	1	0.283093	1	0.837578	0.331512	0.257882
DEFAULT://Os03t0307400-01	Six_bladed beta_propeller_ TolB_like domain containing protein.	1	2	19	1	0.859326	1	0.869979	0.540626	0.499739
DEFAULT://Os10t0443000-00	Six_bladed beta_propeller_ TolB_like domain containing protein.	1	2	19	1	0.859326	1	0.869979	0.540626	0.499739
DEFAULT://Os08t0151800-01	FAD_dependent pyridine nucleotide_disulphide oxidoreductase domain containing protein.	1	1	2	1	0.314252	1	1.40974	0.266484	0.0321741
DEFAULT://Os01t0953600-01	NADPH_dependent FMN reductase family protein.	1	1	4	1	0.142319	1	1.06424	0.197354	0.516472
DEFAULT://Os08t0139100-01	Similar to DAG protein_ chloroplast precursor.	1	1	9	1	0.289899	1	1.06948	0.215652	0.514766
DEFAULT://Os11t0704600-01	Similar to Beta_1_3 glucanase precursor (EC 3.2.1.39).	1	2	4	1	0.0436315	1	1.96024	0.3086	0.0555536
DEFAULT://Os11t0704600-03	Glycoside hydrolase_ family 17 protein.	1	2	4	1	0.0436315	1	1.96024	0.3086	0.0555536
DEFAULT://Os03t0729200-01	Similar to predicted protein.	1	1	4	1	0.0635482	1	1.13643	0.148805	0.213149
DEFAULT://Os06t0149400-01	Similar to Chitinase A.	1	1	10	1	0.375295	1	1.11899	0.294743	0.41556
DEFAULT://Os02t0218200-01	Peptidase M1_ membrane alanine aminopeptidase family protein.	1	1	10	1	0.318072	1	1.64177	0.356247	0.0562383
DEFAULT://Os01t0823600-01	Conserved hypothetical protein.	1	1	1	1	0.120352	1	0.939213	0.104581	0.232144
DEFAULT://Os07t0205700-01	Similar to Xaa_Pro dipeptidase (EC 3.4._._).	1	1	1	1	0.120352	1	0.939213	0.104581	0.232144
DEFAULT://Os03t0804800-01	Similar to Cct8_prov protein.	1	1	1	1	0.569246	1	1.63578	0.501038	0.0753684
DEFAULT://Os01t0232700-01	Similar to Histidinol dehydrogenase_ chloroplast precursor (EC 1.1.1.23) (HDH). Splice isoform 2.	1	1	2	1	0.763017	1	1.40637	0.467972	0.199353
DEFAULT://Os01t0149600-00	Similar to Histone H2B.2.	1	1	4	1	0.040804	1	3.128	0.637686	0.196475
DEFAULT://Os06t0109500-01	Similar to Beta_phosphoglucomutase.	1	1	1	1	0.233847	1	1.49606	0.283804	0.0566947
DEFAULT://Os09t0407700-01	Haloacid dehalogenase_like hydrolase domain containing protein.	1	1	1	1	0.233847	1	1.49606	0.283804	0.0566947
DEFAULT://Os05t0539700-01	Similar to Nucleosome assembly protein 1.	1	1	2	1	0.779839	1	0.764841	0.422896	0.405891
DEFAULT://Os08t0112600-01	Conserved hypothetical protein.	1	1	1	1	0.359164	1	0.899864	0.420472	0.572219
DEFAULT://Os03t0799000-01	Similar to Histone H1.	1	1	1	1	0.737614	1	0.590293	0.521741	0.188851
DEFAULT://Os01t0276800-01	Mannose_6_phosphate receptor_ binding domain containing protein.	1	1	1	1	0.630529	1	1.23156	0.873	0.634747
DEFAULT://Os01t0276800-03	Hypothetical conserved gene.	1	1	1	1	0.630529	1	1.23156	0.873	0.634747
DEFAULT://Os02t0480900-01	LsmAD domain domain containing protein.	1	1	5	1	0.756157	1	1.16397	0.839674	0.69021
DEFAULT://Os02t0480900-03	Hypothetical conserved gene.	1	1	5	1	0.756157	1	1.16397	0.839674	0.69021
DEFAULT://Os04t0661300-01	Similar to H0112G12.10 protein.	1	1	5	1	0.930714	1	1.13491	1.23319	0.827993
DEFAULT://Os01t0921600-01	Similar to Mitochondrial import receptor subunit TOM20 (Translocase of outer membrane 20 kDa subunit).	1	1	4	1	1.05787	1	1.0706	1.09678	0.886868
DEFAULT://Os03t0246800-01	Similar to Guanine nucleotide_exchange protein GEP2.	1	1	2	1	0.866066	1	0.812763	0.752138	0.562767
DEFAULT://Os03t0246800-02	Similar to Guanine nucleotide_exchange protein GEP2.	1	1	2	1	0.866066	1	0.812763	0.752138	0.562767
DEFAULT://Os03t0246800-03	Similar to Guanine nucleotide_exchange protein GEP2.	1	1	2	1	0.866066	1	0.812763	0.752138	0.562767
DEFAULT://Os04t0398300-02	Similar to H0209H04.1 protein.	1	2	15	1	0.332905	1	1.03952	0.275799	0.903298
DEFAULT://Os01t0147200-01	IWS1_ C_terminal family protein.	1	1	1	1	0.7017	1	1.17056	0.718701	0.62406
DEFAULT://Os04t0431100-02	Similar to GrpE protein homolog.	1	2	3	1	0.51145	1	1.12052	0.361112	0.784391
DEFAULT://Os04t0270100-01	Similar to GTP_binding protein.	1	2	19	1	0.292816	1	0.94801	0.502779	0.970032
DEFAULT://Os04t0270100-02	Similar to GTP_binding protein.	1	2	19	1	0.292816	1	0.94801	0.502779	0.970032
DEFAULT://Os02t0167700-01	Armadillo_like helical domain containing protein.	1	2	7	1	0.170567	1	0.95835	0.177055	0.864986
DEFAULT://Os03t0811100-02	Similar to Chloroplast Mg_chelatase subunit XANTHA_G.	1	1	3	1	0.183625	1	0.967963	0.223503	0.74344
DEFAULT://Os10t0471300-01	Similar to Cyanate lyase (CYN).	1	1	5	1	1.49586	1	0.928004	1.6212	0.91545
DEFAULT://Os03t0709300-01	Similar to Chemocyanin precursor (Basic blue protein) (Plantacyanin).	1	1	1	1	0.457222	1	0.610486	0.728646	0.157264
DEFAULT://Os10t0573800-01	Mitochondrial carnitine/acylcarnitine carrier_like protein (A BOUT DE SOUFFLE) (Carnitine/acylcarnitine translocase_like protein) (CAC_like protein).	1	1	4	1	0.565464	1	1.05776	0.599679	0.831033
DEFAULT://Os08t0503200-01	PLC_like phosphodiesterase_ TIM beta/alpha_barrel domain domain containing protein.	1	1	4	1	0.123645	1	0.860377	0.493942	0.583791
DEFAULT://Os12t0555000-01	Similar to Probenazole_inducible protein PBZ1.	1	1	1	1	0.550252	1	1.15396	0.573853	0.579568
DEFAULT://Os01t0745400-01	Sec34_like protein family protein.	1	1	1	1	1.03694	1	0.740313	1.30106	0.594279
DEFAULT://Os03t0761000-01	SWIB/MDM2 domain containing protein.	1	1	5	1	1.03694	1	0.740313	1.30106	0.594279
DEFAULT://Os05t0256000-01	Similar to TGF_beta receptor_interacting protein 1.	1	2	2	1	0.142419	1	1.00983	0.231756	0.950754
DEFAULT://Os08t0308100-01	Similar to TGF_beta receptor_interacting protein 1.	1	2	2	1	0.142419	1	1.00983	0.231756	0.950754
DEFAULT://Os01t0679700-02	Similar to 60S ribosomal protein L37a.	1	1	6	1	0.182655	1	1.49936	0.215072	0.0263379
DEFAULT://Os01t0679700-03	Similar to 60S ribosomal protein L37a.	1	1	6	1	0.182655	1	1.49936	0.215072	0.0263379
DEFAULT://Os07t0243200-01	Similar to ADP_glucose pyrophosphorylase large subunit 2 (EC 2.7.7.27) (Fragment).	1	1	6	1	0.253201	1	1.22373	0.391095	0.357292
DEFAULT://Os07t0578300-01	Peptidase S8_ subtilisin_related domain containing protein.	1	1	5	1	0.151265	1	1.26519	0.44448	0.42933
DEFAULT://Os10t0214132-00	Similar to ribosomal protein L2.	1	1	6	1	0.430673	1	1.40596	0.338307	0.0664219
DEFAULT://Os01t0348700-01	Similar to 60S ribosomal protein L23a (L25).	1	1	1	1	0.960524	1	1.77536	1.26815	0.443699
DEFAULT://Os04t0501000-00	Nucleotide_binding_ alpha_beta plait domain containing protein.	1	1	1	1	0.960524	1	1.77536	1.26815	0.443699
DEFAULT://Os09t0373000-01	Similar to Brain protein 44_like protein (PNAS_115).	1	1	1	1	0.299736	1	0.618044	0.254525	0.0324862
DEFAULT://Os02t0744700-01	Similar to Starch synthase isoform zSTSII_2 (EC 2.4.1.21).	1	1	2	1	0.329261	1	0.800891	0.292297	0.163696
DEFAULT://Os07t0115300-01	Similar to Peroxidase2 precursor (EC 1.11.1.7).	1	1	5	1	0.337004	1	1.09225	0.231604	0.452389
DEFAULT://Os08t0526300-02	tRNA_binding arm domain containing protein.	1	1	1	1	0.567919	1	0.997123	0.680282	0.992366
DEFAULT://Os05t0140500-01	RNA binding motif protein 8 family protein.	1	1	2	1	0.534656	1	1.31382	0.371099	0.168554
DEFAULT://Os06t0336200-01	Delta_tonoplast intrinsic protein.	1	1	1	1	0.536706	1	0.980436	0.450159	0.922012
DEFAULT://Os06t0336200-02	Similar to cDNA clone:001_035_G09_ full insert sequence.	1	1	1	1	0.536706	1	0.980436	0.450159	0.922012
DEFAULT://Os04t0467700-01	Similar to Indole_3_glycerol phosphate synthase_ chloroplast precursor (EC 4.1.1.48) (IGPS).	1	1	5	1	0.15731	1	1.25262	0.24671	0.162783
DEFAULT://Os05t0147500-02	Serine endopeptidase DegP2 domain containing protein.	1	1	3	1	0.811321	1	1.40897	0.431332	0.22215
DEFAULT://Os02t0680600-01	Similar to 2_C_methyl_D_erythritol 2_4_cyclodiphosphate synthase_ chloroplast precursor (EC 4.6.1.12) (MECPS) (MECDP_synthase).	1	1	3	1	0.757601	1	0.709246	0.611009	0.317554
DEFAULT://Os01t0549700-01	Similar to RNA helicase (Fragment).	1	1	4	1	0.40879	1	1.48971	0.501364	0.186074
DEFAULT://Os01t0549700-02	Similar to cDNA clone:J033114G10_ full insert sequence.	1	1	4	1	0.40879	1	1.48971	0.501364	0.186074
DEFAULT://Os01t0550000-01	DEAD_like helicase_ N_terminal domain containing protein.	1	1	4	1	0.40879	1	1.48971	0.501364	0.186074
DEFAULT://Os02t0794400-01	Similar to Translation initiation factor IF_3 (Fragment).	1	1	2	1	0.174524	1	1.07344	0.114971	0.279712
DEFAULT://Os01t0337900-01	Similar to Dihydrolipoamide dehydrogenase.	1	2	3	1	0.13423	1	0.845659	0.132883	0.159234
DEFAULT://Os02t0774100-00	Similar to thioredoxin_like 5.	1	1	2	1	0.200365	1	0.904307	0.148682	0.235208
DEFAULT://Os10t0564300-01	Similar to 60S ribosomal protein L27.	1	1	1	1	0.601666	1	1.31754	0.720852	0.445174
DEFAULT://Os08t0292600-01	Similar to Peptidyl_prolyl cis_trans isomerase_ cyclophilin_type family protein.	1	1	6	1	0.211375	1	1.09199	0.120547	0.269306
DEFAULT://Os03t0693700-01	Similar to Oxalate oxidase 1 (EC 1.2.3.4) (Germin).	1	1	10	1	0.351195	1	0.9369	0.293327	0.63095
DEFAULT://Os08t0162800-01	Acyl_CoA_binding protein _ Stress response	1	1	1	1	0.359477	1	1.19347	0.309614	0.232305
DEFAULT://Os07t0553700-01	Similar to Light induced protein like.	1	1	3	1	0.449738	1	1.0264	0.492061	0.903848
DEFAULT://Os10t0365200-00	Thioredoxin fold domain containing protein.	1	2	6	1	0.198196	1	1.30838	0.153116	0.0142015
DEFAULT://Os10t0530200-01	Similar to Glutathione S_transferase TSI_1 (EC 2.5.1.18) (Glutathione S_ transferase 1).	1	2	6	1	0.198196	1	1.30838	0.153116	0.0142015
DEFAULT://Os10t0446800-02	Acetohydroxy acid isomeroreductase domain containing protein.	1	2	14	1	0.0960746	1	1.12474	0.117207	0.141809
DEFAULT://Os07t0549700-01	Armadillo_like helical domain containing protein.	1	1	8	1	0.3972	1	1.12582	0.528316	0.639813
DEFAULT://Os12t0608600-01	Similar to Thiosulfate sulfurtransferase (EC 2.8.1.1) (Mercaptopyruvate sulfurtransferase Mst2/Rdh2) (EC 2.8.1.2).	1	1	5	1	0.288085	1	0.903052	0.240115	0.385801
DEFAULT://Os12t0608600-02	Similar to Thiosulfate sulfurtransferase.	1	1	5	1	0.288085	1	0.903052	0.240115	0.385801
DEFAULT://Os03t0679700-01	Similar to Thiamine biosynthesis protein thiC.	1	1	1	1	0.281585	1	1.16609	0.429901	0.494775
DEFAULT://Os02t0125100-01	Homoaconitase/3_isopropylmalate dehydratase_ small/large subunit domain containing protein.	1	1	4	1	0.360118	1	1.15425	0.338226	0.356285
DEFAULT://Os01t0106400-01	Similar to Isoflavone reductase homolog IRL (EC 1.3.1._).	1	1	4	1	0.503109	1	0.996613	0.425131	0.985701
DEFAULT://Os02t0528200-01	Similar to Branching enzyme_3.	1	1	2	1	0.335538	1	1.32637	0.203078	0.0686173
DEFAULT://Os03t0182600-01	Ribosomal protein S2 family protein.	1	1	3	1	0.235665	1	1.21251	0.23798	0.12403
DEFAULT://Os03t0141000-01	60S ribosomal protein L21.	1	1	1	1	0.790086	1	2.79559	0.928362	0.165432
DEFAULT://Os02t0259600-02	Similar to 50S ribosomal protein L21.	1	4	13	1	0.184601	1	1.40408	0.196707	0.0316577
DEFAULT://Os12t0226400-00	Similar to 2_alkenal reductase.	1	2	4	1	0.165365	1	1.39146	0.324611	0.114829
DEFAULT://Os12t0226700-01	Similar to Allyl alcohol dehydrogenase.	1	2	4	1	0.165365	1	1.39146	0.324611	0.114829
DEFAULT://Os12t0227400-01	Allyl alcohol dehydrogenase.	1	2	4	1	0.165365	1	1.39146	0.324611	0.114829
DEFAULT://Os01t0835500-01	Similar to Respiratory burst oxidase protein.	1	1	1	1	0.825152	1	2.05809	0.746083	0.0986127
DEFAULT://Os01t0835500-02	Similar to respiratory burst oxidase protein A.	1	1	1	1	0.825152	1	2.05809	0.746083	0.0986127
DEFAULT://Os01t0835500-03	Similar to Respiratory burst oxidase_like protein J.	1	1	1	1	0.825152	1	2.05809	0.746083	0.0986127
DEFAULT://Os05t0465800-01	Similar to RbohAp108.	1	1	1	1	0.825152	1	2.05809	0.746083	0.0986127
DEFAULT://Os08t0475400-02	Alpha/beta hydrolase fold_3 domain containing protein.	1	1	1	1	0.750281	1	1.68771	0.853889	0.278681
DEFAULT://Os03t0780500-01	Similar to inosine_5_monophosphate dehydrogenase 2.	1	3	3	1	0.173317	1	1.23253	0.180134	0.119876
DEFAULT://Os03t0780500-02	Similar to Inosine_5__monophosphate dehydrogenase (EC 1.1.1.205) (IMP dehydrogenase) (IMPDH) (IMPD).	1	3	3	1	0.173317	1	1.23253	0.180134	0.119876
DEFAULT://Os04t0685800-01	Similar to H0723C07.5 protein.	1	1	1	1	0.269563	1	1.11824	0.278537	0.385774
DEFAULT://Os12t0567700-01	Similar to 60S ribosomal protein L2 (Fragment).	1	1	9	1	0.314638	1	3.14507	1.08603	0.33117
DEFAULT://Os01t0300200-01	Similar to ATP_citrate lyase subunit B.	1	1	1	1	0.185552	1	1.1747	0.16326	0.0725399
DEFAULT://Os01t0300200-03	Similar to ACLB_1 (ATP_citrate lyase B_1).	1	1	1	1	0.185552	1	1.1747	0.16326	0.0725399
DEFAULT://Os03t0109700-01	Similar to predicted protein.	1	1	1	1	0.286615	1	1.40968	0.368052	0.14095
DEFAULT://Os03t0109700-02	Similar to Cyclin delta_3.	1	1	1	1	0.286615	1	1.40968	0.368052	0.14095
DEFAULT://Os08t0148267-00	Hypothetical conserved gene.	1	1	1	1	1.1998	1	0.950905	1.12781	0.918823
DEFAULT://Os08t0191700-02	Glyoxalase I_ Splicing variant_ Stress tolerance	1	3	21	1	0.0559841	1	1.17712	0.0959278	0.195796
DEFAULT://Os09t0461900-01	Alpha/beta hydrolase fold_3 domain containing protein.	1	1	1	1	0.267194	1	1.18864	0.219262	0.128619
DEFAULT://Os02t0122300-01	Translation initiation factor eIF3 subunit domain containing protein.	1	1	1	1	0.324258	1	1.19043	0.201957	0.171284
DEFAULT://Os04t0444600-01	Similar to 26S proteasome subunit RPN6a (Fragment).	1	1	1	1	0.311214	1	1.28071	0.218789	0.0692374
DEFAULT://Os04t0444600-02	Similar to 26S proteasome non_ATPase regulatory subunit 11.	1	1	1	1	0.311214	1	1.28071	0.218789	0.0692374
DEFAULT://Os01t0279100-02	Similar to Magnesium_protoporphyrin ix monomethyl ester cyclase (Fragment).	1	1	2	1	0.23251	1	1.53347	0.413812	0.17394
DEFAULT://Os04t0403500-01	NAD(P)_binding domain containing protein.	1	1	1	1	0.436055	1	1.45655	0.521605	0.209574
DEFAULT://Os02t0276500-01	Similar to Tocopherol cyclase.	1	1	2	1	0.137133	1	1.41653	0.371198	0.232382
DEFAULT://Os09t0491772-01	Similar to Heat shock protein 70 (Hsc70_5).	1	3	6	1	0.154244	1	1.43233	0.198866	0.0483901
DEFAULT://Os05t0304200-01	PAP fibrillin family protein.	1	2	20	1	0.252306	1	1.4778	0.334106	0.158038
DEFAULT://Os01t0142100-01	Peptidase M50 family protein.	1	1	2	1	0.404135	1	1.37629	0.55161	0.309481
DEFAULT://Os09t0440300-01	Similar to Aldehyde dehydrogenase family 7 member A1 (EC 1.2.1.3) (Antiquitin 1) (Matured fruit 60 kDa protein) (MF_60).	1	1	1	1	0.244038	1	1.30546	0.281656	0.109841
DEFAULT://Os06t0702700-01	Butirosin biosynthesis_ BtrG_like domain containing protein.	1	1	1	1	0.313893	1	2.17008	0.331404	0.0208097
DEFAULT://Os01t0834500-01	Similar to 40S ribosomal protein S23 (S12).	1	1	8	1	0.458438	1	1.14399	0.529396	0.582868
DEFAULT://Os01t0834600-00	40S ribosomal protein S23.	1	1	8	1	0.458438	1	1.14399	0.529396	0.582868
DEFAULT://Os08t0314800-03	Hypothetical conserved gene.	1	2	7	1	0.247556	1	0.80087	0.27322	0.217739
DEFAULT://Os08t0314800-04	Hypothetical conserved gene.	1	2	7	1	0.247556	1	0.80087	0.27322	0.217739
DEFAULT://Os01t0639100-01	Similar to Eukaryotic initiation factor 4A_3 (eIF4A_3) (eIF_4A_3).	1	1	1	1	0.518527	1	1.38502	0.342977	0.107736
DEFAULT://Os03t0566800-01	Similar to Eukaryotic initiation factor 4A_3 (eIF4A_3) (eIF_4A_3).	1	1	1	1	0.518527	1	1.38502	0.342977	0.107736
DEFAULT://Os10t0494200-00	Similar to N_acetyl_gamma_glutamyl_phosphate reductase.	1	2	12	1	0.156172	1	0.853026	0.107696	0.112158
DEFAULT://Os01t0617500-01	Tetratricopeptide_like helical domain containing protein.	1	1	1	1	0.869881	1	1.20864	0.641873	0.52052
DEFAULT://Os04t0658300-01	Similar to Ribulose bisphosphate carboxylase/oxygenase activase_ chloroplast precursor (RuBisCO activase) (RA).	1	9	102	1	0.0208241	1	1.15194	0.0467793	0.0124555
DEFAULT://Os05t0584200-01	Similar to Late embryogenesis abundant protein Lea14_A.	1	1	6	1	0.470787	1	1.08882	0.276183	0.582652
DEFAULT://Os01t0924000-01	Similar to Chloroplast 50S ribosomal protein L27 (Fragment).	1	2	15	1	0.170269	1	1.80478	0.239643	0.0247294
DEFAULT://Os06t0655100-00	Similar to D_3_phosphoglycerate dehydrogenase.	1	1	3	1	0.162104	1	1.33559	0.113813	0.00747094
DEFAULT://Os02t0704000-01	Carotenoid oxygenase family protein.	1	1	2	1	0.380053	1	1.90489	0.228909	0.00749269
DEFAULT://Os08t0532300-01	Similar to Nuclear transport factor 2 (NTF_2) (Allergen Cla h ?).	1	4	8	1	0.0648305	1	0.962701	0.0963034	0.147163
DEFAULT://Os07t0510500-01	UDP_glucuronosyl/UDP_glucosyltransferase family protein.	1	1	2	1	0.321972	1	0.854638	0.420959	0.4154
DEFAULT://Os02t0668100-04	Similar to predicted protein.	1	1	2	1	0.134447	1	0.94564	0.167316	0.467439
DEFAULT://Os01t0622300-01	Similar to Plastid uroporphyrinogen decarboxylase (Fragment).	1	2	8	1	0.179882	1	1.01383	0.212796	0.827518
DEFAULT://Os08t0556200-01	Similar to Dihydroneopterin aldolase.	1	2	7	1	0.235136	1	1.39262	0.257175	0.07339
DEFAULT://Os10t0492101-00	Hypothetical conserved gene.	1	1	1	1	0.866071	1	1.43257	0.555581	0.219287
DEFAULT://Os10t0465800-00	Similar to 60S ribosomal protein L21.	1	2	2	1	0.669376	1	2.13678	0.641398	0.118594
DEFAULT://Os03t0340001-01	Uroporphyrinogen decarboxylase (URO_D) domain containing protein.	1	1	1	1	0.200588	1	1.07097	0.21279	0.478124
DEFAULT://Os08t0188000-01	RNA_binding_ CRM domain domain containing protein.	1	1	1	1	0.200588	1	1.07097	0.21279	0.478124
DEFAULT://Os04t0482000-01	Similar to Peptide methionine sulfoxide reductase.	1	1	2	1	0.162808	1	1.26614	0.213303	0.092112
DEFAULT://Os07t0530600-01	Protein of unknown function DUF299 family protein.	1	2	7	1	0.955462	1	1.03625	1.17182	0.990843
DEFAULT://Os03t0157600-00	Heat shock protein Hsp20 domain containing protein.	1	1	7	1	1.22718	1	1.24499	1.92575	0.826069
DEFAULT://Os01t0874700-01	GOLD domain containing protein.	1	1	2	1	0.936868	1	1.20364	1.26591	0.763623
DEFAULT://Os01t0874700-03	Similar to patellin_1.	1	1	2	1	0.936868	1	1.20364	1.26591	0.763623
DEFAULT://Os03t0670700-01	Similar to Glycine_rich RNA_binding_ abscisic acid_inducible protein.	1	1	4	1	0.264052	1	1.22481	0.25849	0.130063
DEFAULT://Os03t0670700-02	Similar to Glycine_rich protein.	1	1	4	1	0.264052	1	1.22481	0.25849	0.130063
DEFAULT://Os03t0670700-03	Similar to Glycine rich RNA binding protein.	1	1	4	1	0.264052	1	1.22481	0.25849	0.130063
DEFAULT://Os03t0670700-04	Similar to Glycine_rich protein.	1	1	4	1	0.264052	1	1.22481	0.25849	0.130063
DEFAULT://Os06t0498400-01	Similar to Alpha_glucan water dikinase_ chloroplast precursor (EC 2.7.9.4) (Starch_related R1 protein).	1	1	1	1	1.39465	1	1.38418	1.82933	0.725971
DEFAULT://Os04t0679100-01	Clathrin light chain family protein.	1	1	2	1	1.29081	1	1.43985	1.68619	0.675419
DEFAULT://Os04t0636900-01	RNA_binding region RNP_1 (RNA recognition motif) domain containing protein.	1	5	16	1	0.14846	1	1.03079	0.127483	0.977296
DEFAULT://Os03t0254800-01	Similar to Chorismate synthase 1_ chloroplast precursor (EC 4.2.3.5) (5_ enolpyruvylshikimate_3_phosphate phospholyase 1).	1	1	1	1	1.25261	1	0.691344	1.14074	0.509129
DEFAULT://Os03t0252100-01	Alpha/beta hydrolase fold_3 domain containing protein.	1	1	1	1	0.140301	1	1.03593	0.467115	0.894434
DEFAULT://Os02t0313400-01	Apoptosis inhibitory 5 family protein.	1	1	1	1	0.853248	1	1.66721	0.725423	0.154555
DEFAULT://Os01t0706500-00	Ribosomal protein L28e domain containing protein.	1	1	2	1	0.728472	1	1.0943	1.36774	0.898579
DEFAULT://Os10t0542900-01	Similar to chitinase.	1	1	3	1	1.12093	1	1.16858	1.35094	0.803025
DEFAULT://Os03t0735300-01	Alba_ DNA/RNA_binding protein family protein.	1	2	3	1	0.164362	1	1.18786	0.117355	0.0619603
DEFAULT://Os08t0525600-01	Similar to Peptidylprolyl isomerase; FK506_binding protein.	1	1	2	1	0.405337	1	1.17531	0.408522	0.392053
DEFAULT://Os01t0180800-02	Similar to heat shock 70 kDa protein 4.	1	1	1	1	0.459709	1	1.26737	0.274764	0.175618
DEFAULT://Os03t0264400-01	Anthranilate synthase alpha 2 subunit.	1	1	1	1	0.26073	1	1.12077	0.357996	0.518538
DEFAULT://Os03t0264400-02	Similar to Anthranilate synthase component I family protein_ expressed.	1	1	1	1	0.26073	1	1.12077	0.357996	0.518538
DEFAULT://Os03t0826500-01	Anthranilate synthase alpha 1 subunit.	1	1	1	1	0.26073	1	1.12077	0.357996	0.518538
DEFAULT://Os01t0118000-01	Similar to Fructose_bisphosphate aldolase (EC 4.1.2.13) (Fragment).	1	1	2	1	1.26018	1	1.21284	1.15088	0.700644
DEFAULT://Os02t0653300-01	Conserved hypothetical protein.	1	1	1	1	0.585576	1	0.72083	0.7715	0.346977
DEFAULT://Os04t0266900-01	Transketolase C_terminal_like domain containing protein.	1	1	1	1	1.1559	1	0.928987	1.59087	0.917711
DEFAULT://Os03t0144700-00	Similar to Histone H2A.	1	4	12	1	0.0834424	1	1.57168	0.123033	0.00156517
DEFAULT://Os06t0250300-00	Similar to Histone H2A.	1	4	12	1	0.0834424	1	1.57168	0.123033	0.00156517
DEFAULT://Os04t0523000-00	Photosystem II oxygen evolving complex protein PsbQ family protein.	1	2	9	1	0.263837	1	1.25844	0.239723	0.156507
DEFAULT://Os05t0155100-01	Similar to 60S ribosomal protein L18.	1	1	6	1	0.419025	1	1.16209	0.607259	0.621356
DEFAULT://Os02t0656500-01	DnaJ_like protein.	1	1	7	1	0.250626	1	0.931087	0.206982	0.470155
DEFAULT://Os02t0656500-02	Similar to DnaJ_like protein.	1	1	7	1	0.250626	1	0.931087	0.206982	0.470155
DEFAULT://Os03t0426900-01	Similar to Heat shock protein 101.	1	1	1	1	0.557434	1	0.898004	0.472603	0.624513
DEFAULT://Os03t0426900-02	Similar to APG6/CLPB_P/CLPB3 (ALBINO AND PALE GREEN 6); ATP binding / ATPase.	1	1	1	1	0.557434	1	0.898004	0.472603	0.624513
DEFAULT://Os01t0215100-00	Similar to scpl50 (serine carboxypeptidase_like 50); serine_type carboxypeptidase.	1	1	2	1	0.171507	1	0.980777	0.134982	0.756411
DEFAULT://Os06t0561100-00	Similar to scpl50 (serine carboxypeptidase_like 50); serine_type carboxypeptidase.	1	1	2	1	0.171507	1	0.980777	0.134982	0.756411
DEFAULT://Os03t0323200-03	Similar to Magnesium_chelatase subunit H family protein_ expressed.	1	1	3	1	0.413973	1	0.849385	0.363728	0.358323
DEFAULT://Os03t0323200-04	Similar to Magnesium_chelatase subunit H family protein_ expressed.	1	1	3	1	0.413973	1	0.849385	0.363728	0.358323
DEFAULT://Os02t0613000-01	EF_Hand type domain containing protein.	1	2	4	1	0.217738	1	1.02734	0.128127	0.893916
DEFAULT://Os04t0502900-01	EF_Hand type domain containing protein.	1	2	4	1	0.217738	1	1.02734	0.128127	0.893916
DEFAULT://Os04t0105700-01	Similar to B0616E02_H0507E05.5 protein.	1	1	3	1	0.615055	1	1.03549	0.364184	0.861391
DEFAULT://Os08t0558000-01	Similar to Ribosomal protein.	1	1	2	1	0.361386	1	0.964969	0.244014	0.775519
DEFAULT://Os08t0558800-01	Similar to Ribosomal protein.	1	1	2	1	0.361386	1	0.964969	0.244014	0.775519
DEFAULT://Os08t0558800-02	Similar to Ribosomal protein.	1	1	2	1	0.361386	1	0.964969	0.244014	0.775519
DEFAULT://Os02t0736400-01	Aldolase_type TIM barrel domain containing protein.	1	1	1	1	0.227862	1	1.20918	0.268162	0.187327
DEFAULT://Os02t0143100-01	Similar to Sucrose_phosphatase (EC 3.1.3.24).	1	1	7	1	0.227072	1	1.19962	0.197302	0.0857285
DEFAULT://Os03t0344900-00	Similar to ATP_dependent Clp protease proteolytic subunit.	1	1	4	1	0.131343	1	1.11279	0.13505	0.128003
DEFAULT://Os02t0580500-01	Similar to Prohibitin.	1	1	2	1	0.568935	1	0.753839	0.384938	0.269756
DEFAULT://Os04t0462900-06	Similar to prohibitin2.	1	1	2	1	0.568935	1	0.753839	0.384938	0.269756
DEFAULT://Os10t0456600-01	ADP_ribosylation factor domain containing protein.	1	1	3	1	0.124889	1	1.0155	0.0857094	0.718823
DEFAULT://Os01t0312500-01	Similar to Pectinesterase.	1	1	5	1	0.1893	1	0.874537	0.314868	0.387809
DEFAULT://Os06t0623300-01	NAD(P)_binding domain containing protein.	1	1	2	1	0.516465	1	1.22788	0.358078	0.265429
DEFAULT://Os10t0191600-00	Similar to 006_203_B11_ full insert sequence.	1	3	18	1	0.0489663	1	1.21379	0.0995735	0.0277888
DEFAULT://Os09t0481800-01	Nitrogen_fixing NifU_ C_terminal domain containing protein.	1	1	2	1	0.352998	1	1.18477	0.366848	0.329702
DEFAULT://Os06t0136800-01	Peptidase S14_ ClpP family protein.	1	1	5	1	0.50941	1	0.573833	0.692055	0.107939
DEFAULT://Os06t0225000-00	Similar to NTGB3 (Fragment).	1	1	1	1	0.587177	1	0.774566	0.716302	0.425322
DEFAULT://Os01t0698900-00	Similar to nascent polypeptide_associated complex alpha subunit_like protein.	1	4	15	1	0.251441	1	1.13039	0.183613	0.765584
DEFAULT://Os05t0575300-01	Similar to Translation initiation factor IF_2.	1	1	1	1	0.179469	1	1.50944	0.283335	0.0835308
DEFAULT://Os01t0214600-01	Lipase_ GDSL domain containing protein.	1	1	1	1	0.0710036	1	1.22553	0.136574	0.0777608
DEFAULT://Os02t0813500-01	Glutathione reductase_ cytosolic (EC 1.8.1.7) (GR) (GRase).	1	1	2	1	0.088977	1	1.04325	0.158791	0.604204
DEFAULT://Os02t0813500-02	Similar to Glutathione reductase_ cytosolic.	1	1	2	1	0.088977	1	1.04325	0.158791	0.604204
DEFAULT://Os03t0758100-01	Similar to Phosphorylase (Fragment).	1	1	1	1	0.0909783	1	1.21599	0.114731	0.0284208
DEFAULT://Os08t0117100-01	Nucleotide_binding_ alpha_beta plait domain containing protein.	1	1	1	1	0.450849	1	1.16382	0.327982	0.346133
DEFAULT://Os01t0763700-01	Similar to CRR7 (CHLORORESPIRATORY REDUCTION 7).	1	1	1	1	0.257526	1	1.19109	0.234702	0.140291
DEFAULT://Os01t0850900-01	SOUL haem_binding protein domain containing protein.	1	1	1	1	0.385517	1	0.968208	0.396899	0.851644
DEFAULT://Os02t0662100-01	Similar to Tfm5 protein.	1	1	6	1	0.308949	1	1.05306	0.272238	0.667874
DEFAULT://Os02t0179100-01	Metal_dependent phosphohydrolase_ HD region domain containing protein.	1	1	3	1	0.525937	1	0.862858	0.437377	0.487226
DEFAULT://Os07t0207400-01	Similar to RF12 protein (Fragment).	1	3	18	1	0.242324	1	1.42131	0.137946	0.0322116
DEFAULT://Os01t0280600-01	Conserved hypothetical protein.	1	1	1	1	0.299139	1	0.683423	0.246147	0.0499376
DEFAULT://Os01t0882500-00	Similar to NADH dehydrogenase I subunit N.	1	1	8	1	0.206026	1	1.12873	0.301589	0.436771
DEFAULT://Os01t0507900-01	Similar to NClpP3 (ATP_dependent Clp protease proteolytic subunit ClpP3).	1	1	1	1	0.213238	1	1.01868	0.185103	0.820975
DEFAULT://Os10t0361900-00	Lipoxygenase_ LH2 domain containing protein.	1	2	9	1	0.550753	1	0.984471	0.376197	0.993224
DEFAULT://Os06t0728000-01	HMG1 protein (HMGB1).	1	1	1	1	1.51378	1	3.57547	1.22961	0.102229
DEFAULT://Os03t0749300-04	Similar to Cell wall beta_glucosidase.	1	1	1	1	0.388102	1	0.906724	0.372567	0.558435
DEFAULT://Os08t0237000-01	Xyloglucan endotransglycosylase/hydrolase protein 8 precursor (EC 2.4.1.207) (End_xyloglucan transferase) (OsXTH8) (OsXRT5).	1	1	2	1	0.497736	1	0.96724	0.376591	0.85154
DEFAULT://Os12t0420400-01	Similar to Photosystem I reaction center subunit XI_ chloroplast precursor (PSI_ L) (PSI subunit V).	1	2	15	1	0.320522	1	1.36092	0.232489	0.0779034
DEFAULT://Os07t0638100-01	Six_bladed beta_propeller_ TolB_like domain containing protein.	1	2	2	1	0.397645	1	2.71957	0.277852	5.64502e-05
DEFAULT://Os09t0459800-01	Similar to ARP protein.	1	2	8	1	0.0831017	1	1.21204	0.0728566	0.00589532
DEFAULT://Os09t0459800-04	Similar to predicted protein.	1	2	8	1	0.0831017	1	1.21204	0.0728566	0.00589532
DEFAULT://Os10t0415600-02	Similar to acylamino_acid_releasing enzyme.	1	1	2	1	0.278214	1	0.877722	0.460341	0.550025
DEFAULT://Os03t0171900-01	Similar to Alanine:glyoxylate aminotransferase_like protein (Fragment).	1	2	10	1	0.201701	1	1.30017	0.218984	0.102227
DEFAULT://Os04t0254000-01	Similar to Dihydrodipicolinate synthase 1_ chloroplast precursor (EC 4.2.1.52) (DHDPS 1).	1	1	1	1	1.08766	1	1.40006	0.851105	0.376978
DEFAULT://Os04t0574800-00	Similar to Dihydrodipicolinate synthase.	1	1	1	1	1.08766	1	1.40006	0.851105	0.376978
DEFAULT://Os03t0376600-01	Similar to 29 kDa ribonucleoprotein_ chloroplast precursor (RNA_binding protein cp29).	1	1	1	1	0.197069	1	0.967675	0.352896	0.848057
DEFAULT://Os07t0112800-01	Similar to Eukaryotic translation initiation factor 5A_4 (eIF_5A_4).	1	1	1	1	0.205114	1	1.27226	0.373066	0.302546
DEFAULT://Os06t0486900-01	Similar to Formate dehydrogenase_ mitochondrial precursor (EC 1.2.1.2) (NAD_ dependent formate dehydrogenase) (FDH).	1	1	2	1	0.243911	1	1.31454	0.228026	0.0432757
DEFAULT://Os05t0357200-01	Adenine nucleotide translocator 1 domain containing protein.	1	1	2	1	0.927362	1	0.872248	0.728117	0.69861
DEFAULT://Os11t0521500-01	Similar to Acyl carrier protein_ chloroplast precursor (ACP) (ACP05) (Clone 29C08).	1	1	1	1	0.359127	1	0.808233	0.643223	0.484901
DEFAULT://Os08t0355400-01	Protein of unknown function DUF247_ plant family protein.	1	2	4	1	0.725195	1	0.778132	0.687759	0.701681
DEFAULT://Os08t0355400-02	Hypothetical conserved gene.	1	2	4	1	0.725195	1	0.778132	0.687759	0.701681
DEFAULT://Os08t0559200-01	Similar to Ribosomal protein S25 (40S ribosomal 25S subunit).	1	2	11	1	0.223227	1	1.40036	0.45445	0.453093
DEFAULT://Os02t0610700-01	Chlorophyll a/b binding protein domain domain containing protein.	1	1	2	1	0.461476	1	0.743695	0.411594	0.188852
DEFAULT://Os09t0514600-00	Beta_grasp fold_ ferredoxin_type domain containing protein.	1	1	2	1	0.38368	1	0.915173	0.305822	0.547982
DEFAULT://Os01t0771900-01	Similar to Exo_beta_glucanase.	1	1	1	1	0.219215	1	1.19491	0.290065	0.258068
DEFAULT://Os05t0449600-01	Similar to glycosyl hydrolase family 3 protein.	1	1	1	1	0.219215	1	1.19491	0.290065	0.258068
DEFAULT://Os02t0615800-01	Protein kinase_ core domain containing protein.	1	1	1	1	0.874984	1	1.10671	0.518202	0.716346
DEFAULT://Os02t0615800-02	Hypothetical conserved gene.	1	1	1	1	0.874984	1	1.10671	0.518202	0.716346
DEFAULT://Os01t0276100-01	Similar to 3_isopropylmalate dehydrogenase_ chloroplast precursor (EC 1.1.1.85) (Beta_IPM dehydrogenase) (IMDH) (3_IPM_DH).	1	1	1	1	0.558326	1	1.1677	0.566907	0.543622
DEFAULT://Os06t0708400-00	Cyclophilin.	1	1	1	1	0.356798	1	1.23548	0.421576	0.321459
DEFAULT://Os05t0481000-01	Acyl_CoA N_acyltransferase domain containing protein.	1	1	1	1	0.348434	1	1.08213	0.309036	0.566231
DEFAULT://Os03t0107800-01	Similar to Starch excess 4.	1	1	2	1	0.175445	1	1.244	0.15732	0.0265701
DEFAULT://Os03t0107800-02	Hypothetical conserved gene.	1	1	2	1	0.175445	1	1.244	0.15732	0.0265701
DEFAULT://Os03t0191400-00	Similar to ras_related protein Rab_6A.	1	1	4	1	0.325914	1	0.978871	0.194423	0.84461
DEFAULT://Os07t0195100-01	Similar to Ras_related protein ARA_3.	1	1	4	1	0.325914	1	0.978871	0.194423	0.84461
DEFAULT://Os07t0195100-02	Similar to Ras_related protein ARA_3.	1	1	4	1	0.325914	1	0.978871	0.194423	0.84461
DEFAULT://Os07t0496000-01	Similar to Nt_rab6 protein.	1	1	4	1	0.325914	1	0.978871	0.194423	0.84461
DEFAULT://Os01t0283100-01	Similar to Ferripyochelin_binding protein_like.	1	2	10	1	0.100717	1	0.915498	0.130833	0.355428
DEFAULT://Os07t0461900-01	Similar to Acetylornithine aminotransferase_ mitochondrial precursor (EC 2.6.1.11) (ACOAT) (Acetylornithine transaminase) (AOTA).	1	1	1	1	0.204956	1	0.999945	0.135492	0.999362
DEFAULT://Os12t0434400-00	Similar to predicted protein.	1	1	3	1	0.0805303	1	1.1241	0.100641	0.0661622
DEFAULT://Os10t0567800-01	Similar to Dynamin_related protein 1E (Dynamin_like protein E) (Dynamin_like protein 4) (Dynamin_like protein DLP2).	1	1	1	1	0.142071	1	0.87361	0.154813	0.0984442
DEFAULT://Os02t0508000-01	Trimeric LpxA_like domain containing protein.	1	1	3	1	0.114307	1	0.872459	0.139194	0.0765511
DEFAULT://Os06t0264800-01	Similar to Threonine endopeptidase.	1	1	6	1	0.173534	1	0.716536	0.127679	0.0208963
DEFAULT://Os01t0819400-00	Similar to Ubiquitin carrier protein.	1	2	9	1	0.0102241	1	0.886849	0.0748495	0.100615
DEFAULT://Os02t0261100-01	Ubiquitin_conjugating enzyme OsUBC5b.	1	2	9	1	0.0102241	1	0.886849	0.0748495	0.100615
DEFAULT://Os04t0667800-01	Ubiquitin_conjugating enzyme (EC 6.3.2.19) (Ubiquitin carrier protein).	1	2	9	1	0.0102241	1	0.886849	0.0748495	0.100615
DEFAULT://Os04t0667800-02	Similar to Ubiquitin carrier protein.	1	2	9	1	0.0102241	1	0.886849	0.0748495	0.100615
DEFAULT://Os09t0293400-01	Similar to Ubiquitin_conjugating enzyme (EC 6.3.2.19) (Ubiquitin carrier protein).	1	2	9	1	0.0102241	1	0.886849	0.0748495	0.100615
DEFAULT://Os03t0116900-01	Armadillo_like helical domain containing protein.	1	1	1	1	0.468387	1	0.830859	0.379841	0.34755
DEFAULT://Os03t0279400-01	Similar to predicted protein.	1	1	2	1	0.0885899	1	0.811087	0.163383	0.0591606
DEFAULT://Os03t0279400-02	Similar to Arginine biosynthesis bifunctional protein argJ 1 [Includes: Glutamate N_acetyltransferase (EC 2.3.1.35) (Ornithine acetyltransferase) (Ornithine transacetylase) (OATase); Amino_acid acetyltransferase (EC 2.3.1.1) (N_acetylglutamate synthase) (AGS)] [Contains: Arginine biosynthesis bifunctional protein argJ1 alpha chain; Arginine biosynthesis bifunctional protein argJ1 beta chain].	1	1	2	1	0.0885899	1	0.811087	0.163383	0.0591606
DEFAULT://Os04t0463500-01	Similar to Anthranilate synthase beta chain.	1	1	1	1	0.484971	1	0.725926	0.409949	0.180103
DEFAULT://Os03t0192400-01	GRIM_19 family protein.	1	1	4	1	0.549879	1	0.54149	0.465336	0.0876437
DEFAULT://Os04t0504600-01	Pyruvate/Phosphoenolpyruvate kinase_ catalytic core domain containing protein.	1	1	1	1	0.118139	1	1.16061	0.221795	0.275807
DEFAULT://Os04t0103200-01	Proteasome component region PCI domain containing protein.	1	1	1	1	0.411042	1	1.30702	0.599906	0.417765
DEFAULT://Os07t0452100-00	Similar to Alpha_galactosidase.	1	1	3	1	0.303531	1	1.42147	0.419562	0.186028
DEFAULT://Os10t0492900-01	Similar to alpha_galactosidase.	1	1	3	1	0.303531	1	1.42147	0.419562	0.186028
DEFAULT://Os09t0501200-01	Similar to Ribosomal L32.	1	2	5	1	0.018829	1	1.20342	0.2024	0.462325
DEFAULT://Os09t0501700-00	Ribosomal protein L32e family protein.	1	2	5	1	0.018829	1	1.20342	0.2024	0.462325
DEFAULT://Os09t0502000-01	Similar to Ribosomal L32.	1	2	5	1	0.018829	1	1.20342	0.2024	0.462325
DEFAULT://Os03t0245100-01	NAD(P)_binding domain containing protein.	1	1	4	1	0.146742	1	1.28302	0.218834	0.105117
DEFAULT://Os03t0245100-02	Similar to Dihydrodipicolinate reductase.	1	1	4	1	0.146742	1	1.28302	0.218834	0.105117
DEFAULT://Os03t0245100-03	NAD(P)_binding domain containing protein.	1	1	4	1	0.146742	1	1.28302	0.218834	0.105117
DEFAULT://Os05t0104800-01	Similar to Eukaryotic translation initiation factor 3 subunit 5 (eIF_3 epsilon) (eIF3 p32 subunit) (eIF3f).	1	1	2	1	0.516076	1	1.37288	0.348802	0.113085
DEFAULT://Os07t0152900-02	Similar to Glycolate oxidase.	1	2	9	1	0.195157	1	0.737605	0.183119	0.0257939
DEFAULT://Os08t0112800-01	Rickettsia 17 kDa surface antigen family protein.	1	1	4	1	0.449441	1	1.19826	0.520259	0.466603
DEFAULT://Os02t0167300-02	Similar to Tubulin beta_5 chain.	1	1	4	1	0.0591429	1	1.07234	0.169302	0.492778
DEFAULT://Os03t0105600-01	Tubulin beta_1 chain (Beta_1 tubulin).	1	1	4	1	0.0591429	1	1.07234	0.169302	0.492778
DEFAULT://Os03t0425600-00	UDP_glucose dehydrogenase.	1	1	3	1	0.428676	1	0.387364	0.337809	0.0332704
DEFAULT://Os03t0757900-01	Similar to UDP_glucose 6_dehydrogenase (EC 1.1.1.22) (UDP_Glc dehydrogenase) (UDP_GlcDH) (UDPGDH).	1	1	3	1	0.428676	1	0.387364	0.337809	0.0332704
DEFAULT://Os12t0443500-01	Similar to UDP_glucose 6_dehydrogenase (EC 1.1.1.22) (UDP_Glc dehydrogenase) (UDP_GlcDH) (UDPGDH).	1	1	3	1	0.428676	1	0.387364	0.337809	0.0332704
DEFAULT://Os12t0443600-01	Similar to UDP_glucose 6_dehydrogenase (EC 1.1.1.22) (UDP_Glc dehydrogenase) (UDP_GlcDH) (UDPGDH).	1	1	3	1	0.428676	1	0.387364	0.337809	0.0332704
DEFAULT://Os12t0210300-01	Similar to Glutathione S_transferase GST 18 (EC 2.5.1.18).	1	2	11	1	0.16177	1	1.66641	0.205115	0.0129952
DEFAULT://Os01t0339900-01	Thioredoxin domain 2 containing protein.	1	1	3	1	0.0472712	1	1.1668	0.176449	0.245288
DEFAULT://Os07t0204900-03	Similar to Zeta_carotene desaturase.	1	1	1	1	0.328159	1	0.882876	0.402342	0.491706
DEFAULT://Os02t0655300-01	Similar to 3_isopropylmalate dehydratase_ small subunit.	1	1	3	1	0.155901	1	0.752927	0.237599	0.0491853
DEFAULT://Os03t0659300-01	Glyoxalase/bleomycin resistance protein/dioxygenase domain containing protein.	1	1	2	1	0.15513	1	1.51773	0.290574	0.101887
DEFAULT://Os09t0115400-03	Hypothetical conserved gene.	1	1	2	1	0.19468	1	0.710708	0.430684	0.157132
DEFAULT://Os09t0115400-04	Hypothetical conserved gene.	1	1	2	1	0.19468	1	0.710708	0.430684	0.157132
DEFAULT://Os01t0607900-01	Serine/threonine protein kinase_related domain containing protein.	1	1	2	1	0.128709	1	0.929491	0.214433	0.488197
DEFAULT://Os04t0223300-00	Similar to Peroxisome type ascorbate peroxidase.	1	1	7	1	0.354235	1	0.00661179	1.56788	0.0102761
DEFAULT://Os08t0382400-03	Similar to Peptidyl_prolyl cis_trans isomerase (Fragment).	1	4	19	1	0.0105131	1	1.04554	0.0237199	0.207984
DEFAULT://Os09t0252100-01	Similar to Acetyl_CoA C_acetyltransferase.	1	1	1	1	0.232606	1	1.01511	0.222428	0.876946
DEFAULT://Os09t0252100-02	Similar to Acetyl_CoA acetyltransferase_ cytosolic 1.	1	1	1	1	0.232606	1	1.01511	0.222428	0.876946
DEFAULT://Os12t0236900-01	SET domain containing protein.	1	1	2	1	0.265558	1	1.10318	0.235828	0.365644
DEFAULT://Os07t0575100-00	Similar to predicted protein.	1	1	1	1	0.166603	1	1.20946	0.481571	0.531499
DEFAULT://Os05t0548900-01	Similar to Phosphoethanolamine methyltransferase.	1	1	1	1	0.377238	1	1.00637	0.420406	0.972481
DEFAULT://Os02t0146700-02	Similar to PSMD2 subunit (Fragment).	1	1	1	1	0.310135	1	1.19622	0.243429	0.153882
DEFAULT://Os06t0699900-01	Proteasome/cyclosome_ regulatory subunit domain containing protein.	1	1	1	1	0.310135	1	1.19622	0.243429	0.153882
DEFAULT://Os09t0326800-01	Similar to PSMD2 subunit (Fragment).	1	1	1	1	0.310135	1	1.19622	0.243429	0.153882
DEFAULT://Os01t0332900-01	Similar to immediate_early protein RSP40.	1	1	1	1	0.170076	1	1.12886	0.35273	0.541929
DEFAULT://Os09t0487700-01	Ovarian tumour_ otubain domain containing protein.	1	2	4	1	0.280957	1	0.730205	0.275507	0.0915582
DEFAULT://Os06t0237300-01	Similar to LIM domain protein WLIM_1.	1	1	1	1	0.754232	1	0.947067	0.62065	0.847802
DEFAULT://Os09t0535900-01	Similar to Ki1 protein.	1	2	3	1	0.390914	1	1.06376	0.440943	0.94152
DEFAULT://Os09t0535900-02	Similar to predicted protein.	1	2	3	1	0.390914	1	1.06376	0.440943	0.94152
DEFAULT://Os03t0292800-01	Similar to Ran binding protein 1 homolog.	1	1	1	1	0.0853476	1	0.874968	0.174681	0.193369
DEFAULT://Os03t0352800-01	Similar to Acyl carrier protein 1 (EC 1.6.5.3) (EC 1.6.99.3).	1	2	3	1	0.0758805	1	1.10919	0.0925204	0.0701788
DEFAULT://Os12t0178100-01	Haem peroxidase family protein.	1	2	4	1	0.138666	1	0.870418	0.255126	0.017362
DEFAULT://Os12t0178200-01	Similar to Thylakoid_bound ascorbate peroxidase (EC 1.11.1.11) (Fragment).	1	2	4	1	0.138666	1	0.870418	0.255126	0.017362
DEFAULT://Os07t0467200-01	Similar to Clone ZZD536 mRNA sequence.	1	1	1	1	0.383853	1	1.05858	0.561662	0.831369
DEFAULT://Os11t0456300-01	Similar to SKP1_like protein 1A.	1	1	1	1	0.141718	1	0.833279	0.192112	0.0869789
DEFAULT://Os03t0219300-01	Similar to Tubulin alpha_2 chain (Alpha_2 tubulin).	1	1	1	1	0.39679	1	0.924134	0.323371	0.604633
DEFAULT://Os12t0534200-01	Similar to Acyl carrier protein I_ chloroplast precursor (ACP I).	1	2	4	1	0.189862	1	0.947816	0.217199	0.793088
DEFAULT://Os04t0117900-01	Amidase family protein.	1	1	1	1	0.627366	1	1.68158	0.579064	0.104263
DEFAULT://Os08t0531000-01	Nucleotide pyrophosphatase/phosphodiesterase_ Negative effect on plant growth and starch accumulation	1	2	3	1	0.409731	1	0.878708	0.270057	0.662447
DEFAULT://Os08t0531000-02	Similar to Nucleotide pyrophosphatase/phosphodiesterase (Fragments).	1	2	3	1	0.409731	1	0.878708	0.270057	0.662447
DEFAULT://Os03t0781000-01	Conserved hypothetical protein.	1	1	1	1	0.260414	1	0.906193	0.163075	0.337786
DEFAULT://Os11t0530600-01	Similar to Chalcone synthase C2 (EC 2.3.1.74) (Naringenin_chalcone synthase C2).	1	1	2	1	0.800632	1	0.53953	0.684713	0.174752
DEFAULT://Os09t0439500-01	Similar to Type II chlorophyll a/b binding protein from photosystem I precursor.	1	1	1	1	0.510086	1	1.03133	0.353968	0.85767
DEFAULT://Os04t0445200-01	RmlC_like jelly roll fold domain containing protein.	1	1	1	1	0.111667	1	1.03578	0.221087	0.75836
DEFAULT://Os11t0210300-01	Alcohol dehydrogenase 1.	1	1	1	1	0.055849	1	0.738625	0.109356	0.00777932
DEFAULT://Os02t0707100-01	Similar to Monodehydroascorbate reductase_ seedling isozyme (EC 1.6.5.4) (MDAR seedling) (Ascorbate free radical reductase seedling) (AFR reductase seedling).	1	1	1	1	0.402998	1	1.08743	0.307449	0.558233
DEFAULT://Os02t0707100-02	Similar to Monodehydroascorbate reductase (Fragment).	1	1	1	1	0.402998	1	1.08743	0.307449	0.558233
DEFAULT://Os03t0161800-02	Similar to 1_2_dihydroxy_3_keto_5_methylthiopentene dioxygenase 2.	1	1	2	1	0.172884	1	0.799476	0.181128	0.0399399
DEFAULT://Os03t0831500-01	Similar to Phosphoribosylformylglycinamidine cyclo_ligase_ chloroplast/mitochondrial precursor (EC 6.3.3.1) (AIRS) (Phosphoribosyl_aminoimidazole synthetase) (AIR synthase) (VUpur5).	1	1	1	1	0.150485	1	0.895201	0.19263	0.239833
DEFAULT://Os08t0359500-01	CS domain domain containing protein.	1	1	2	1	0.29502	1	1.03491	0.226019	0.742584
DEFAULT://Os01t0508000-01	Similar to Beta_glucosidase.	1	1	2	1	0.352206	1	1.12318	0.313482	0.414565
DEFAULT://Os01t0813700-01	Similar to Non_cyanogenic beta_glucosidase.	1	1	2	1	0.352206	1	1.12318	0.313482	0.414565
DEFAULT://Os01t0813800-01	Similar to Beta_glucosidase 3.	1	1	2	1	0.352206	1	1.12318	0.313482	0.414565
DEFAULT://Os03t0703000-01	Similar to Beta_glucosidase.	1	1	2	1	0.352206	1	1.12318	0.313482	0.414565
DEFAULT://Os03t0703100-01	Similar to Beta_glucosidase.	1	1	2	1	0.352206	1	1.12318	0.313482	0.414565
DEFAULT://Os04t0474500-01	Similar to Cyanogenic beta_glucosidase precursor (EC 3.2.1.21) (Linamarase) (Fragment).	1	1	2	1	0.352206	1	1.12318	0.313482	0.414565
DEFAULT://Os04t0474700-01	Similar to OSIGBa0135C13.6 protein.	1	1	2	1	0.352206	1	1.12318	0.313482	0.414565
DEFAULT://Os05t0366600-01	Similar to Hydroxyisourate hydrolase.	1	1	2	1	0.352206	1	1.12318	0.313482	0.414565
DEFAULT://Os05t0366800-00	Similar to Beta_glucosidase 22.	1	1	2	1	0.352206	1	1.12318	0.313482	0.414565
DEFAULT://Os06t0683300-01	Similar to Beta_glucosidase.	1	1	2	1	0.352206	1	1.12318	0.313482	0.414565
DEFAULT://Os07t0656200-01	Similar to Beta_glucosidase 26.	1	1	2	1	0.352206	1	1.12318	0.313482	0.414565
DEFAULT://Os09t0490400-00	Beta_glucosidase 29.	1	1	2	1	0.352206	1	1.12318	0.313482	0.414565
DEFAULT://Os10t0323500-01	Similar to Beta_glucosidase.	1	1	2	1	0.352206	1	1.12318	0.313482	0.414565
DEFAULT://Os12t0420100-01	Similar to Beta_glucosidase.	1	1	2	1	0.352206	1	1.12318	0.313482	0.414565
DEFAULT://Os01t0254100-01	Similar to CTV.2.	1	1	1	1	0.27715	1	1.02257	0.278815	0.854171
DEFAULT://Os01t0254100-02	Similar to Lissencephaly type_1_like homology motif; CTLH_ C_terminal to LisH motif; Nitrous oxide reductase_ N_terminal; WD40_like; Quinonprotein alcohol dehydrogenase_like.	1	1	1	1	0.27715	1	1.02257	0.278815	0.854171
DEFAULT://Os03t0254700-01	WD40 repeat_like domain containing protein.	1	1	1	1	0.27715	1	1.02257	0.278815	0.854171
DEFAULT://Os08t0162100-01	Similar to CTV.2.	1	1	1	1	0.27715	1	1.02257	0.278815	0.854171
DEFAULT://Os06t0149900-01	Similar to Cysteine synthase (EC 4.2.99.8).	1	1	3	1	0.373952	1	1.07384	0.38511	0.675371
DEFAULT://Os06t0564500-01	Cysteine synthase (EC 4.2.99.8).	1	1	3	1	0.373952	1	1.07384	0.38511	0.675371
DEFAULT://Os06t0564700-01	Similar to Cysteine synthase (EC 4.2.99.8).	1	1	3	1	0.373952	1	1.07384	0.38511	0.675371
DEFAULT://Os04t0607000-02	PAP fibrillin family protein.	1	1	1	1	0.294858	1	0.964979	0.260811	0.758994
DEFAULT://Os01t0106300-01	Similar to Isoflavone reductase homolog IRL (EC 1.3.1._).	1	1	1	1	0.626193	1	0.849642	0.61501	0.556263
DEFAULT://Os07t0551400-01	Rossmann_like alpha/beta/alpha sandwich fold domain containing protein.	1	1	1	1	0.261496	1	1.09415	0.307443	0.528195
DEFAULT://Os07t0551400-02	Similar to USP family protein.	1	1	1	1	0.261496	1	1.09415	0.307443	0.528195
DEFAULT://Os04t0399000-00	Similar to Ribosomal protein S27.	1	2	9	1	0.170182	1	1.34377	0.0963469	0.010812
DEFAULT://Os05t0200100-01	Similar to Thioredoxin_like 6.	1	1	2	1	0.248068	1	0.59258	1.00222	0.306422
DEFAULT://Os03t0339300-01	Hypothetical conserved gene.	1	1	4	1	0.330395	1	0.66863	0.453022	0.0879294
DEFAULT://Os02t0608600-01	Amino acid_binding ACT domain containing protein.	1	2	2	1	0.362329	1	1.22052	0.233712	0.390534
DEFAULT://Os03t0255100-02	Similar to Beta_galactosidase.	1	1	1	1	0.340989	1	1.23756	0.331085	0.192817
DEFAULT://Os03t0858700-01	Protein of unknown function DUF1499 family protein.	1	1	2	1	0.255782	1	1.15688	0.285623	0.296818
DEFAULT://Os09t0132600-01	Similar to DAG protein.	1	1	3	1	0.217623	1	1.31766	0.215106	0.0391543
DEFAULT://Os12t0566300-01	Similar to ATP citrate lyase beta (Fragment).	1	1	2	1	0.402869	1	1.13339	0.373853	0.45666
DEFAULT://Os02t0713400-01	Similar to Thioredoxin reductase 1 (EC 1.8.1.9) (NADPH_dependent thioredoxin reductase 1) (NTR 1).	1	1	1	1	0.727223	1	1.39585	0.619374	0.249694
DEFAULT://Os07t0616800-01	Sucrose synthase 3 (EC 2.4.1.13) (Sucrose_UDP glucosyltransferase 3).	1	1	1	1	0.718579	1	0.381685	0.66609	0.0846724
DEFAULT://Os12t0291100-02	Similar to Ribulose bisphosphate carboxylase small chain.	1	3	7	1	0.0859744	1	1.05145	0.0851222	0.240472
DEFAULT://Os03t0278000-01	UDP_glucuronic acid decarboxylase.	1	2	3	1	0.768826	1	0.828144	0.625252	0.829287
DEFAULT://Os01t0102600-01	Shikimate kinase domain containing protein.	1	2	3	1	0.166782	1	1.20591	0.140835	0.0423705
DEFAULT://Os01t0798500-01	Similar to predicted protein.	1	2	8	1	0.363935	1	1.03582	0.245524	0.948264
DEFAULT://Os01t0798500-02	Malate synthase_like family protein.	1	2	8	1	0.363935	1	1.03582	0.245524	0.948264
DEFAULT://Os01t0600900-03	Similar to Chlorophyll a_b binding protein 2_ chloroplastic.	1	7	35	1	0.0538007	1	1.0687	0.103245	0.213379
DEFAULT://Os11t0142500-00	Similar to 2_isopropylmalate synthase B.	1	1	1	1	0.207504	1	1.01661	0.26499	0.890503
DEFAULT://Os12t0138900-01	Similar to Plastid isopropylmalate synthase (Fragment).	1	1	1	1	0.207504	1	1.01661	0.26499	0.890503
DEFAULT://Os04t0601800-01	Similar to Plastid protein.	1	1	2	1	0.591989	1	0.863648	0.476708	0.530697
DEFAULT://Os07t0520800-01	Ankyrin repeat_containing domain domain containing protein.	1	2	9	1	0.203878	1	2.75946	0.228321	0.00403428
DEFAULT://Os02t0810100-00	Ankyrin repeat containing protein.	1	1	1	1	0.369644	1	1.24236	0.482504	0.386082
DEFAULT://Os03t0681800-00	Protein phosphatase 2A_ regulatory B subunit_ B56 domain containing protein.	1	5	6	1	0.332359	1	1.09277	0.242437	0.869522
DEFAULT://Os03t0187000-01	Similar to EMB514.	1	2	6	1	0.0461431	1	1.03611	0.165216	0.864918
DEFAULT://Os01t0866600-01	Similar to bolA_like protein.	1	1	2	1	0.195269	1	1.08401	0.188833	0.354121
DEFAULT://Os05t0100800-01	Nucleic acid_binding_ OB_fold domain containing protein.	1	1	1	1	0.196953	1	1.0284	0.195417	0.743317
DEFAULT://Os01t0934800-00	Alpha/beta hydrolase fold_1 domain containing protein.	1	2	6	1	0.633841	1	0.660335	0.45545	0.361848
DEFAULT://Os05t0370700-01	Alpha/beta hydrolase family protein.	1	2	6	1	0.633841	1	0.660335	0.45545	0.361848
DEFAULT://Os10t0101200-01	Peptidase S10_ serine carboxypeptidase family protein.	1	1	1	1	0.598132	1	0.958035	0.549944	0.859374
DEFAULT://Os12t0176800-01	Similar to Heterochromatin protein (Fragment).	1	1	1	1	0.511056	1	1.36692	0.643708	0.362514
DEFAULT://Os12t0607100-01	Similar to Heterochromatin protein (Fragment).	1	1	1	1	0.511056	1	1.36692	0.643708	0.362514
DEFAULT://Os12t0607100-02	Similar to Eukaryotic translation initiation factor 2 gamma subunit.	1	1	1	1	0.511056	1	1.36692	0.643708	0.362514
DEFAULT://Os10t0502600-01	Cytochrome b5 domain containing protein.	1	2	3	1	0.298103	1	1.01291	0.41789	0.996114
DEFAULT://Os01t0327100-01	Haem peroxidase family protein.	1	1	1	1	0.0752959	1	0.848219	0.20472	0.199076
DEFAULT://Os01t0327100-02	Similar to Peroxidase 8.	1	1	1	1	0.0752959	1	0.848219	0.20472	0.199076
DEFAULT://Os03t0368000-00	Similar to Peroxidase 1.	1	1	1	1	0.0752959	1	0.848219	0.20472	0.199076
DEFAULT://Os03t0368300-01	Similar to Peroxidase 1.	1	1	1	1	0.0752959	1	0.848219	0.20472	0.199076
DEFAULT://Os03t0369600-00	Similar to Class III peroxidase 48.	1	1	1	1	0.0752959	1	0.848219	0.20472	0.199076
DEFAULT://Os07t0638600-00	Similar to Class III peroxidase 44.	1	1	1	1	0.0752959	1	0.848219	0.20472	0.199076
DEFAULT://Os07t0639000-01	Similar to Class III peroxidase 46.	1	1	1	1	0.0752959	1	0.848219	0.20472	0.199076
DEFAULT://Os08t0157500-01	Similar to Caffeic acid 3_O_methyltransferase (EC 2.1.1.68) (S_adenosysl_L_ methionine:caffeic acid 3_O_methyltransferase) (COMT) (CAOMT).	1	1	1	1	0.467978	1	0.609714	0.577669	0.0985736
DEFAULT://Os08t0157500-02	Similar to Quercetin 3_O_methyltransferase 1.	1	1	1	1	0.467978	1	0.609714	0.577669	0.0985736
DEFAULT://Os01t0574400-01	Similar to Cell division protein ftsH (EC 3.4.24._).	1	1	2	1	0.437346	1	1.25096	0.405646	0.246458
DEFAULT://Os01t0574500-01	ATPase_ AAA_type_ core domain containing protein.	1	1	2	1	0.437346	1	1.25096	0.405646	0.246458
DEFAULT://Os04t0533300-01	Similar to Remorin (pp34).	1	2	2	1	0.32384	1	1.13102	0.308956	0.651023
DEFAULT://Os01t0976200-01	11_S plant seed storage protein family protein.	1	1	1	1	0.417654	1	1.14747	0.457857	0.513866
DEFAULT://Os01t0207300-00	Similar to S_adenosylmethionine synthetase 1 (EC 2.5.1.6) (Methionine adenosyltransferase 1) (AdoMet synthetase 1). Splice isoform 2.	1	3	14	1	0.08541	1	1.03419	0.219328	0.978569
DEFAULT://Os07t0477250-00	Similar to S_adenosylmethionine synthetase 2.	1	3	14	1	0.08541	1	1.03419	0.219328	0.978569
DEFAULT://Os09t0556500-01	Cysteinyl_tRNA synthetase_ class Ia family protein.	1	1	1	1	0.179912	1	1.1952	0.174225	0.0672976
DEFAULT://Os02t0709200-01	Similar to Histidinol_phosphate aminotransferase_ chloroplast precursor (EC 2.6.1.9) (Imidazole acetol_phosphate transaminase).	1	1	2	1	0.515926	1	0.807385	0.313486	0.324386
DEFAULT://Os07t0623200-01	ATPase_ P_type_ K/Mg/Cd/Cu/Zn/Na/Ca/Na/H_transporter domain containing protein.	1	1	1	1	0.301358	1	0.872247	0.314564	0.346898
DEFAULT://Os12t0174700-00	Similar to disease resistance response protein 206.	1	1	1	1	0.355409	1	1.04146	0.290644	0.755526
DEFAULT://Os06t0667500-01	Similar to 14 kDa zinc_binding protein (Protein kinase C inhibitor) (PKCI).	1	2	10	1	0.483825	1	1.18408	0.365356	0.569962
DEFAULT://Os12t0265100-01	Similar to Pinoresinol_lariciresinol reductase TH2.	1	1	2	1	0.540412	1	0.297903	0.802698	0.0264798
DEFAULT://Os06t0179000-01	Glycoside hydrolase family 79_ N_terminal protein.	1	1	1	1	0.289731	1	1.15727	0.158529	0.199556
DEFAULT://Os07t0684000-01	Ricin B_related lectin domain containing protein.	1	2	2	1	0.108352	1	0.697647	0.11857	0.00398819
DEFAULT://Os06t0101600-01	Plastocyanin_ chloroplast precursor.	1	9	82	1	0.0561783	1	1.18228	0.0811539	0.123992
DEFAULT://Os03t0170500-00	Similar to Putativ eribonuclease P.	1	2	12	1	0.152287	1	1.2087	0.134986	0.033297
DEFAULT://Os04t0117100-01	ATPase_ F0 complex_ subunit E_ mitochondrial domain containing protein.	1	1	1	1	2.83323	1	0.466865	1.57223	0.581549
DEFAULT://Os02t0126700-01	Similar to Small nuclear ribonucleoprotein homolog.	1	1	1	1	0.306168	1	1.17483	0.366699	0.372317
DEFAULT://Os08t0151400-01	Similar to Small nuclear ribonucleoprotein homolog.	1	1	1	1	0.306168	1	1.17483	0.366699	0.372317
DEFAULT://Os08t0468100-01	Similar to Nitrate reductase.	1	1	1	1	0.489561	1	1.26146	0.377575	0.210593
DEFAULT://Os08t0468100-02	Similar to Nitrate reductase.	1	1	1	1	0.489561	1	1.26146	0.377575	0.210593
DEFAULT://Os08t0468100-03	Similar to Nitrate reductase.	1	1	1	1	0.489561	1	1.26146	0.377575	0.210593
DEFAULT://Os08t0468700-00	Similar to Nitrate reductase [NADH] 1 (EC 1.7.1.1) (NR1).	1	1	1	1	0.489561	1	1.26146	0.377575	0.210593
DEFAULT://Os07t0229900-01	Ribosomal protein S12e domain containing protein.	1	1	2	1	0.179854	1	0.997133	0.193033	0.972767
DEFAULT://Os05t0350600-01	Similar to Atranbp1b protein.	1	1	2	1	0.151412	1	1.32039	0.152878	0.014253
DEFAULT://Os05t0350600-02	Similar to ran_binding protein 1.	1	1	2	1	0.151412	1	1.32039	0.152878	0.014253
DEFAULT://Os12t0152700-01	Amino acid_binding ACT domain containing protein.	1	1	1	1	0.427222	1	1.44834	0.43119	0.120545
DEFAULT://Os12t0152700-02	Similar to ACT domain containing protein.	1	1	1	1	0.427222	1	1.44834	0.43119	0.120545
DEFAULT://Os03t0729100-01	Protein of unknown function DUF3054 domain containing protein.	1	1	2	1	0.905559	1	0.987389	0.54077	0.966254
DEFAULT://Os02t0834700-01	Similar to Cell division inhibitor.	1	1	2	1	0.238764	1	0.778789	0.218889	0.0642669
DEFAULT://Os06t0484600-01	Similar to Pherophorin_S precursor.	1	2	12	1	0.223783	1	1.01778	0.24287	0.860857
DEFAULT://Os02t0232400-02	Similar to Citrate synthase.	1	1	1	1	0.478271	1	1.12363	0.400134	0.517331
DEFAULT://Os08t0483200-01	Nucleotide_binding_ alpha_beta plait domain containing protein.	1	2	2	1	0.0715045	1	1.1365	0.107454	0.217406
DEFAULT://Os02t0274100-01	Similar to Peroxisomal fatty acid beta_oxidation multifunctional protein (MFP).	1	1	1	1	0.0591398	1	1.1135	0.122785	0.192243
DEFAULT://Os02t0274100-02	Similar to Peroxisomal fatty acid beta_oxidation multifunctional protein.	1	1	1	1	0.0591398	1	1.1135	0.122785	0.192243
DEFAULT://Os02t0764500-01	Similar to Lhca5 protein.	1	1	1	1	0.844177	1	0.725154	0.549	0.376772
DEFAULT://Os04t0518000-01	Similar to Adenosine kinase (Fragment).	1	4	13	1	0.251395	1	1.18279	0.212488	0.512032
DEFAULT://Os07t0577600-01	Similar to Type II chlorophyll a/b binding protein from photosystem I precursor.	1	5	29	1	0.256819	1	1.51388	0.177909	0.00273184
