# Supplementary material for: Impairment of peroxisomal APX and CAT activities increases protection of photosynthesis under oxidative stress
Source: J Exp Bot. 2018 Oct 12;70(2):627–39. doi: 10.1093/jxb/ery354 (PMC6322566; doi:10.1093/jxb/ery354)
Supplement: Supplementary Table S2 [file ery354_suppl_supplementary_table_s2.xlsx]

## Sheet: Differentially accumulated
Supplementary Table S2. Differentially expressed proteins (P<0.05) in leaves of NT under AT conditions compared to the respective protein amount of NT control plants. Increased proteins are highlighted in green, whereas decreased ones are highlighted in red.
PROTEINID1	DESCRIPTION2	PEPTIDES3	FRAMES4	HITS5	Ratio_NT0AT6	StdDev_NT0AT7	PValue_NT0AT8	Ratio_NT10AT9	StdDev_NT10AT10	PValue_NT10AT11
Os05t0496200-01	3_phosphoglycerate kinase (Fragment).	22	69	436	1	0.0265669	1	1.25706	0.023581	1.11022e-16
Os05t0496200-02	phosphoglycerate kinase.	16	58	337	1	0.0335212	1	1.29547	0.0280298	1.44329e-15
Os03t0129300-01	Glyceraldehyde_3_phosphate dehydrogenase (EC 1.2.1.13) (Fragment).	15	27	279	1	0.0374938	1	1.35846	0.0336096	1.09135e-13
Os06t0133800-01	Transferase.	20	44	353	1	0.0199199	1	1.28203	0.0292719	2.83884e-13
Os05t0496200-03	phosphoglycerate kinase.	9	44	236	1	0.0359335	1	1.28373	0.0304805	1.55231e-12
Os10t0528300-01	Tau class GST protein 4.	5	6	24	1	0.145824	1	5.60387	0.0988392	2.18392e-12
Os03t0276500-01	Heat shock protein 70.	19	32	170	1	0.0430616	1	1.53659	0.041706	9.00791e-12
Os05t0460000-01	70 kDa heat shock cognate protein 1.	15	22	128	1	0.0459745	1	1.48766	0.047919	1.09161e-10
Os01t0840100-01	Heat shock protein Hsp70 family protein.	15	20	129	1	0.0648643	1	1.56299	0.0545894	2.08208e-10
Os03t0129300-02	cDNA clone:J013118G18_ full insert sequence.	9	19	215	1	0.0416037	1	1.36456	0.0377203	2.2792e-10
Os11t0703900-01	Heat shock protein 70.	17	23	138	1	0.0243231	1	1.41522	0.0447662	3.40551e-10
Os03t0563300-01	Mg_chelatase subunit (Fragment).	11	22	119	1	0.0254598	1	1.2889	0.0363127	4.93991e-10
Os07t0658400-01	Ferredoxin_dependent glutamate synthase.	23	46	186	1	0.0235401	1	1.31564	0.033901	5.51604e-10
Os04t0459500-02	GADPH (383 AA) (Fragment).	10	31	308	1	0.0367268	1	1.28716	0.0356518	9.29039e-10
Os03t0821100-01	Non_cell_autonomous heat shock cognate protein 70.	15	23	134	1	0.0633321	1	1.53767	0.0531786	9.91032e-10
Os04t0118400-02	H0613H07.5 protein.	9	15	87	1	0.0253983	1	1.39606	0.0402079	2.51153e-09
Os01t0147900-01	Triosephosphate isomerase_ cytosolic (EC 5.3.1.1) (TIM) (Triose_ phosphate isomerase).	8	22	113	1	0.0248559	1	1.29219	0.0260835	2.79819e-09
Os12t0244100-01	Heat shock 70 protein.	14	22	113	1	0.0338669	1	1.33245	0.0393718	9.40156e-09
Os06t0111500-01	Cytosolic 6_phosphogluconate dehydrogenase.	12	18	102	1	0.0544217	1	1.67834	0.0682071	1.17969e-08
Os02t0519900-02	H0613H07.5 protein.	8	14	77	1	0.0261459	1	1.41292	0.0428044	1.82428e-08
Os04t0118400-01	Elongation factor EF_2 (Fragment).	12	20	112	1	0.0230904	1	1.38092	0.0386276	2.11776e-08
Os12t0277500-02	RuBisCO large subunit_binding protein subunit alpha_ chloroplastic (Fragment).	18	36	222	1	0.0235778	1	1.28411	0.0358653	2.39556e-08
Os12t0277500-01	RuBisCO subunit binding_protein alpha subunit_ chloroplast precursor (60 kDa chaperonin alpha subunit) (CPN_60 alpha) (Fragment).	22	43	265	1	0.0222197	1	1.26815	0.033409	4.68211e-08
Os05t0574400-01	Malate dehydrogenase.	9	29	155	1	0.00821466	1	1.2484	0.0199406	4.9608e-08
Os02t0519900-01	Elongation factor EF_2 (Fragment).	13	21	113	1	0.0230502	1	1.37613	0.0383739	7.08876e-08
Os04t0165700-01	Cysteine synthase (EC 2.5.1.47).	4	5	27	1	0.054854	1	1.62213	0.0634185	1.10937e-07
Os04t0118400-03	H0613H07.5 protein.	6	10	63	1	0.0265039	1	1.42624	0.0451319	1.16813e-07
Os10t0356000-00	ribulose_1_5_bisphosphate carboxylase/oxygenase large subunit.	24	95	842	1	0.0145139	1	1.14676	0.023139	1.23951e-07
Os12t0244100-02	stromal 70 kDa heat shock_related protein.	13	18	95	1	0.0412109	1	1.29923	0.041767	1.4324e-07
Os05t0291700-02	cDNA clone:002_143_C11_ full insert sequence.	18	26	129	1	0.0431561	1	1.30405	0.0471287	1.55472e-07
Os05t0291700-03	NAD(P)_binding domain containing protein.	18	26	129	1	0.0431561	1	1.30405	0.0471287	1.55472e-07
Os12t0207600-00	ribulose_1_5_bisphosphate carboxylase/oxygenase large subunit.	24	95	831	1	0.0145145	1	1.14481	0.0231284	1.55568e-07
Os08t0500700-01	Heat shock protein 82.	16	23	110	1	0.0429002	1	1.37421	0.0494	1.67743e-07
Os11t0707000-02	Ribulose_bisphosphate carboxylase activase (EC 6.3.4._) (Fragments).	22	76	650	1	0.01874	1	1.17191	0.0282231	1.70418e-07
Os11t0707000-03	Ribulose bisphosphate carboxylase/oxygenase activase_ chloroplastic.	22	76	650	1	0.01874	1	1.17191	0.0282231	1.70418e-07
Os10t0492300-01	IAP100.	16	31	192	1	0.0672694	1	1.34491	0.0526459	2.90076e-07
Os11t0171300-01	Fructose_bisphosphate aldolase_ chloroplast precursor (EC 4.1.2.13) (ALDP).	15	44	180	1	0.0160011	1	1.26513	0.0317901	3.00738e-07
Os01t0978100-01	Cysteine synthase_ mitochondrial precursor (EC 2.5.1.47) (O_ acetylserine sulfhydrylase) (O_acetylserine (Thiol)_lyase) (CSase C) (CS_C) (OAS_TL C) (AtCS_C).	14	26	195	1	0.0238765	1	1.32891	0.0295512	3.33627e-07
Os02t0751600-01	Peptidyl_prolyl cis_trans isomerase_ FKBP_type domain containing protein.	5	8	25	1	0.023887	1	0.705618	0.0675003	4.70972e-07
Os05t0303000-01	Chloroplast heat shock protein 70.	11	17	102	1	0.0363264	1	1.36567	0.0473472	7.55587e-07
Os02t0519900-03	H0613H07.5 protein.	5	9	61	1	0.0266117	1	1.42225	0.0461561	9.77766e-07
Os02t0519900-04	H0613H07.5 protein.	5	9	61	1	0.0266117	1	1.42225	0.0461561	9.77766e-07
Os02t0519900-05	H0613H07.5 protein.	5	9	61	1	0.0266117	1	1.42225	0.0461561	9.77766e-07
Os09t0474300-01	Heat_shock protein precursor.	9	13	75	1	0.0607775	1	1.50168	0.0646933	1.02658e-06
Os01t0501800-01	Photosystem II oxygen_evolving complex protein 1 (Fragment).	15	59	516	1	0.0153281	1	0.990785	0.0308644	1.15312e-06
Os09t0482400-01	Heat shock protein 81_3.	16	22	112	1	0.0442122	1	1.36327	0.0501717	1.31356e-06
Os09t0482100-01	Heat shock protein 82.	16	22	106	1	0.044281	1	1.3537	0.0497339	1.50451e-06
Os10t0355800-00	ATP synthase CF1 beta subunit.	18	58	545	1	0.0335553	1	1.32592	0.0368949	1.6719e-06
Os06t0111500-02	6_phosphogluconate dehydrogenase_ decarboxylating.	9	14	76	1	0.0592662	1	1.59007	0.082751	1.69284e-06
Os07t0544800-01	Oxygen_evolving enhancer protein 3_2_ chloroplast precursor (OEE3) (16 kDa subunit of oxygen evolving system of photosystem II) (OEC 16 kDa subunit) (Ferredoxin_NADP reductase binding protein) (BP).	5	13	90	1	0.0923352	1	0.629084	0.0793894	1.88992e-06
Os03t0100200-01	Transcriptional coactivator/pterin dehydratase family protein.	4	7	63	1	0.0664098	1	0.567718	0.133037	6.35833e-06
Os06t0133800-02	Transketolase_ chloroplastic.	7	15	112	1	0.0642811	1	1.24177	0.0435334	6.64123e-06
Os02t0595700-01	Chloroplast translational elongation factor Tu.	14	25	197	1	0.0566367	1	1.41473	0.0620975	6.89777e-06
Os03t0131200-01	Catalase_ Hydrogen peroxide_induced leaf cell death	16	43	302	1	0.019066	1	1.06111	0.0211557	8.39486e-06
Os12t0277500-03	RuBisCO large subunit_binding protein subunit alpha_ chloroplastic (Fragment).	12	27	150	1	0.033668	1	1.24987	0.0429662	9.48752e-06
Os12t0277500-04	RuBisCO large subunit_binding protein subunit alpha_ chloroplastic (Fragment).	12	27	150	1	0.033668	1	1.24987	0.0429662	9.48752e-06
Os02t0817700-02	3_ketoacyl_CoA thiolase (Fragment).	6	13	56	1	0.0635057	1	1.67377	0.0811759	1.00388e-05
Os04t0234600-01	Sedoheptulose_1_7_bisphosphatase.	9	14	87	1	0.0538265	1	1.24366	0.0502099	1.21743e-05
Os08t0502700-01	Pyridoxal phosphate_dependent transferase_ major region_ subdomain 1 domain containing protein.	13	32	130	1	0.0235769	1	1.28847	0.0368863	1.25568e-05
Os07t0658400-02	Fd_GOGAT protein (Fragment).	28	54	264	1	0.0272904	1	1.22985	0.0354014	1.37328e-05
Os05t0291700-01	PTAC16 (PLASTID TRANSCRIPTIONALLY ACTIVE18); binding / catalytic.	11	14	80	1	0.0539825	1	1.26895	0.0556322	1.67241e-05
Os06t0114000-02	60 kDa chaperonin (Protein Cpn60) (groEL protein) (63 kDa stress protein) (GSP63).	17	26	177	1	0.0269329	1	1.26751	0.0473679	1.73337e-05
Os02t0794700-01	Cytosol aminopeptidase (EC 3.4.11.1) (Leucine aminopeptidase) (LAP) (Leucyl aminopeptidase) (Proline aminopeptidase) (EC 3.4.11.5) (Prolyl aminopeptidase).	6	7	39	1	0.0572701	1	1.31342	0.0577745	1.75165e-05
Os02t0794700-02	Leucine aminopeptidase (Cytosol aminopeptidase) (Fragment).	6	7	39	1	0.0572701	1	1.31342	0.0577745	1.75165e-05
Os02t0102900-01	RuBisCO subunit binding_protein beta subunit_ chloroplast (60 kDa chaperonin beta subunit) (CPN_60 beta) (Fragment).	7	11	58	1	0.0702245	1	1.28097	0.0602266	1.88863e-05
Os03t0277300-01	Heat shock protein 70.	10	14	107	1	0.0762856	1	1.45666	0.0707129	1.89591e-05
Os07t0141400-01	23 kDa polypeptide of photosystem II.	10	40	391	1	0.0132589	1	0.892926	0.0223267	2.8319e-05
Os12t0555500-01	Probenazole_inducible protein PBZ1.	6	7	21	1	0.139518	1	0.529804	0.155524	2.92053e-05
Os05t0553000-02	ATP synthase beta chain_ mitochondrial precursor (EC 3.6.3.14).	20	36	251	1	0.0221477	1	1.15335	0.0338356	3.48948e-05
Os12t0244100-03	stromal 70 kDa heat shock_related protein.	8	11	38	1	0.0574829	1	1.43258	0.0650859	3.58797e-05
Os04t0445700-01	OSIGBa0140O07.8 protein.	2	3	19	1	0.0705184	1	1.58584	0.0576675	3.80759e-05
Os04t0445700-02	3_oxoacyl_[acyl_carrier_protein] synthase I_ chloroplast precursor (EC 2.3.1.41) (Beta_ketoacyl_ACP synthase I) (KAS I).	2	3	19	1	0.0705184	1	1.58584	0.0576675	3.80759e-05
Os06t0114000-03	RuBisCO large subunit_binding protein subunit beta_ chloroplastic (Fragment).	16	25	168	1	0.0271676	1	1.27308	0.0510073	4.37303e-05
Os01t0791033-00	ribulose_1_5_bisphosphate carboxylase/oxygenase large subunit.	15	48	501	1	0.0190331	1	1.24625	0.044437	5.17693e-05
Os03t0136900-01	Aconitate hydratase_ cytoplasmic (EC 4.2.1.3) (Citrate hydro_lyase) (Aconitase).	9	12	52	1	0.0335932	1	1.29395	0.0448689	5.47064e-05
Os02t0595700-02	Chloroplast elongation factor TuA (EF_TuA) precursor (Fragment).	8	15	127	1	0.0680168	1	1.45154	0.0773065	7.19118e-05
Os04t0623800-02	H0215F08.10 protein.	11	23	128	1	0.051235	1	1.31172	0.0466742	7.99246e-05
Os04t0623800-01	Aminomethyltransferase_ mitochondrial precursor (EC 2.1.2.10) (Glycine cleavage system T protein) (GCVT).	14	28	183	1	0.0421063	1	1.31468	0.0448508	8.17065e-05
Os01t0723400-01	Malic oxidoreductase family protein.	4	5	33	1	0.0745993	1	1.57837	0.0962597	8.23814e-05
Os01t0723400-02	Malic enzyme.	4	5	33	1	0.0745993	1	1.57837	0.0962597	8.23814e-05
Os01t0723400-03	Malic enzyme.	4	5	33	1	0.0745993	1	1.57837	0.0962597	8.23814e-05
Os03t0113700-01	Heat shock 70 kDa protein_ mitochondrial precursor.	6	9	27	1	0.0654746	1	1.81111	0.100324	9.46081e-05
Os06t0608700-01	Fructose_bisphosphate aldolase_ cytoplasmic isozyme (EC 4.1.2.13).	15	25	158	1	0.0333526	1	1.18833	0.039989	9.83675e-05
Os06t0107700-01	Ferredoxin__NADP reductase_ leaf isozyme_ chloroplast precursor (EC 1.18.1.2) (FNR).	13	28	228	1	0.0549722	1	1.3016	0.0469185	0.000100884
Os08t0502700-03	serine__glyoxylate aminotransferase.	12	29	95	1	0.0294678	1	1.27383	0.0410714	0.000114431
Os02t0537700-01	2_cys peroxiredoxin BAS1_ chloroplast precursor (EC 1.11.1.15) (Thiol_ specific antioxidant protein) (Fragment).	8	17	144	1	0.0462671	1	1.30803	0.051004	0.000117939
Os03t0738400-01	Serine hydroxymethyltransferase_ cytosolic (EC 2.1.2.1) (Serine methylase) (Glycine hydroxymethyltransferase) (SHMT).	21	49	371	1	0.0409603	1	1.21921	0.036752	0.000128177
Os07t0176900-01	Ribose_5_phosphate isomerase precursor (EC 5.3.1.6).	7	13	97	1	0.0310773	1	1.1742	0.0388681	0.000128447
Os07t0176900-02	ribose_5_phosphate isomerase.	7	13	97	1	0.0310773	1	1.1742	0.0388681	0.000128447
Os02t0603800-01	Isoprenoid biosynthesis_like protein (Fragment).	10	11	51	1	0.0249301	1	0.817973	0.0190712	0.000140405
Os01t0685800-01	ATP synthase beta chain_ mitochondrial precursor (EC 3.6.3.14).	19	35	250	1	0.0221387	1	1.14332	0.0338714	0.000147662
Os01t0685800-02	ATP synthase subunit beta_ mitochondrial.	19	35	250	1	0.0221387	1	1.14332	0.0338714	0.000147662
Os01t0639900-01	Carbonic anhydrase_ chloroplast precursor (EC 4.2.1.1) (Carbonate dehydratase).	7	31	259	1	0.0197946	1	1.23179	0.0384938	0.000150329
Os03t0735000-01	Glucose_1_phosphate adenylyltransferase large subunit 2 (EC 2.7.7.27) (ADP_glucose synthase) (ADP_glucose pyrophosphorylase) (AGPASE S) (Alpha_D_glucose_1_phosphate adenyl transferase) (BLPL) (Fragment).	11	16	75	1	0.0456872	1	1.20284	0.0526076	0.000151566
Os08t0532200-01	Glutamate_1_semialdehyde 2_1_aminomutase_ chloroplast precursor (EC 5.4.3.8) (GSA) (Glutamate_1_semialdehyde aminotransferase) (GSA_ AT).	9	15	102	1	0.0503372	1	1.20995	0.0396782	0.000151677
Os02t0169300-01	Phosphoglycerate kinase_ cytosolic (EC 2.7.2.3).	14	19	122	1	0.0659334	1	1.32312	0.0647276	0.00016754
Os03t0611200-01	Aldo/keto reductase family protein.	7	9	48	1	0.0428713	1	1.37976	0.0531383	0.000182215
Os01t0895100-01	Membrane_associated 30 kDa protein_ chloroplast precursor (M30).	8	12	56	1	0.0659689	1	0.788939	0.0631219	0.000199051
Os03t0323200-02	Magnesium_chelatase subunit H family protein_ expressed.	3	3	7	1	0.128012	1	0.344794	0.10179	0.0002033
Os04t0490800-01	Haloacid dehalogenase_like hydrolase domain containing protein.	7	16	86	1	0.0643124	1	1.23575	0.060617	0.000252245
Os06t0119600-01	Peptidase aspartic_ catalytic domain containing protein.	3	3	23	1	0.0702913	1	0.670704	0.0711873	0.000279492
Os01t0591000-01	Aldehyde/histidinol dehydrogenase domain containing protein.	5	6	15	1	0.0575533	1	1.51098	0.0776938	0.000289187
Os04t0402100-01	Calnexin (Fragment).	3	6	17	1	0.080702	1	1.46147	0.0649955	0.000312742
Os07t0529600-01	Thiazole biosynthetic enzyme 1_1_ chloroplast precursor.	5	7	26	1	0.178845	1	0.57232	0.262937	0.000320047
Os12t0623900-01	Ethylene_responsive methionine synthase (Fragment).	10	20	84	1	0.0344645	1	1.24928	0.0505522	0.000348153
Os02t0274100-01	Peroxisomal fatty acid beta_oxidation multifunctional protein (MFP).	5	6	17	1	0.0528638	1	1.97324	0.121327	0.000369317
Os07t0529600-02	Pathogen_induced defense_responsive protein 8.	4	6	23	1	0.181972	1	0.580503	0.26745	0.000388772
Os07t0677200-01	Peroxidase.	5	6	27	1	0.210546	1	0.42428	0.261337	0.000425806
Os03t0738400-03	Serine hydroxymethyltransferase.	19	43	338	1	0.0418498	1	1.20025	0.0376141	0.00044514
Os04t0659100-01	Glutamine synthetase shoot isozyme_ chloroplast precursor (EC 6.3.1.2) (Glutamate__ammonia ligase) (Clone lambda_GS31).	13	43	304	1	0.0251935	1	1.20852	0.0321709	0.000452063
Os12t0623900-02	Methionine synthase protein.	8	17	63	1	0.0368761	1	1.25847	0.0549954	0.000495887
Os06t0114000-04	RuBisCo subunit binding_protein beta subunit (Fragment).	10	15	81	1	0.0291226	1	1.38566	0.0794604	0.000513708
Os10t0563700-01	Nucleoside diphosphate kinase I (EC 2.7.4.6) (NDK I) (NDP kinase I) (PP18).	5	12	72	1	0.0216092	1	0.791118	0.0788782	0.000515183
Os12t0583300-01	Peptidase aspartic_ catalytic domain containing protein.	5	7	53	1	0.0608154	1	0.639645	0.149609	0.00056202
Os02t0774300-01	Heat shock 70 kDa protein_ mitochondrial precursor.	6	9	26	1	0.0926549	1	1.63673	0.111808	0.000566688
Os08t0288200-01	Adenylate kinase family protein.	5	6	9	1	0.0958171	1	1.38924	0.0971893	0.000631066
Os02t0774300-02	heat shock 70 kDa protein.	4	6	21	1	0.105575	1	1.67576	0.127313	0.000640211
Os01t0238500-01	Branched_chain_amino_acid aminotransferase_like protein 3_ chloroplast precursor.	5	9	54	1	0.0560052	1	1.3571	0.0808211	0.000656326
Os02t0115900-01	Endosperm lumenal binding protein.	10	12	62	1	0.087142	1	1.2784	0.0767761	0.000686497
Os03t0248600-01	Enolase 2 (EC 4.2.1.11) (2_phosphoglycerate dehydratase 2) (2_phospho_ D_glycerate hydro_lyase 2).	13	25	138	1	0.041851	1	1.23437	0.0514759	0.000737588
Os10t0100700-01	Vitamin B6 biosynthesis protein family protein.	8	19	71	1	0.0464042	1	1.87122	0.0626458	0.000775478
Os01t0152300-00	Histone H2B.1.	5	6	23	1	0.0387602	1	1.5375	0.087907	0.000792664
Os01t0152900-00	Histone H2B.1.	5	6	23	1	0.0387602	1	1.5375	0.087907	0.000792664
Os01t0153300-00	Histone H2B.1.	5	6	23	1	0.0387602	1	1.5375	0.087907	0.000792664
Os05t0574300-00	Histone H2B.2.	5	6	23	1	0.0387602	1	1.5375	0.087907	0.000792664
Os02t0634500-01	ATP_dependent Clp protease proteolytic subunit (EC 3.4.21.92) (Endopeptidase Clp).	5	22	80	1	0.0254029	1	0.845983	0.0376428	0.000821637
Os04t0390000-01	OSIGBa0096P03.7 protein.	4	7	16	1	0.109961	1	1.36258	0.0935869	0.000859092
Os04t0390000-03	OSIGBa0096P03.7 protein.	4	7	16	1	0.109961	1	1.36258	0.0935869	0.000859092
Os08t0487800-01	Heat_shock protein precursor.	8	10	57	1	0.0637592	1	1.3547	0.0788194	0.000876491
Os02t0103800-01	Ferredoxin__NADP reductase.	16	28	196	1	0.0588814	1	1.21078	0.0512223	0.000877968
Os08t0126300-01	Glyceraldehyde_3_phosphate dehydrogenase (Fragment).	7	21	156	1	0.0446039	1	1.2085	0.0540485	0.000879016
Os01t0649100-01	Malate dehydrogenase.	9	26	139	1	0.0241967	1	1.24429	0.0337662	0.000900963
Os01t0502700-00	Histone H2A.	2	7	19	1	0.110132	1	1.59729	0.153037	0.000930767
Os03t0279200-01	Histone H2A.	2	7	19	1	0.110132	1	1.59729	0.153037	0.000930767
Os05t0113900-01	Histone H2A.	2	7	19	1	0.110132	1	1.59729	0.153037	0.000930767
Os05t0461400-02	Histone H2A.2.1.	2	7	19	1	0.110132	1	1.59729	0.153037	0.000930767
Os05t0150800-01	Plastid 5_10_methylene_tetrahydrofolate dehydrogenase (Fragment).	6	9	40	1	0.029881	1	1.14387	0.0350092	0.000931592
Os03t0177400-02	Elongation factor 1_alpha.	9	14	115	1	0.0199013	1	1.43745	0.0664683	0.000993008
Os01t0839500-00	Histone_fold domain containing protein.	4	5	20	1	0.0388754	1	1.5226	0.0887817	0.00111895
Os03t0279000-00	Histone H2B.1.	4	5	20	1	0.0388754	1	1.5226	0.0887817	0.00111895
Os08t0490900-00	Histone H2B.2.	4	5	20	1	0.0388754	1	1.5226	0.0887817	0.00111895
Os12t0274700-01	Petunia ribulose 1_5_bisphosphate carboxylase small subunit mRNA (clone pSSU 51)_ partial cds. (Fragment).	10	46	370	1	0.0324949	1	0.94195	0.0407454	0.00114205
Os12t0291100-01	Petunia ribulose 1_5_bisphosphate carboxylase small subunit mRNA (clone pSSU 51)_ partial cds. (Fragment).	10	46	370	1	0.0324949	1	0.94195	0.0407454	0.00114205
Os12t0291400-01	Petunia ribulose 1_5_bisphosphate carboxylase small subunit mRNA (clone pSSU 51)_ partial cds. (Fragment).	10	46	370	1	0.0324949	1	0.94195	0.0407454	0.00114205
Os12t0292400-01	Petunia ribulose 1_5_bisphosphate carboxylase small subunit mRNA (clone pSSU 51)_ partial cds. (Fragment).	10	46	370	1	0.0324949	1	0.94195	0.0407454	0.00114205
Os12t0624000-01	Methionine synthase protein.	11	24	91	1	0.0492365	1	1.23141	0.0528264	0.00115082
Os10t0415600-03	Prolyl oligopeptidase family protein_ expressed.	5	5	8	1	0.0923264	1	1.42782	0.130505	0.00118574
Os04t0659100-02	Isoform 2 of Glutamine synthetase_ chloroplastic.	7	29	205	1	0.0260715	1	1.21405	0.0346103	0.00118608
Os08t0561700-01	Superoxide dismutase.	5	14	134	1	0.0404634	1	0.802615	0.0558227	0.00119925
Os12t0541500-02	Chloroplast polyprotein of elongation factor Ts.	17	23	150	1	0.041581	1	1.24581	0.0582675	0.0012008
Os06t0157000-01	Esterase_ SGNH hydrolase_type domain containing protein.	4	6	27	1	0.110556	1	0.681858	0.147431	0.00124779
Os10t0167300-01	Enolase 2 (EC 4.2.1.11) (2_phosphoglycerate dehydratase 2) (2_phospho_ D_glycerate hydro_lyase 2).	15	24	166	1	0.0359176	1	1.20918	0.0479095	0.00126525
Os07t0212200-01	MRNA_binding protein (Fragment).	8	20	112	1	0.0533381	1	1.21859	0.0528262	0.00130793
Os08t0557100-01	Nucleic acid_binding protein precursor.	7	13	64	1	0.0294318	1	1.22589	0.0609135	0.00130949
Os08t0557100-02	28 kDa ribonucleoprotein_ chloroplast precursor (28RNP).	7	13	64	1	0.0294318	1	1.22589	0.0609135	0.00130949
Os01t0153100-00	Histone H2B_3 (Fragment).	4	5	21	1	0.0398299	1	1.53988	0.092438	0.00134163
Os07t0492000-01	Nucleoside diphosphate kinase I (EC 2.7.4.6) (NDK I) (NDP kinase I) (NDPK I).	6	15	81	1	0.0227198	1	0.805754	0.0802345	0.00134308
Os07t0656500-00	Magnesium_chelatase subunit H family protein_ expressed.	2	2	5	1	0.135379	1	0.343653	0.103395	0.00141153
Os02t0744900-01	Geranylgeranyl reductase (Fragment).	8	12	49	1	0.0489735	1	0.781702	0.0754102	0.00148659
Os02t0718900-01	ADP_ATP carrier protein_ mitochondrial precursor (ADP/ATP translocase) (Adenine nucleotide translocator) (ANT).	6	6	56	1	0.0815617	1	1.27055	0.0903163	0.00150112
Os08t0366000-01	Phosphoenolpyruvate carboxylase.	13	19	70	1	0.0512239	1	1.25068	0.0574041	0.00154115
Os02t0720900-01	Peptidase A1 domain containing protein.	3	4	9	1	0.0639422	1	0.72356	0.111465	0.0015987
Os02t0720900-04	Aspartic proteinase nepenthesin_1.	3	4	9	1	0.0639422	1	0.72356	0.111465	0.0015987
Os05t0401100-01	Protein of unknown function DUF477 family protein.	4	8	38	1	0.0456654	1	1.17552	0.0404835	0.00161157
Os02t0698000-01	Phosphoribulokinase_ chloroplast precursor (EC 2.7.1.19) (Phosphopentokinase) (PRKase) (PRK).	13	28	259	1	0.0385222	1	1.12818	0.0409294	0.00163982
Os07t0565600-01	predicted protein.	4	6	44	1	0.0374312	1	1.1711	0.0374646	0.001643
Os07t0565600-02	Peptidyl_prolyl cis_trans isomerase TLP38_ chloroplast precursor (EC 5.2.1.8) (PPIase) (Rotamase) (Thylakoid lumen PPIase of 38 kDa) (p38).	4	6	44	1	0.0374312	1	1.1711	0.0374646	0.001643
Os03t0177400-01	EF_1 alpha.	11	16	119	1	0.0173696	1	1.405	0.0612237	0.00164412
Os02t0103800-02	Ferredoxin NADP_ reductase (EC 1.18.1.2) (Fragment).	14	26	186	1	0.0592808	1	1.208	0.0516142	0.00179401
Os06t0668200-01	Phosphoglycerate kinase_ cytosolic (EC 2.7.2.3).	8	11	71	1	0.0501481	1	1.19374	0.035735	0.00187162
Os02t0194100-01	Citrate synthase (EC 4.1.3.7).	6	8	36	1	0.0726895	1	1.27679	0.0799783	0.00189113
Os11t0538900-01	Citrate synthase.	6	8	36	1	0.0726895	1	1.27679	0.0799783	0.00189113
Os12t0514500-01	Heat_shock protein precursor.	4	5	34	1	0.0825514	1	1.37038	0.108155	0.00192644
Os09t0535000-02	Triosephosphate isomerase_ chloroplast precursor (EC 5.3.1.1) (TIM) (Triose_phosphate isomerase).	8	14	105	1	0.0509956	1	1.33682	0.061758	0.00199583
Os12t0207500-00	ATP synthase subunit beta.	12	31	319	1	0.0532992	1	1.15422	0.0454284	0.00208084
Os06t0611900-01	Glycine decarboxylase P subunit.	12	23	129	1	0.0377634	1	1.18525	0.0470969	0.00219722
Os07t0607800-02	Protein of unknown function DUF2996 domain containing protein.	3	6	8	1	0.0368744	1	0.700086	0.12341	0.00220979
Os01t0742200-01	Elongation factor EF_2 (Fragment).	5	8	35	1	0.0738633	1	1.29325	0.0791242	0.0022105
Os05t0560000-01	Photosystem I reaction center subunit VI_ chloroplast precursor (PSI_ H) (Light_harvesting complex I 11 kDa protein) (GOS5 protein).	3	6	21	1	0.145814	1	0.609008	0.177203	0.00225568
Os12t0541500-04	Elongation factor Ts.	11	16	84	1	0.0453187	1	1.24846	0.0665438	0.00227462
Os07t0243150-01	Hypothetical conserved gene.	2	2	4	1	0.121401	1	0.730225	0.158135	0.00231135
Os12t0190200-01	Thylakoid lumenal 29.8 kDa protein_ chloroplast precursor.	7	9	43	1	0.0624111	1	0.732837	0.0608135	0.00256424
Os03t0822700-01	Armadillo_like helical domain containing protein.	3	4	6	1	0.210979	1	1.80318	0.193191	0.00259206
Os04t0538100-01	Elongation factor G_ III and V domain containing protein.	10	16	83	1	0.0238943	1	1.2432	0.0559416	0.00276311
Os07t0476900-01	Thioredoxin domain 2 containing protein.	8	12	65	1	0.0341918	1	0.952509	0.0497322	0.00295601
Os12t0190200-02	tat pathway signal sequence family protein.	6	8	40	1	0.0625586	1	0.733555	0.0608893	0.0029689
Os03t0176700-00	Conserved hypothetical protein.	2	2	14	1	0.206998	1	0.511695	0.27228	0.00303981
Os01t0328700-01	FAD_dependent pyridine nucleotide_disulphide oxidoreductase domain containing protein.	12	22	128	1	0.039276	1	1.27142	0.0500219	0.00306847
Os07t0677200-02	Peroxidase.	3	4	14	1	0.257149	1	0.427259	0.366712	0.00321708
Os01t0326000-01	Peroxidase (Fragment).	3	4	11	1	0.0502833	1	1.24471	0.0732652	0.0033165
Os01t0326000-02	Class III peroxidase 13.	3	4	11	1	0.0502833	1	1.24471	0.0732652	0.0033165
Os05t0536200-01	Voltage_dependent anion channel.	8	13	88	1	0.084087	1	1.25186	0.0770889	0.00339059
Os04t0683700-01	4_coumarate_CoA ligase_like protein (Adenosine monophosphate binding protein 3 AMPBP3).	8	10	47	1	0.0566893	1	1.27333	0.0665885	0.00353011
Os06t0210500-01	Mitochondrial phosphate transporter.	4	4	28	1	0.0965234	1	1.29846	0.0853794	0.00358627
Os12t0226900-01	Allyl alcohol dehydrogenase.	3	7	26	1	0.0994111	1	1.39682	0.115155	0.00366798
Os05t0575300-02	Translation initiation factor IF_2_ chloroplast precursor (PvIF2cp).	4	5	11	1	0.0901957	1	1.3223	0.0944087	0.00369134
Os07t0677300-01	Peroxidase.	2	3	20	1	0.253205	1	0.471389	0.352924	0.00375384
Os05t0553000-01	ATP synthase subunit beta_ mitochondrial.	13	19	175	1	0.0249195	1	1.17143	0.0433799	0.00383538
Os03t0786100-01	Glycolate oxidase (EC 1.1.3.15) (Fragment).	17	28	256	1	0.030683	1	1.10719	0.0268836	0.00395043
Os02t0767500-01	Mitochondrial phosphate transporter.	6	6	41	1	0.0899947	1	1.28008	0.0789116	0.0040643
Os08t0366000-03	Phosphoenolpyruvate carboxylase.	11	16	55	1	0.0537417	1	1.24231	0.061117	0.00417056
Os10t0529700-01	glutathione transferase35.	2	5	8	1	0.158414	1	2.33679	0.239402	0.0042559
Os10t0527400-01	Tau class GST protein 3.	2	2	3	1	0.612905	1	5.29353	0.555809	0.00433664
Os01t0802100-01	4_diphosphocytidyl_2_C_methyl_D_erythritol kinase_ chloroplast precursor (EC 2.7.1.148) (CMK) (4_(cytidine_5__diphospho)_2_C_methyl_ D_erythritol kinase) (CDPMEK).	2	2	11	1	0.123672	1	1.36571	0.117208	0.00434103
Os08t0483200-01	Nucleotide_binding_ alpha_beta plait domain containing protein.	2	3	5	1	0.0669658	1	0.736826	0.116315	0.00467207
Os08t0562700-01	peptidase M1 family protein.	3	4	23	1	0.0937349	1	1.27139	0.0838321	0.00467915
Os09t0482400-03	Heat shock protein 81_3.	9	11	35	1	0.0855849	1	1.31528	0.090306	0.00470724
Os03t0731900-01	Isopentenyl/dimethylallyl diphosphate synthase (Fragment).	3	3	11	1	0.0235929	1	0.953229	0.0520668	0.00471787
Os02t0232400-01	Citrate synthase.	2	2	8	1	0.14283	1	1.4361	0.136646	0.00481166
Os07t0171100-02	predicted protein.	9	17	97	1	0.0303618	1	1.09186	0.0505643	0.00485333
Os07t0188800-02	Methylmalonate semi_aldehyde dehydrogenase.	5	9	25	1	0.0954547	1	1.53529	0.0981949	0.00499314
Os05t0134400-01	Haem peroxidase_ plant/fungal/bacterial family protein.	4	4	11	1	0.0912802	1	0.647296	0.144932	0.00504931
Os05t0134400-02	peroxidase 1.	4	4	11	1	0.0912802	1	0.647296	0.144932	0.00504931
Os03t0659233-00	Cytochrome b559 subunit alpha.	4	6	57	1	0.0654573	1	0.877592	0.112643	0.00508344
Os02t0440000-01	Diaminopimelate decarboxylase.	3	3	10	1	0.17852	1	1.31984	0.145735	0.00517404
Os02t0440000-02	cDNA clone:J013098O07_ full insert sequence.	3	3	10	1	0.17852	1	1.31984	0.145735	0.00517404
Os02t0218200-01	Peptidase M1_ membrane alanine aminopeptidase family protein.	2	2	13	1	0.169698	1	1.5046	0.170961	0.00527201
Os03t0693900-00	Oxalate oxidase 1 (EC 1.2.3.4) (Germin).	2	3	23	1	0.0167494	1	1.83822	0.142662	0.00527582
Os03t0694000-01	Oxalate oxidase 1 (EC 1.2.3.4) (Germin).	2	3	23	1	0.0167494	1	1.83822	0.142662	0.00527582
Os01t0191100-01	Acidic ribosomal protein P2a_4 (Fragment).	2	4	15	1	0.0308847	1	1.30518	0.105183	0.00535704
Os06t0120732-00	ATP synthase subunit beta (Fragment).	2	7	67	1	0.0821978	1	1.00132	0.0706714	0.00547127
Os01t0191500-01	Mitochondrial processing peptidase.	6	8	26	1	0.0696019	1	1.28616	0.0864788	0.00560956
Os09t0509200-01	Pyruvate dehydrogenase E1 beta subunit isoform 3 (EC 1.2.4.1).	5	5	30	1	0.0655667	1	1.16258	0.0688454	0.00569647
Os09t0509200-02	(Rice Genome Annotation Project) pyruvate dehydrogenase E1 component subunit beta.	5	5	30	1	0.0655667	1	1.16258	0.0688454	0.00569647
Os05t0302700-01	ATP/ADP carrier protein.	5	5	41	1	0.155073	1	1.21059	0.12502	0.00595952
Os03t0267300-01	Fructose_1_6_bisphosphatase_ chloroplast precursor (EC 3.1.3.11) (D_ fructose_1_6_bisphosphate 1_phosphohydrolase) (FBPase).	7	15	119	1	0.0369724	1	1.18087	0.04159	0.00597001
Os02t0259600-02	50S ribosomal protein L21.	2	5	19	1	0.165498	1	1.48412	0.164275	0.00603088
Os06t0701100-02	Eukaryotic initiation factor 4A (eIF4A) (eIF_4A).	9	13	60	1	0.0239983	1	1.27438	0.0689074	0.00610395
Os06t0701100-03	cDNA clone:001_114_H08_ full insert sequence.	9	13	60	1	0.0239983	1	1.27438	0.0689074	0.00610395
Os07t0614500-01	Elongation factor 1 beta 2.	3	7	41	1	0.0883909	1	1.25417	0.0774007	0.00631278
Os06t0600100-01	TAT_binding protein homolog (Fragment).	2	2	15	1	0.162805	1	1.48794	0.164166	0.00640129
Os04t0457000-01	Chlorophyll a/b_binding protein CP24_ photosystem II (Fragment).	6	11	119	1	0.104793	1	0.740151	0.113824	0.00645423
Os02t0478700-01	Ribosomal protein S27.	2	5	37	1	0.11791	1	1.33269	0.105357	0.0068919
Os04t0346100-01	Ribosomal protein S27.	2	5	37	1	0.11791	1	1.33269	0.105357	0.0068919
Os03t0747800-01	Cysteine synthase (EC 2.5.1.47) (O_acetylserine sulfhydrylase) (O_ acetylserine (Thiol)_lyase) (CSase) (OAS_TL).	4	5	28	1	0.0789778	1	1.17284	0.0847917	0.00691659
Os08t0557400-01	Protein tyrosine phosphatase_like protein.	2	5	20	1	0.0958742	1	0.768303	0.128286	0.00692471
Os03t0315800-01	30S ribosomal protein S1_ chloroplast precursor (CS1).	6	7	43	1	0.0556294	1	1.23382	0.0620417	0.00698257
Os07t0570700-01	Ribosome recycling factor family protein.	6	10	59	1	0.0414192	1	0.815689	0.0911907	0.00705222
Os05t0568300-00	50S ribosomal protein L12_ chloroplast precursor (CL12).	6	16	135	1	0.0326562	1	0.77846	0.0813574	0.00706314
Os01t0866400-01	Fructose_1_6_bisphosphatase (EC 3.1.3.11) (Fragment).	9	11	48	1	0.0844547	1	1.34347	0.0794207	0.00725431
Os01t0654500-01	NADP_isocitrate dehydrogenase.	7	8	42	1	0.0605617	1	1.03523	0.0723999	0.00746879
Os03t0177900-02	Elongation factor 1_alpha.	8	12	98	1	0.0248785	1	1.39067	0.0840392	0.00751358
Os10t0418000-01	Histone H2A.	2	4	13	1	0.118553	1	1.67004	0.183247	0.00756932
Os12t0514500-02	ATP binding.	3	3	25	1	0.188077	1	1.502	0.165542	0.00766652
Os10t0415600-02	acylamino_acid_releasing enzyme.	2	2	4	1	0.208071	1	1.34087	0.164812	0.00774725
Os03t0219200-01	Superoxide dismutase (EC 1.15.1.1).	3	7	24	1	0.0788864	1	0.761746	0.111378	0.00786872
Os02t0168800-01	Porphobilinogen deaminase (Fragment).	6	7	42	1	0.080806	1	1.24158	0.0817101	0.00791586
Os05t0460475-00	Histone H2B.11.	3	3	9	1	0.0389531	1	1.50338	0.0906978	0.00838932
Os12t0244100-04	stromal 70 kDa heat shock_related protein.	5	6	25	1	0.0770295	1	1.34481	0.0995608	0.0087003
Os04t0623500-01	H0215F08.7 protein.	3	3	29	1	0.0518866	1	1.07474	0.0367335	0.00879665
Os04t0623500-02	Peroxisomal (S)_2_hydroxy_acid oxidase GLO3.	3	3	29	1	0.0518866	1	1.07474	0.0367335	0.00879665
Os07t0545300-01	Histone H2A.	3	5	12	1	0.0968248	1	1.46535	0.134398	0.00883546
Os12t0438000-02	Histone H2A.	3	5	12	1	0.0968248	1	1.46535	0.134398	0.00883546
Os06t0663800-01	FKBP_type peptidyl_prolyl cis_trans isomerase 3_ chloroplast precursor (EC 5.2.1.8) (PPIase) (Rotamase) (AtFKBP13) (FK506 binding protein 1).	4	5	47	1	0.061508	1	0.76604	0.110343	0.00887915
Os03t0699300-01	Adenylosuccinate synthetase_ chloroplast precursor (EC 6.3.4.4) (IMP__ aspartate ligase) (AdSS) (AMPSase).	5	7	23	1	0.0604951	1	1.3524	0.112572	0.00897479
Os01t0926300-01	Transaldolase (EC 2.2.1.2).	4	4	20	1	0.11934	1	1.36743	0.131936	0.00904158
Os08t0382400-02	Peptidyl_prolyl cis_trans isomerase (Fragment).	2	5	26	1	0.0104154	1	1.26261	0.0603645	0.00913151
Os02t0146600-01	Eukaryotic initiation factor 4A (eIF4A) (eIF_4A).	8	11	52	1	0.0734307	1	1.22517	0.0747469	0.00927248
Os08t0538000-01	Glycyl_tRNA synthetase_ mitochondrial precursor (EC 6.1.1.14) (Glycine__tRNA ligase) (GlyRS).	3	5	29	1	0.129502	1	1.35047	0.105904	0.00928774
Os02t0274100-02	Peroxisomal fatty acid beta_oxidation multifunctional protein.	4	5	15	1	0.0573833	1	3.07757	0.259451	0.00963348
Os06t0568200-01	Vacuolar ATPase B subunit.	7	9	48	1	0.0914999	1	1.17917	0.0769455	0.00964054
Os04t0643200-00	Amidase family protein.	5	5	22	1	0.0418848	1	1.05881	0.0812037	0.00977927
Os01t0713200-01	Beta_glucanase.	2	2	4	1	0.274801	1	0.447697	0.484188	0.00983331
Os08t0104600-02	Ferredoxin I_ chloroplast precursor (Anti_disease protein 1).	2	3	42	1	0.111075	1	0.741379	0.133094	0.0101724
Os05t0208000-01	2_oxoglutarate/malate translocator.	4	5	37	1	0.0994916	1	1.15541	0.141996	0.0104778
Os07t0188800-01	Methylmalonate_semialdehyde dehydrogenase (EC 1.2.1.27).	8	14	60	1	0.0729378	1	1.35529	0.0763482	0.0105662
Os07t0626800-01	Amine oxidase domain containing protein.	2	2	4	1	0.21944	1	1.68221	0.177493	0.0106132
Os02t0815500-01	Alcohol dehydrogenase class III (EC 1.1.1.1) (Glutathione_dependent formaldehyde dehydrogenase) (EC 1.2.1.1) (FDH) (FALDH) (GSH_FDH).	5	7	32	1	0.0987079	1	1.36082	0.123852	0.0108784
Os12t0564400-01	Thylakoid lumenal 21.5 kDa protein_ chloroplast precursor.	5	5	22	1	0.052594	1	0.791206	0.055632	0.010899
Os09t0438700-01	20 kDa chaperonin_ chloroplast precursor (Protein Cpn21) (Chloroplast protein Cpn10) (Chloroplast chaperonin 10) (Ch_CPN10) (Chaperonin 20).	5	10	38	1	0.0309872	1	1.24184	0.0358055	0.0109421
Os01t0271400-00	Peptidase S14_ ClpP family protein.	2	3	7	1	0.0982159	1	0.909826	0.109645	0.0114003
Os01t0638000-01	UDP_glucuronosyl/UDP_glucosyltransferase family protein.	3	4	10	1	0.421974	1	3.96634	0.414333	0.0114273
Os03t0162200-01	Histone H2A.	2	4	13	1	0.115164	1	1.61694	0.177859	0.0115809
Os03t0743400-01	H2A protein.	2	4	13	1	0.115164	1	1.61694	0.177859	0.0115809
Os02t0797500-01	Plastidic aspartate aminotransferase.	10	11	71	1	0.00427033	1	1.12856	0.050299	0.0120457
Os08t0434100-01	S_like ribonuclease (RNase PD2) (Fragment).	3	3	16	1	0.133098	1	0.738937	0.175749	0.0123998
Os05t0427800-00	Ribulose bisphosphate carboxylase large chain.	4	11	98	1	0.0590664	1	1.25842	0.0684147	0.0126333
Os06t0725900-01	Cell division protein ftsH homolog_ chloroplast precursor (EC 3.4.24._) (DS9).	11	19	86	1	0.0795617	1	1.17422	0.0688506	0.0127404
Os05t0186300-01	NADP_malic enzyme.	2	4	6	1	0.0919599	1	2.99148	0.190114	0.0127582
Os04t0658300-01	Ribulose bisphosphate carboxylase/oxygenase activase_ chloroplast precursor (RuBisCO activase) (RA).	3	15	108	1	0.0278193	1	1.03629	0.0836619	0.0127914
Os03t0655700-01	3_isopropylmalate dehydrogenase 2.	3	3	18	1	0.189323	1	1.34374	0.166995	0.0130957
Os08t0382400-01	Peptidyl_prolyl cis_trans isomerase_ cyclophilin_type domain containing protein.	10	15	94	1	0.00840491	1	1.1818	0.0444606	0.0134365
Os08t0130500-01	60S acidic ribosomal protein P0.	4	6	50	1	0.111448	1	1.19741	0.0820111	0.0136261
Os08t0347500-00	PsbP family protein_ expressed.	7	11	58	1	0.091388	1	0.893082	0.104542	0.0136994
Os10t0461100-01	Keratin_ type II cytoskeletal 1 (Cytokeratin 1) (K1) (CK 1) (67 kDa cytokeratin) (Hair alpha protein).	7	11	58	1	0.091388	1	0.893082	0.104542	0.0136994
Os10t0461100-02	PsbP family protein_ expressed.	7	11	58	1	0.091388	1	0.893082	0.104542	0.0136994
Os04t0677500-01	Pyruvate kinase (EC 2.7.1.40).	4	4	17	1	0.0561247	1	1.32665	0.0858421	0.0138828
Os02t0736400-01	Aldolase_type TIM barrel domain containing protein.	2	2	2	1	0.127658	1	1.63292	0.170158	0.0142209
Os03t0247000-01	Clp_ N_terminal domain containing protein.	6	9	36	1	0.0621194	1	0.750124	0.114727	0.014305
Os01t0152700-01	Histone H2B (CaH2B).	2	2	7	1	0.0400393	1	1.50207	0.0956994	0.0144476
Os01t0502900-00	Histone H2B.2.	2	2	7	1	0.0400393	1	1.50207	0.0956994	0.0144476
Os01t0711000-01	Vacuolar ATP synthase subunit B isoform 2 (EC 3.6.3.14) (V_ATPase B subunit 2) (Vacuolar proton pump B subunit 2).	6	8	47	1	0.0925163	1	1.16524	0.0773886	0.0144693
Os02t0205300-01	TAT_binding protein homolog (Fragment).	3	3	16	1	0.157587	1	1.44945	0.153839	0.0144907
Os11t0484500-01	6_phosphogluconate dehydrogenase.	5	5	25	1	0.050531	1	1.26915	0.0823419	0.0154502
Os10t0492101-00	Hypothetical conserved gene.	3	4	7	1	0.255851	1	1.74327	0.258265	0.0155765
Os03t0851100-01	Translational elongation factor EF_TuM.	2	3	20	1	0.0982924	1	1.19503	0.195293	0.0157566
Os01t0372700-01	Asparaginyl_tRNA synthetase_ cytoplasmic 1 (EC 6.1.1.22) (Asparagine__ tRNA ligase 1) (AsnRS 1).	2	2	10	1	0.027099	1	1.34561	0.0848223	0.0158623
Os03t0223400-01	Cytosolic glutamine synthetase_ Ammonium assimilation	3	8	49	1	0.056308	1	1.21365	0.0791409	0.015981
Os11t0591100-01	NAD(P)_binding domain containing protein.	5	6	27	1	0.171051	1	1.13706	0.154573	0.0169577
Os06t0105400-01	dihydrolipoamide S_acetyltransferase.	2	3	10	1	0.106201	1	1.24751	0.123703	0.0169672
Os06t0105400-02	Dihydrolipoamide S_acetyltransferase (EC 2.3.1.12).	2	3	10	1	0.106201	1	1.24751	0.123703	0.0169672
Os10t0445600-01	Conserved hypothetical protein.	10	14	48	1	0.107161	1	1.29778	0.112189	0.0176766
Os08t0109300-01	Adenylate kinase_ chloroplast (EC 2.7.4.3) (ATP_AMP transphosphorylase).	3	4	18	1	0.118985	1	0.721377	0.172795	0.0177153
Os11t0312220-00	Adenylate kinase B (EC 2.7.4.3) (ATP_AMP transphosphorylase).	4	5	13	1	0.0886137	1	1.43065	0.100422	0.0177402
Os08t0562600-03	C2 calcium_dependent membrane targeting domain containing protein.	3	3	17	1	0.0585084	1	0.761606	0.193444	0.0177672
Os02t0259600-01	50S ribosomal protein L21_ chloroplast precursor (CL21) (CS_L7).	3	7	31	1	0.102663	1	1.45894	0.16051	0.01858
Os01t0180800-01	Heat shock protein Hsp70 family protein.	5	7	13	1	0.183785	1	1.62054	0.204382	0.0186284
Os05t0388500-01	50S ribosomal protein L1.	6	6	43	1	0.0722643	1	1.62256	0.0676241	0.0189568
Os07t0186000-02	Thioredoxin h isoform 1.	2	2	11	1	0.102599	1	2.90003	0.244443	0.0192634
Os01t0711400-01	Victorin binding protein.	9	13	83	1	0.047476	1	1.24951	0.0758103	0.0192884
Os05t0208000-04	Mitochondrial 2_oxoglutarate/malate carrier protein.	2	2	17	1	0.110822	1	0.982294	0.189297	0.0193364
Os10t0527800-01	Tau class GST protein 3.	2	2	4	1	0.12949	1	1.19325	0.119756	0.0195468
Os02t0220500-01	Elongation factor 1_gamma (EF_1_gamma) (eEF_1B gamma).	9	14	56	1	0.0329823	1	1.04994	0.0644204	0.019772
Os06t0531200-01	ThiJ/PfpI domain containing protein.	3	4	24	1	0.0276525	1	1.31117	0.0732883	0.0198797
Os11t0657100-01	Peptide chain release factor 1 family protein.	2	2	15	1	0.0744656	1	1.14969	0.0787044	0.0199407
Os02t0436400-01	NAD(P)_binding domain containing protein.	3	3	12	1	0.121009	1	1.20064	0.10108	0.0200498
Os11t0455800-01	Serine hydroxymethyltransferase.	9	14	77	1	0.0553764	1	1.18997	0.0566615	0.0200684
Os02t0735200-01	Glutamine synthetase shoot isozyme (EC 6.3.1.2) (Glutamate__ammonia ligase) (Clone lambda_GS28).	3	13	61	1	0.0461541	1	1.23368	0.0687178	0.0201906
Os03t0157900-01	Phosphoserine aminotransferase_ chloroplast precursor (EC 2.6.1.52) (PSAT).	2	4	7	1	0.205139	1	1.72925	0.245558	0.020195
Os08t0424500-01	Betaine aldehyde dehydrogenase_ Rice fragrance	2	3	8	1	0.138535	1	1.2823	0.134696	0.0202635
Os02t0549600-01	40S ribosomal protein S10_1.	4	4	13	1	0.271017	1	0.520473	0.236831	0.0203777
Os04t0650800-02	H0212B02.14 protein.	3	3	18	1	0.0250363	1	1.38715	0.148384	0.0206355
Os08t0197700-00	Luminal binding protein 5 precursor (BiP 5) (78 kDa glucose_regulated protein homolog 5) (GRP 78_5).	3	3	33	1	0.205187	1	1.4696	0.132352	0.0208817
Os02t0105200-01	Dihydrolipoamide S_acetyltransferase (EC 2.3.1.12).	2	2	6	1	0.0883757	1	1.21075	0.099591	0.02138
Os07t0410100-01	Dihydrolipoamide S_acetyltransferase (EC 2.3.1.12).	2	2	6	1	0.0883757	1	1.21075	0.099591	0.02138
Os07t0691200-04	Hypothetical conserved gene.	7	11	38	1	0.104357	1	1.29597	0.0839247	0.0217117
Os05t0573200-00	Isocitrate dehydrogenase (Fragment).	4	5	21	1	0.0657068	1	0.995405	0.0807339	0.021954
Os02t0168800-02	Porphobilinogen deaminase_ chloroplastic.	5	6	40	1	0.106165	1	1.28633	0.0847449	0.0220034
Os02t0287000-01	40S ribosomal protein S3a (CYC07 protein).	5	7	22	1	0.0541931	1	1.28804	0.0661292	0.02231
Os02t0287000-02	Ribosomal protein S3Ae domain containing protein.	5	7	22	1	0.0541931	1	1.28804	0.0661292	0.02231
Os03t0266900-02	Low molecular mass heat shock protein Oshsp17.3.	2	3	6	1	0.295955	1	12.8892	0.37706	0.0224344
Os03t0267000-00	Low molecular mass heat shock protein Oshsp18.0.	2	3	6	1	0.295955	1	12.8892	0.37706	0.0224344
Os06t0664200-01	Inositol monophosphatase/Fructose_1_6_bisphosphatase domain containing protein.	4	5	17	1	0.189402	1	1.34903	0.14574	0.0226064
Os12t0530000-01	Histone H2A.	3	7	16	1	0.101182	1	1.4444	0.138086	0.022778
Os02t0621700-01	Succinyl_CoA ligase [GDP_forming] beta_chain_ mitochondrial precursor (EC 6.2.1.4) (Succinyl_CoA synthetase_ beta chain) (SCS_beta).	4	5	14	1	0.0806123	1	1.36606	0.0983833	0.022803
Os06t0669400-01	Cell division protease ftsH homolog 2_ chloroplastic.	13	17	131	1	0.065931	1	1.14013	0.0526107	0.0231946
Os05t0129000-01	Gamma_glutamylcysteine synthetase (Fragment).	7	9	30	1	0.0503685	1	1.18062	0.065955	0.0234921
Os02t0244700-04	Phosphoenolpyruvate carboxylase.	2	2	8	1	0.128482	1	1.16597	0.111158	0.0236766
Os06t0247500-01	Pyrophosphate_fructose 6_phosphate 1_phosphotransferase (EC 2.7.1.90) (Fragment).	2	3	10	1	0.134389	1	1.25765	0.123549	0.0237993
Os07t0171100-01	Tetratricopeptide_like helical domain containing protein.	6	11	67	1	0.0376458	1	1.14415	0.0571328	0.0244568
Os04t0485300-01	Glucose_6_phosphate dehydrogenase.	5	5	30	1	0.0825302	1	1.40461	0.117974	0.0245033
Os02t0553200-02	thylakoid_bound ascorbate peroxidase APx8.	3	7	25	1	0.124996	1	1.30355	0.194381	0.0247282
Os06t0197550-00	Chaperonin.	3	4	19	1	0.034416	1	1.17827	0.0564154	0.0248037
Os08t0379400-04	predicted protein.	7	11	83	1	0.0122985	1	1.24888	0.0424043	0.0250499
Os05t0333500-01	Heat shock protein DnaJ family protein.	3	3	19	1	0.152189	1	1.27054	0.139202	0.0253115
Os01t0549700-01	RNA helicase (Fragment).	3	5	7	1	0.104388	1	1.36776	0.133867	0.0255875
Os01t0549700-02	cDNA clone:J033114G10_ full insert sequence.	3	5	7	1	0.104388	1	1.36776	0.133867	0.0255875
Os01t0550000-01	DEAD_like helicase_ N_terminal domain containing protein.	3	5	7	1	0.104388	1	1.36776	0.133867	0.0255875
Os04t0508300-01	Glutaredoxin.	2	4	5	1	0.0477088	1	0.782678	0.0839713	0.0256054
Os03t0125000-01	50S ribosomal protein L5_ chloroplast.	7	11	87	1	0.031132	1	1.12279	0.0566067	0.0261437
Os02t0553200-01	thylakoid_bound ascorbate peroxidase APx8.	10	17	74	1	0.0107592	1	1.182	0.0750139	0.0263759
Os05t0135800-01	Ser/Thr protein kinase_ Negative regulator of innate immunity	2	2	5	1	0.135435	1	1.22304	0.0946853	0.027031
Os03t0712700-01	Phosphoglucomutase_ cytoplasmic 2 (EC 5.4.2.2) (Glucose phosphomutase 2) (PGM 2).	14	20	82	1	0.0311033	1	1.24398	0.0703684	0.0272866
Os10t0493600-01	Alpha_galactosidase precursor (EC 3.2.1.22) (Melibiase) (Alpha_D_ galactoside galactohydrolase).	2	2	5	1	0.217875	1	0.618386	0.383523	0.0274261
Os10t0493600-02	Alpha_galactosidase (EC 3.2.1.22).	2	2	5	1	0.217875	1	0.618386	0.383523	0.0274261
Os10t0493600-03	Alpha_galactosidase.	2	2	5	1	0.217875	1	0.618386	0.383523	0.0274261
Os04t0650800-01	Phosphoglycerate dehydrogenase.	5	6	21	1	0.0249304	1	1.40363	0.135667	0.0274286
Os01t0528800-01	Cinnamyl alcohol dehydrogenase.	2	2	4	1	0.218287	1	1.89825	0.285741	0.0281247
Os12t0263200-01	Pinoresinol_lariciresinol reductase TH2.	2	2	4	1	0.201638	1	0.684809	0.26143	0.0283719
Os06t0625500-01	Thioredoxin peroxidase.	2	3	23	1	0.104906	1	1.17573	0.0773766	0.0287176
Os06t0683200-01	50S ribosomal protein L24_ chloroplast precursor (CL24).	2	2	2	1	0.227171	1	0.992519	0.230152	0.0291216
Os03t0794500-01	Glutamate dehydrogenase (EC 1.4.1.3) (GDH).	3	3	7	1	0.0413397	1	1.08594	0.167628	0.0293485
Os12t0409000-01	Serine hydroxymethyltransferase.	2	4	20	1	0.136815	1	1.23244	0.094884	0.0294971
Os02t0192700-02	Thioredoxin peroxidase.	6	14	110	1	0.0574113	1	1.13861	0.0495427	0.0300641
Os11t0135400-00	60S acidic ribosomal protein P0.	3	5	43	1	0.139514	1	1.21602	0.102545	0.0300804
Os12t0133050-00	60S acidic ribosomal protein P0.	3	5	43	1	0.139514	1	1.21602	0.102545	0.0300804
Os01t0962700-01	Peroxidase 12 precursor (EC 1.11.1.7) (Atperox P12) (PRXR6) (ATP4a).	3	8	18	1	0.107583	1	2.20656	0.151613	0.0301253
Os02t0478600-01	40S ribosomal protein S15A.	3	4	11	1	0.0532976	1	0.86573	0.0816877	0.0304332
Os07t0208000-01	40S ribosomal protein S15A.	3	4	11	1	0.0532976	1	0.86573	0.0816877	0.0304332
Os07t0513000-01	ATP synthase gamma chain_ chloroplast (EC 3.6.1.34) (Fragment).	5	7	82	1	0.12825	1	1.23525	0.0873103	0.0304729
Os08t0327400-01	Enoyl_ACP reductase (Fragment).	2	3	10	1	0.104096	1	1.23012	0.112611	0.0305003
Os02t0600400-01	Glucose_6_phosphate dehydrogenase.	2	2	17	1	0.0889698	1	1.42702	0.149113	0.0309492
Os01t0905800-01	Aldolase C_1.	13	16	88	1	0.0531355	1	1.18998	0.0523762	0.0311078
Os01t0180800-03	heat shock 70 kDa protein 4.	3	4	9	1	0.210387	1	1.58542	0.232052	0.0312759
Os09t0249700-01	Protein phosphatase 2A A subunit (Phosphatase 2A regulatory A subunit).	6	11	46	1	0.0420976	1	1.37548	0.0998401	0.0315943
Os04t0459500-01	H0219H12.1 protein.	2	8	94	1	0.066974	1	1.27555	0.0941652	0.0318849
Os08t0536000-01	Pyruvate dehydrogenase E1 beta subunit isoform 1 (EC 1.2.4.1).	2	2	8	1	0.0976762	1	1.10476	0.0794889	0.0321005
Os01t0742500-01	Hexokinase.	3	3	7	1	0.207092	1	1.45759	0.127027	0.0321518
Os03t0794700-01	40S ribosomal protein S18.	4	4	28	1	0.167458	1	0.992184	0.152406	0.0321607
Os07t0173700-00	40S ribosomal protein S18.	4	4	28	1	0.167458	1	0.992184	0.152406	0.0321607
Os08t0345800-01	Glucose_1_phosphate adenylyltransferase small subunit_ chloroplast precursor (EC 2.7.7.27) (ADP_glucose synthase) (ADP_glucose pyrophosphorylase) (AGPASE B) (Alpha_D_glucose_1_phosphate adenyl transferase).	4	4	26	1	0.14176	1	1.24597	0.120308	0.0324126
Os08t0345800-02	Glucose_1_phosphate adenylyltransferase.	4	4	26	1	0.14176	1	1.24597	0.120308	0.0324126
Os12t0541500-05	Elongation factor Ts.	2	2	12	1	0.100545	1	0.86903	0.183035	0.0325821
Os06t0571400-01	Elongation factor 1 gamma_like protein (Fragment).	8	10	41	1	0.0361227	1	1.04213	0.0685512	0.0333679
Os11t0116400-01	Elongation factor P (EF_P).	3	3	14	1	0.0730016	1	1.06746	0.096111	0.03347
Os12t0115900-01	Translation elongation factor P domain containing protein.	3	3	14	1	0.0730016	1	1.06746	0.096111	0.03347
Os10t0390500-02	Pyridoxal phosphate_dependent transferase_ major region_ subdomain 2 domain containing protein.	2	2	3	1	0.257509	1	0.915067	0.288272	0.0338221
Os02t0638300-01	Ferredoxin_thioredoxin reductase_ variable chain (FTR_V) (Ferredoxin_ thioredoxin reductase subunit A) (FTR_A).	2	3	20	1	0.0836182	1	0.857855	0.0831874	0.0341703
Os03t0133400-01	Peptidoglycan_binding Lysin subgroup domain containing protein.	2	2	3	1	0.131653	1	0.791136	0.156893	0.0343265
Os03t0271400-01	Armadillo_like helical domain containing protein.	2	2	2	1	0.249978	1	1.46987	0.224142	0.0347656
Os04t0376300-01	3_oxoacyl_reductase.	3	4	16	1	0.0834877	1	1.14477	0.0938032	0.035018
Os03t0339300-02	Peroxidase (EC 1.11.1.7).	3	4	8	1	0.108982	1	0.669533	0.216916	0.0353545
Os02t0608900-01	Epstein_Barr virus (B95_8 isolate) U2_IR2 domain encoding nuclear protein EBNA2_ complete cds.	8	10	37	1	0.10234	1	1.36156	0.100166	0.0353661
Os02t0601300-01	Glyceraldehyde_3_phosphate dehydrogenase_ cytosolic 3 (EC 1.2.1.12).	4	9	97	1	0.0511582	1	1.11017	0.0699429	0.0353867
Os06t0568200-02	Vacuolar ATPase B subunit.	4	6	24	1	0.204538	1	1.27722	0.140222	0.0353993
Os07t0275100-00	predicted protein.	4	4	20	1	0.0752086	1	0.735331	0.0696995	0.0356163
Os08t0379400-01	Quinone oxidoreductase_like protein.	11	19	167	1	0.012214	1	1.2108	0.0376766	0.0362267
Os09t0361400-01	Outer mitochondrial membrane protein porin (Voltage_dependent anion_ selective channel protein) (VDAC).	7	8	36	1	0.0872284	1	1.11078	0.0818783	0.0362498
Os01t0208700-01	Phosphoenolpyruvate carboxylase (Fragment).	14	21	46	1	0.049977	1	1.22444	0.0621138	0.0362562
Os11t0153700-01	Signal recognition particle 54 kDa protein_ chloroplast precursor (SRP54) (54 chloroplast protein) (54CP) (FFC).	2	2	12	1	0.0873012	1	1.20175	0.119109	0.0363535
Os10t0163340-01	Cytosolic aldolase.	6	7	37	1	0.0693515	1	1.16176	0.0704666	0.0372639
Os04t0386600-01	Pyruvate/Phosphoenolpyruvate kinase_ catalytic core domain containing protein.	5	9	24	1	0.0501066	1	1.27373	0.089954	0.037336
Os03t0212700-02	mitochondrial_processing peptidase beta subunit.	2	4	11	1	0.101963	1	1.33751	0.132416	0.0373693
Os03t0212700-01	Cytochrome C reductase_processing peptidase subunit I_ MPP subunit I_ P55.	5	8	36	1	0.0925745	1	1.20664	0.108323	0.0374263
Os05t0595400-01	Nucleoside diphosphate kinase III (EC 2.7.4.6) (NDK III) (NDP kinase III) (NDPK III).	6	6	36	1	0.0331938	1	1.14443	0.0573778	0.0376202
Os03t0143400-01	mitochondrial chaperonin_60 [Oryza sativa (japonica cultivar_group)].	3	3	19	1	0.110989	1	1.47175	0.173259	0.0386928
Os10t0462900-01	mitochondrial chaperonin_60.	3	3	19	1	0.110989	1	1.47175	0.173259	0.0386928
Os03t0855600-01	DANA2.	4	5	20	1	0.0811181	1	0.845459	0.0682432	0.0387503
Os02t0768600-01	Chloroplast inorganic pyrophosphatase (EC 3.6.1.1).	9	13	99	1	0.0409747	1	0.973269	0.0558536	0.0389285
Os02t0768600-02	Inorganic pyrophosphatase.	9	13	99	1	0.0409747	1	0.973269	0.0558536	0.0389285
Os03t0598800-01	Ribosomal protein L15.	2	3	6	1	0.100152	1	0.941596	0.180802	0.0389309
Os03t0598800-02	60S ribosomal protein L15.	2	3	6	1	0.100152	1	0.941596	0.180802	0.0389309
Os05t0274900-00	60S ribosomal protein L15_1.	2	3	6	1	0.100152	1	0.941596	0.180802	0.0389309
Os08t0276100-01	NDF1 (NDH_DEPENDENT CYCLIC ELECTRON FLOW 1).	5	6	25	1	0.22325	1	1.38173	0.168525	0.0391112
Os11t0148500-02	Pyruvate kinase family protein.	3	5	13	1	0.0804748	1	1.48155	0.175553	0.0402821
Os05t0428600-01	HSP70 precursor.	4	4	34	1	0.203345	1	1.47028	0.131895	0.0410484
Os04t0539000-01	Protein of unknown function DUF2485 domain containing protein.	6	8	33	1	0.125191	1	0.806982	0.126764	0.0410693
Os03t0109600-02	transcription factor BTF3.	3	3	31	1	0.0211873	1	0.824445	0.144096	0.0411857
Os01t0905800-02	Aldolase C_1.	8	9	55	1	0.0605417	1	1.19144	0.060586	0.0414401
Os01t0607900-01	Serine/threonine protein kinase_related domain containing protein.	2	2	4	1	0.127172	1	0.993742	0.169316	0.0421302
Os01t0144100-01	Thylakoid lumenal 15 kDa protein_ chloroplast precursor (p15).	5	9	55	1	0.005914	1	0.798625	0.114114	0.0425165
Os06t0625400-01	Metalloendopeptidase.	2	2	4	1	0.141859	1	1.02742	0.138802	0.0425758
Os06t0625400-02	cDNA clone:J013073O18_ full insert sequence.	2	2	4	1	0.141859	1	1.02742	0.138802	0.0425758
Os07t0108300-01	Alanine aminotransferase.	14	24	227	1	0.0399818	1	1.13454	0.0420157	0.0433745
Os08t0560900-03	Photosystem I reaction center subunit II_ chloroplastic.	3	3	35	1	0.232857	1	0.615923	0.188175	0.0433899
Os01t0505400-01	2_hydroxyphytanoyl_CoA lyase.	3	3	18	1	0.0387593	1	1.55123	0.259775	0.0455489
Os07t0545400-01	Protein H2A.	3	7	23	1	0.0831538	1	1.42314	0.136048	0.0457701
Os03t0651800-00	Germin_like protein subfamily 2 member 1 precursor.	2	2	9	1	0.141865	1	0.745081	0.187145	0.0457899
Os03t0713400-01	NADH_ubiquinone oxidoreductase 75 kDa subunit_ mitochondrial precursor (EC 1.6.5.3) (EC 1.6.99.3) (Complex I_75KD) (CI_75KD) (76 kDa mitochondrial complex I subunit).	2	3	5	1	0.255125	1	1.6426	0.275724	0.0460073
Os03t0713400-02	NADH_ubiquinone oxidoreductase 75 kDa subunit.	2	3	5	1	0.255125	1	1.6426	0.275724	0.0460073
Os03t0713400-03	NADH_ubiquinone oxidoreductase 75 kDa subunit.	2	3	5	1	0.255125	1	1.6426	0.275724	0.0460073
Os01t0574600-01	Gamma hydroxybutyrate dehydrogenase (EC 1.1.1.61).	5	8	19	1	0.0348448	1	1.222	0.0746618	0.0462081
Os10t0461100-04	PsbP family protein_ expressed.	4	4	15	1	0.131365	1	0.927867	0.143337	0.0463512
Os06t0725900-02	cDNA clone:J013001F19_ full insert sequence.	7	14	44	1	0.100219	1	1.21534	0.0815267	0.0467299
Os09t0315700-01	Phosphoenolpyruvate carboxylase family protein.	7	10	29	1	0.0783598	1	1.18251	0.0729101	0.0469722
Os07t0638100-01	Six_bladed beta_propeller_ TolB_like domain containing protein.	3	3	4	1	0.132592	1	3.23192	0.393858	0.0471327
Os12t0569700-03	Heat shock protein 70.	2	3	25	1	0.182282	1	1.46837	0.187164	0.0480158
Os06t0136600-01	Enolase 1 (EC 4.2.1.11) (2_phosphoglycerate dehydratase 1) (2_phospho_ D_glycerate hydro_lyase 1).	14	23	130	1	0.00261098	1	1.01516	0.0399943	0.048018
Os04t0107900-02	Heat shock protein 81_1 (HSP81_1) (Heat shock protein 83).	2	2	24	1	0.122708	1	1.24152	0.123724	0.0483295
Os06t0264300-01	RAD23_ isoform I.	3	3	16	1	0.196037	1	1.31921	0.242641	0.0483616
Os09t0530000-01	Rhodanese_like domain containing protein.	3	3	8	1	0.237091	1	1.39871	0.19694	0.0485715
Os03t0776000-01	Glucose_6_phosphate isomerase_ cytosolic A (EC 5.3.1.9) (GPI_A) (Phosphoglucose isomerase A) (PGI_A) (Phosphohexose isomerase A) (PHI_ A).	6	8	28	1	0.00746107	1	1.0893	0.0756199	0.0490127
Os06t0705100-01	Thylakoid lumenal 13.3 kDa protein (P16.5) (Fragment).	6	11	70	1	0.0602003	1	0.873274	0.0813871	0.0493198
Os08t0427700-00	Histone H2A.	3	5	10	1	0.0754188	1	1.44899	0.146532	0.0494915
Os02t0220600-02	Elongation factor 1_gamma (EF_1_gamma) (eEF_1B gamma).	7	8	30	1	0.0511146	1	0.970324	0.0842153	0.0495333
1Accession number on UNIPROT databank.
2Protein indentification.
3Number of matched peptides.
4Number of frames containing the chromatographic peak areas.
5Proteins matching the same set of peptides.
6Average ratio between abundance of a protein from NT-control vs. NT-control.
7Standard deviation of protein abundance from NT-control.
8Tukey's test result for ratio diferences between protein abundance from NT-control vs. NT-control.
9Average ratio between abundance of a protein from NT-AT vs. NT-control.
10Standard deviation of protein abundance from NT-AT.
11Tukey's test result for ratio diferences between protein abundance from NT-AT vs. NT-control.

## Sheet: All proteins
PROTEINID	DESCRIPTION	PEPTIDES	FRAMES	HITS	Ratio_NT10AT	StdDev_NT10AT	PValue_NT10AT	Ratio_NT0AT	StdDev_NT0AT	PValue_NT0AT
DEFAULT://Os07t0658400-02	Similar to Fd_GOGAT protein (Fragment).	28	54	264	1.22985	0.0354014	1.37328e-05	1	0.0272904	1
DEFAULT://Os10t0356000-00	Similar to ribulose_1_5_bisphosphate carboxylase/oxygenase large subunit.	24	95	842	1.14676	0.023139	1.23951e-07	1	0.0145139	1
DEFAULT://Os12t0207600-00	Similar to ribulose_1_5_bisphosphate carboxylase/oxygenase large subunit.	24	95	831	1.14481	0.0231284	1.55568e-07	1	0.0145145	1
DEFAULT://Os07t0658400-01	Similar to Ferredoxin_dependent glutamate synthase.	23	46	186	1.31564	0.033901	5.51604e-10	1	0.0235401	1
DEFAULT://Os12t0230100-01	Similar to ATP_dependent Clp protease ATP_binding subunit clpA homolog_ chloroplast precursor (Fragment).	23	41	146	1.18273	0.0447255	0.123501	1	0.0423614	1
DEFAULT://Os12t0277500-01	Similar to RuBisCO subunit binding_protein alpha subunit_ chloroplast precursor (60 kDa chaperonin alpha subunit) (CPN_60 alpha) (Fragment).	22	43	265	1.26815	0.033409	4.68211e-08	1	0.0222197	1
DEFAULT://Os11t0707000-02	Ribulose_bisphosphate carboxylase activase (EC 6.3.4._) (Fragments).	22	76	650	1.17191	0.0282231	1.70418e-07	1	0.01874	1
DEFAULT://Os11t0707000-03	Similar to Ribulose bisphosphate carboxylase/oxygenase activase_ chloroplastic.	22	76	650	1.17191	0.0282231	1.70418e-07	1	0.01874	1
DEFAULT://Os05t0496200-01	Similar to 3_phosphoglycerate kinase (Fragment).	22	69	436	1.25706	0.023581	1.11022e-16	1	0.0265669	1
DEFAULT://Os03t0738400-01	Similar to Serine hydroxymethyltransferase_ cytosolic (EC 2.1.2.1) (Serine methylase) (Glycine hydroxymethyltransferase) (SHMT).	21	49	371	1.21921	0.036752	0.000128177	1	0.0409603	1
DEFAULT://Os06t0133800-01	Similar to Transferase.	20	44	353	1.28203	0.0292719	2.83884e-13	1	0.0199199	1
DEFAULT://Os05t0553000-02	ATP synthase beta chain_ mitochondrial precursor (EC 3.6.3.14).	20	36	251	1.15335	0.0338356	3.48948e-05	1	0.0221477	1
DEFAULT://Os01t0685800-01	Similar to ATP synthase beta chain_ mitochondrial precursor (EC 3.6.3.14).	19	35	250	1.14332	0.0338714	0.000147662	1	0.0221387	1
DEFAULT://Os01t0685800-02	Similar to ATP synthase subunit beta_ mitochondrial.	19	35	250	1.14332	0.0338714	0.000147662	1	0.0221387	1
DEFAULT://Os03t0276500-01	Similar to Heat shock protein 70.	19	32	170	1.53659	0.041706	9.00791e-12	1	0.0430616	1
DEFAULT://Os03t0738400-03	Similar to Serine hydroxymethyltransferase.	19	43	338	1.20025	0.0376141	0.00044514	1	0.0418498	1
DEFAULT://Os12t0277500-02	Similar to RuBisCO large subunit_binding protein subunit alpha_ chloroplastic (Fragment).	18	36	222	1.28411	0.0358653	2.39556e-08	1	0.0235778	1
DEFAULT://Os05t0291700-02	Similar to cDNA clone:002_143_C11_ full insert sequence.	18	26	129	1.30405	0.0471287	1.55472e-07	1	0.0431561	1
DEFAULT://Os05t0291700-03	NAD(P)_binding domain containing protein.	18	26	129	1.30405	0.0471287	1.55472e-07	1	0.0431561	1
DEFAULT://Os10t0355800-00	Similar to ATP synthase CF1 beta subunit.	18	58	545	1.32592	0.0368949	1.6719e-06	1	0.0335553	1
DEFAULT://Os12t0541500-02	Similar to Chloroplast polyprotein of elongation factor Ts.	17	23	150	1.24581	0.0582675	0.0012008	1	0.041581	1
DEFAULT://Os03t0786100-01	Similar to Glycolate oxidase (EC 1.1.3.15) (Fragment).	17	28	256	1.10719	0.0268836	0.00395043	1	0.030683	1
DEFAULT://Os11t0703900-01	Heat shock protein 70.	17	23	138	1.41522	0.0447662	3.40551e-10	1	0.0243231	1
DEFAULT://Os06t0114000-02	Similar to 60 kDa chaperonin (Protein Cpn60) (groEL protein) (63 kDa stress protein) (GSP63).	17	26	177	1.26751	0.0473679	1.73337e-05	1	0.0269329	1
DEFAULT://Os02t0103800-01	Similar to Ferredoxin__NADP reductase.	16	28	196	1.21078	0.0512223	0.000877968	1	0.0588814	1
DEFAULT://Os09t0482400-01	Similar to Heat shock protein 81_3.	16	22	112	1.36327	0.0501717	1.31356e-06	1	0.0442122	1
DEFAULT://Os07t0152900-01	Similar to Glycolate oxidase (EC 1.1.3.15) (Fragment).	16	25	237	1.07329	0.0297393	0.115643	1	0.0385148	1
DEFAULT://Os03t0131200-01	Catalase_ Hydrogen peroxide_induced leaf cell death	16	43	302	1.06111	0.0211557	8.39486e-06	1	0.019066	1
DEFAULT://Os10t0492300-01	Similar to IAP100.	16	31	192	1.34491	0.0526459	2.90076e-07	1	0.0672694	1
DEFAULT://Os06t0114000-03	Similar to RuBisCO large subunit_binding protein subunit beta_ chloroplastic (Fragment).	16	25	168	1.27308	0.0510073	4.37303e-05	1	0.0271676	1
DEFAULT://Os09t0482100-01	Similar to Heat shock protein 82.	16	22	106	1.3537	0.0497339	1.50451e-06	1	0.044281	1
DEFAULT://Os08t0500700-01	Similar to Heat shock protein 82.	16	23	110	1.37421	0.0494	1.67743e-07	1	0.0429002	1
DEFAULT://Os05t0496200-02	Similar to phosphoglycerate kinase.	16	58	337	1.29547	0.0280298	1.44329e-15	1	0.0335212	1
DEFAULT://Os10t0167300-01	Similar to Enolase 2 (EC 4.2.1.11) (2_phosphoglycerate dehydratase 2) (2_phospho_ D_glycerate hydro_lyase 2).	15	24	166	1.20918	0.0479095	0.00126525	1	0.0359176	1
DEFAULT://Os01t0501800-01	Similar to Photosystem II oxygen_evolving complex protein 1 (Fragment).	15	59	516	0.990785	0.0308644	1.15312e-06	1	0.0153281	1
DEFAULT://Os01t0791033-00	Similar to ribulose_1_5_bisphosphate carboxylase/oxygenase large subunit.	15	48	501	1.24625	0.044437	5.17693e-05	1	0.0190331	1
DEFAULT://Os06t0608700-01	Similar to Fructose_bisphosphate aldolase_ cytoplasmic isozyme (EC 4.1.2.13).	15	25	158	1.18833	0.039989	9.83675e-05	1	0.0333526	1
DEFAULT://Os01t0840100-01	Heat shock protein Hsp70 family protein.	15	20	129	1.56299	0.0545894	2.08208e-10	1	0.0648643	1
DEFAULT://Os03t0821100-01	Similar to Non_cell_autonomous heat shock cognate protein 70.	15	23	134	1.53767	0.0531786	9.91032e-10	1	0.0633321	1
DEFAULT://Os05t0460000-01	Similar to 70 kDa heat shock cognate protein 1.	15	22	128	1.48766	0.047919	1.09161e-10	1	0.0459745	1
DEFAULT://Os03t0129300-01	Similar to Glyceraldehyde_3_phosphate dehydrogenase (EC 1.2.1.13) (Fragment).	15	27	279	1.35846	0.0336096	1.09135e-13	1	0.0374938	1
DEFAULT://Os12t0420200-01	NAD(P)_binding domain containing protein.	15	26	260	1.02863	0.0399443	0.39881	1	0.0361919	1
DEFAULT://Os11t0171300-01	Fructose_bisphosphate aldolase_ chloroplast precursor (EC 4.1.2.13) (ALDP).	15	44	180	1.26513	0.0317901	3.00738e-07	1	0.0160011	1
DEFAULT://Os02t0595700-01	Chloroplast translational elongation factor Tu.	14	25	197	1.41473	0.0620975	6.89777e-06	1	0.0566367	1
DEFAULT://Os03t0712700-01	Similar to Phosphoglucomutase_ cytoplasmic 2 (EC 5.4.2.2) (Glucose phosphomutase 2) (PGM 2).	14	20	82	1.24398	0.0703684	0.0272866	1	0.0311033	1
DEFAULT://Os04t0623800-01	Similar to Aminomethyltransferase_ mitochondrial precursor (EC 2.1.2.10) (Glycine cleavage system T protein) (GCVT).	14	28	183	1.31468	0.0448508	8.17065e-05	1	0.0421063	1
DEFAULT://Os02t0103800-02	Similar to Ferredoxin NADP_ reductase (EC 1.18.1.2) (Fragment).	14	26	186	1.208	0.0516142	0.00179401	1	0.0592808	1
DEFAULT://Os01t0978100-01	Similar to Cysteine synthase_ mitochondrial precursor (EC 2.5.1.47) (O_ acetylserine sulfhydrylase) (O_acetylserine (Thiol)_lyase) (CSase C) (CS_C) (OAS_TL C) (AtCS_C).	14	26	195	1.32891	0.0295512	3.33627e-07	1	0.0238765	1
DEFAULT://Os06t0136600-01	Similar to Enolase 1 (EC 4.2.1.11) (2_phosphoglycerate dehydratase 1) (2_phospho_ D_glycerate hydro_lyase 1).	14	23	130	1.01516	0.0399943	0.048018	1	0.00261098	1
DEFAULT://Os03t0151800-02	Similar to Cell division control protein 48 homolog A (AtCDC48a).	14	20	74	1.22024	0.075916	0.0945506	1	0.0455884	1
DEFAULT://Os02t0101500-01	Similar to NADH_dependent hydroxypyruvate reductase (EC 1.1.1.29) (Fragment).	14	25	170	1.13388	0.0490069	0.344078	1	0.04889	1
DEFAULT://Os02t0169300-01	Similar to Phosphoglycerate kinase_ cytosolic (EC 2.7.2.3).	14	19	122	1.32312	0.0647276	0.00016754	1	0.0659334	1
DEFAULT://Os07t0108300-01	Similar to Alanine aminotransferase.	14	24	227	1.13454	0.0420157	0.0433745	1	0.0399818	1
DEFAULT://Os12t0244100-01	Similar to Heat shock 70 protein.	14	22	113	1.33245	0.0393718	9.40156e-09	1	0.0338669	1
DEFAULT://Os01t0208700-01	Similar to Phosphoenolpyruvate carboxylase (Fragment).	14	21	46	1.22444	0.0621138	0.0362562	1	0.049977	1
DEFAULT://Os05t0553000-01	Similar to ATP synthase subunit beta_ mitochondrial.	13	19	175	1.17143	0.0433799	0.00383538	1	0.0249195	1
DEFAULT://Os06t0669400-01	Similar to Cell division protease ftsH homolog 2_ chloroplastic.	13	17	131	1.14013	0.0526107	0.0231946	1	0.065931	1
DEFAULT://Os08t0366000-01	Phosphoenolpyruvate carboxylase.	13	19	70	1.25068	0.0574041	0.00154115	1	0.0512239	1
DEFAULT://Os01t0905800-01	Aldolase C_1.	13	16	88	1.18998	0.0523762	0.0311078	1	0.0531355	1
DEFAULT://Os09t0553200-01	UDPase_ Pollen mother cell (PMC) meiosis_ Pollen development	13	21	117	1.11957	0.0524978	0.2064	1	0.0332943	1
DEFAULT://Os03t0248600-01	Similar to Enolase 2 (EC 4.2.1.11) (2_phosphoglycerate dehydratase 2) (2_phospho_ D_glycerate hydro_lyase 2).	13	25	138	1.23437	0.0514759	0.000737588	1	0.041851	1
DEFAULT://Os06t0136600-02	Similar to Enolase.	13	21	117	1.18669	0.0684228	0.0556191	1	0.0699621	1
DEFAULT://Os12t0244100-02	Similar to stromal 70 kDa heat shock_related protein.	13	18	95	1.29923	0.041767	1.4324e-07	1	0.0412109	1
DEFAULT://Os06t0107700-01	Ferredoxin__NADP reductase_ leaf isozyme_ chloroplast precursor (EC 1.18.1.2) (FNR).	13	28	228	1.3016	0.0469185	0.000100884	1	0.0549722	1
DEFAULT://Os02t0519900-01	Similar to Elongation factor EF_2 (Fragment).	13	21	113	1.37613	0.0383739	7.08876e-08	1	0.0230502	1
DEFAULT://Os05t0405000-01	Orthophosphate dikinase precursor (EC 2.7.9.1).	13	22	71	1.45083	0.0776319	0.309173	1	0.0611986	1
DEFAULT://Os05t0405000-02	Similar to Isoform 2 of Pyruvate_ phosphate dikinase 1_ chloroplastic.	13	22	71	1.45083	0.0776319	0.309173	1	0.0611986	1
DEFAULT://Os04t0659100-01	Glutamine synthetase shoot isozyme_ chloroplast precursor (EC 6.3.1.2) (Glutamate__ammonia ligase) (Clone lambda_GS31).	13	43	304	1.20852	0.0321709	0.000452063	1	0.0251935	1
DEFAULT://Os02t0698000-01	Similar to Phosphoribulokinase_ chloroplast precursor (EC 2.7.1.19) (Phosphopentokinase) (PRKase) (PRK).	13	28	259	1.12818	0.0409294	0.00163982	1	0.0385222	1
DEFAULT://Os08t0502700-01	Pyridoxal phosphate_dependent transferase_ major region_ subdomain 1 domain containing protein.	13	32	130	1.28847	0.0368863	1.25568e-05	1	0.0235769	1
DEFAULT://Os01t0328700-01	FAD_dependent pyridine nucleotide_disulphide oxidoreductase domain containing protein.	12	22	128	1.27142	0.0500219	0.00306847	1	0.039276	1
DEFAULT://Os12t0559200-01	Lipoxygenase (EC 1.13.11.12).	12	18	93	1.17835	0.183275	0.869286	1	0.196434	1
DEFAULT://Os12t0559200-02	Similar to Lipoxygenase.	12	18	93	1.17835	0.183275	0.869286	1	0.196434	1
DEFAULT://Os06t0611900-01	Similar to Glycine decarboxylase P subunit.	12	23	129	1.18525	0.0470969	0.00219722	1	0.0377634	1
DEFAULT://Os06t0111500-01	Cytosolic 6_phosphogluconate dehydrogenase.	12	18	102	1.67834	0.0682071	1.17969e-08	1	0.0544217	1
DEFAULT://Os04t0118400-01	Similar to Elongation factor EF_2 (Fragment).	12	20	112	1.38092	0.0386276	2.11776e-08	1	0.0230904	1
DEFAULT://Os01t0817700-01	Similar to 2_3_bisphosphoglycerate_independent phosphoglycerate mutase (EC 5.4.2.1) (Phosphoglyceromutase) (BPG_independent PGAM) (PGAM_I).	12	15	84	1.08848	0.0415063	0.0677079	1	0.0209353	1
DEFAULT://Os01t0682500-01	Similar to Protein Kinase C630.09c.	12	16	72	1.02415	0.0439179	0.849325	1	0.0335492	1
DEFAULT://Os07t0108300-02	Similar to Alanine aminotransferase.	12	21	190	1.13286	0.0444289	0.0790526	1	0.0411634	1
DEFAULT://Os12t0277500-03	Similar to RuBisCO large subunit_binding protein subunit alpha_ chloroplastic (Fragment).	12	27	150	1.24987	0.0429662	9.48752e-06	1	0.033668	1
DEFAULT://Os12t0277500-04	Similar to RuBisCO large subunit_binding protein subunit alpha_ chloroplastic (Fragment).	12	27	150	1.24987	0.0429662	9.48752e-06	1	0.033668	1
DEFAULT://Os12t0207500-00	Similar to ATP synthase subunit beta.	12	31	319	1.15422	0.0454284	0.00208084	1	0.0532992	1
DEFAULT://Os08t0502700-03	Similar to serine__glyoxylate aminotransferase.	12	29	95	1.27383	0.0410714	0.000114431	1	0.0294678	1
DEFAULT://Os06t0725900-01	Similar to Cell division protein ftsH homolog_ chloroplast precursor (EC 3.4.24._) (DS9).	11	19	86	1.17422	0.0688506	0.0127404	1	0.0795617	1
DEFAULT://Os04t0623800-02	Similar to H0215F08.10 protein.	11	23	128	1.31172	0.0466742	7.99246e-05	1	0.051235	1
DEFAULT://Os12t0541500-04	Similar to Elongation factor Ts.	11	16	84	1.24846	0.0665438	0.00227462	1	0.0453187	1
DEFAULT://Os03t0749300-01	Similar to Exoglucanase precursor.	11	17	85	0.844142	0.0981995	0.173016	1	0.0785805	1
DEFAULT://Os08t0366000-03	Similar to Phosphoenolpyruvate carboxylase.	11	16	55	1.24231	0.061117	0.00417056	1	0.0537417	1
DEFAULT://Os07t0691200-01	Similar to D_alanine__D_alanine ligase B (EC 6.3.2.4) (D_alanylalanine synthetase B) (D_Ala_D_Ala ligase B).	11	20	83	1.22879	0.0680487	0.0964288	1	0.0802047	1
DEFAULT://Os07t0691200-02	Similar to D_alanine__D_alanine ligase family.	11	20	83	1.22879	0.0680487	0.0964288	1	0.0802047	1
DEFAULT://Os05t0303000-01	Similar to Chloroplast heat shock protein 70.	11	17	102	1.36567	0.0473472	7.55587e-07	1	0.0363264	1
DEFAULT://Os12t0624000-01	Similar to Methionine synthase protein.	11	24	91	1.23141	0.0528264	0.00115082	1	0.0492365	1
DEFAULT://Os03t0177400-01	EF_1 alpha.	11	16	119	1.405	0.0612237	0.00164412	1	0.0173696	1
DEFAULT://Os09t0446800-01	Similar to Formate__tetrahydrofolate ligase (EC 6.3.4.3) (Formyltetrahydrofolate synthetase) (10_formyletrahydrofolate synthetase) (FHS) (FTHFS).	11	13	54	1.11216	0.0669896	0.0588058	1	0.0233019	1
DEFAULT://Os09t0446800-02	Similar to THFS (10_FORMYLTETRAHYDROFOLATE SYNTHETASE); ATP binding / formate_tetrahydrofolate ligase.	11	13	54	1.11216	0.0669896	0.0588058	1	0.0233019	1
DEFAULT://Os05t0291700-01	Similar to PTAC16 (PLASTID TRANSCRIPTIONALLY ACTIVE18); binding / catalytic.	11	14	80	1.26895	0.0556322	1.67241e-05	1	0.0539825	1
DEFAULT://Os03t0563300-01	Similar to Mg_chelatase subunit (Fragment).	11	22	119	1.2889	0.0363127	4.93991e-10	1	0.0254598	1
DEFAULT://Os03t0735000-01	Similar to Glucose_1_phosphate adenylyltransferase large subunit 2 (EC 2.7.7.27) (ADP_glucose synthase) (ADP_glucose pyrophosphorylase) (AGPASE S) (Alpha_D_glucose_1_phosphate adenyl transferase) (BLPL) (Fragment).	11	16	75	1.20284	0.0526076	0.000151566	1	0.0456872	1
DEFAULT://Os08t0379400-01	Similar to Quinone oxidoreductase_like protein.	11	19	167	1.2108	0.0376766	0.0362267	1	0.012214	1
DEFAULT://Os01t0357100-01	Ferredoxin_nitrite reductase (EC 1.7.7.1).	10	10	44	1.01328	0.108084	0.791392	1	0.0489063	1
DEFAULT://Os01t0357100-02	Similar to Ferredoxin_nitrite reductase.	10	10	44	1.01328	0.108084	0.791392	1	0.0489063	1
DEFAULT://Os04t0459500-02	Similar to GADPH (383 AA) (Fragment).	10	31	308	1.28716	0.0356518	9.29039e-10	1	0.0367268	1
DEFAULT://Os02t0603800-01	Similar to Isoprenoid biosynthesis_like protein (Fragment).	10	11	51	0.817973	0.0190712	0.000140405	1	0.0249301	1
DEFAULT://Os07t0180900-01	Similar to 60S ribosomal protein L4.	10	15	82	1.25507	0.111683	0.164192	1	0.127782	1
DEFAULT://Os02t0830100-01	Similar to Oligopeptidase A.	10	14	63	1.09456	0.068344	0.15307	1	0.070955	1
DEFAULT://Os02t0830100-05	Similar to protease PrlC candidate1.	10	14	63	1.09456	0.068344	0.15307	1	0.070955	1
DEFAULT://Os04t0538100-01	Elongation factor G_ III and V domain containing protein.	10	16	83	1.2432	0.0559416	0.00276311	1	0.0238943	1
DEFAULT://Os05t0402700-01	Similar to Fructose_bisphosphate aldolase_ cytoplasmic isozyme (EC 4.1.2.13).	10	13	81	1.15471	0.0595711	0.106628	1	0.0603158	1
DEFAULT://Os02t0797500-01	Similar to Plastidic aspartate aminotransferase.	10	11	71	1.12856	0.050299	0.0120457	1	0.00427033	1
DEFAULT://Os08t0382400-01	Peptidyl_prolyl cis_trans isomerase_ cyclophilin_type domain containing protein.	10	15	94	1.1818	0.0444606	0.0134365	1	0.00840491	1
DEFAULT://Os02t0553200-01	Similar to thylakoid_bound ascorbate peroxidase APx8.	10	17	74	1.182	0.0750139	0.0263759	1	0.0107592	1
DEFAULT://Os12t0623900-01	Similar to Ethylene_responsive methionine synthase (Fragment).	10	20	84	1.24928	0.0505522	0.000348153	1	0.0344645	1
DEFAULT://Os03t0277300-01	Heat shock protein 70.	10	14	107	1.45666	0.0707129	1.89591e-05	1	0.0762856	1
DEFAULT://Os02t0115900-01	Endosperm lumenal binding protein.	10	12	62	1.2784	0.0767761	0.000686497	1	0.087142	1
DEFAULT://Os12t0520200-01	Similar to phenylalanine ammonia_lyase.	10	12	42	0.851148	0.125966	0.558494	1	0.085737	1
DEFAULT://Os10t0445600-01	Conserved hypothetical protein.	10	14	48	1.29778	0.112189	0.0176766	1	0.107161	1
DEFAULT://Os08t0113100-01	Similar to Fructokinase (Fragment).	10	14	75	1.18206	0.0751927	0.127623	1	0.0776865	1
DEFAULT://Os08t0113100-02	Similar to cDNA clone:J023041C07_ full insert sequence.	10	14	75	1.18206	0.0751927	0.127623	1	0.0776865	1
DEFAULT://Os06t0114000-04	Similar to RuBisCo subunit binding_protein beta subunit (Fragment).	10	15	81	1.38566	0.0794604	0.000513708	1	0.0291226	1
DEFAULT://Os04t0397100-01	Similar to ClpC protease.	10	14	42	1.17076	0.077947	0.229316	1	0.0770906	1
DEFAULT://Os07t0141400-01	Similar to 23 kDa polypeptide of photosystem II.	10	40	391	0.892926	0.0223267	2.8319e-05	1	0.0132589	1
DEFAULT://Os11t0455500-01	Similar to Adenosylhomocysteinase.	10	14	73	0.967239	0.0413493	0.0774192	1	0.0419985	1
DEFAULT://Os03t0718100-01	Actin 1.	10	14	69	1.12736	0.0614263	0.243665	1	0.0483554	1
DEFAULT://Os12t0274700-01	Similar to Petunia ribulose 1_5_bisphosphate carboxylase small subunit mRNA (clone pSSU 51)_ partial cds. (Fragment).	10	46	370	0.94195	0.0407454	0.00114205	1	0.0324949	1
DEFAULT://Os12t0291100-01	Similar to Petunia ribulose 1_5_bisphosphate carboxylase small subunit mRNA (clone pSSU 51)_ partial cds. (Fragment).	10	46	370	0.94195	0.0407454	0.00114205	1	0.0324949	1
DEFAULT://Os12t0291400-01	Similar to Petunia ribulose 1_5_bisphosphate carboxylase small subunit mRNA (clone pSSU 51)_ partial cds. (Fragment).	10	46	370	0.94195	0.0407454	0.00114205	1	0.0324949	1
DEFAULT://Os12t0292400-01	Similar to Petunia ribulose 1_5_bisphosphate carboxylase small subunit mRNA (clone pSSU 51)_ partial cds. (Fragment).	10	46	370	0.94195	0.0407454	0.00114205	1	0.0324949	1
DEFAULT://Os02t0220500-01	Elongation factor 1_gamma (EF_1_gamma) (eEF_1B gamma).	9	14	56	1.04994	0.0644204	0.019772	1	0.0329823	1
DEFAULT://Os04t0118400-02	Similar to H0613H07.5 protein.	9	15	87	1.39606	0.0402079	2.51153e-09	1	0.0253983	1
DEFAULT://Os06t0729650-00	Similar to Photosystem II stability/assembly factor HCF136_ chloroplastic.	9	11	91	1.1963	0.0746807	0.281068	1	0.0560007	1
DEFAULT://Os07t0694700-01	L_ascorbate peroxidase.	9	15	98	1.05948	0.0636361	0.889281	1	0.0365309	1
DEFAULT://Os02t0768600-01	Similar to Chloroplast inorganic pyrophosphatase (EC 3.6.1.1).	9	13	99	0.973269	0.0558536	0.0389285	1	0.0409747	1
DEFAULT://Os02t0768600-02	Similar to Inorganic pyrophosphatase.	9	13	99	0.973269	0.0558536	0.0389285	1	0.0409747	1
DEFAULT://Os01t0866400-01	Similar to Fructose_1_6_bisphosphatase (EC 3.1.3.11) (Fragment).	9	11	48	1.34347	0.0794207	0.00725431	1	0.0844547	1
DEFAULT://Os09t0482400-03	Similar to Heat shock protein 81_3.	9	11	35	1.31528	0.090306	0.00470724	1	0.0855849	1
DEFAULT://Os07t0171100-02	Similar to predicted protein.	9	17	97	1.09186	0.0505643	0.00485333	1	0.0303618	1
DEFAULT://Os01t0711400-01	Similar to Victorin binding protein.	9	13	83	1.24951	0.0758103	0.0192884	1	0.047476	1
DEFAULT://Os03t0136900-01	Similar to Aconitate hydratase_ cytoplasmic (EC 4.2.1.3) (Citrate hydro_lyase) (Aconitase).	9	12	52	1.29395	0.0448689	5.47064e-05	1	0.0335932	1
DEFAULT://Os03t0401300-01	Sucrose synthase 2 (EC 2.4.1.13) (Sucrose_UDP glucosyltransferase 2).	9	13	36	1.53878	0.185643	0.586383	1	0.136334	1
DEFAULT://Os10t0478200-01	Cytoplasmic malate dehydrogenase.	9	18	93	1.01311	0.0601785	0.30754	1	0.0239965	1
DEFAULT://Os05t0574400-01	Similar to Malate dehydrogenase.	9	29	155	1.2484	0.0199406	4.9608e-08	1	0.00821466	1
DEFAULT://Os08t0532200-01	Similar to Glutamate_1_semialdehyde 2_1_aminomutase_ chloroplast precursor (EC 5.4.3.8) (GSA) (Glutamate_1_semialdehyde aminotransferase) (GSA_ AT).	9	15	102	1.20995	0.0396782	0.000151677	1	0.0503372	1
DEFAULT://Os01t0649100-01	Malate dehydrogenase.	9	26	139	1.24429	0.0337662	0.000900963	1	0.0241967	1
DEFAULT://Os06t0701100-02	Eukaryotic initiation factor 4A (eIF4A) (eIF_4A).	9	13	60	1.27438	0.0689074	0.00610395	1	0.0239983	1
DEFAULT://Os06t0701100-03	Similar to cDNA clone:001_114_H08_ full insert sequence.	9	13	60	1.27438	0.0689074	0.00610395	1	0.0239983	1
DEFAULT://Os06t0111500-02	Similar to 6_phosphogluconate dehydrogenase_ decarboxylating.	9	14	76	1.59007	0.082751	1.69284e-06	1	0.0592662	1
DEFAULT://Os09t0485900-01	Similar to 60S ribosomal protein L9 (Gibberellin_regulated protein GA).	9	14	105	1.12404	0.0532706	0.185693	1	0.0504263	1
DEFAULT://Os11t0163100-01	Similar to Actin 7 (Actin 2).	9	12	62	1.14941	0.0581948	0.0846535	1	0.0488037	1
DEFAULT://Os03t0177400-02	Similar to Elongation factor 1_alpha.	9	14	115	1.43745	0.0664683	0.000993008	1	0.0199013	1
DEFAULT://Os09t0474300-01	Similar to Heat_shock protein precursor.	9	13	75	1.50168	0.0646933	1.02658e-06	1	0.0607775	1
DEFAULT://Os04t0234600-01	Similar to Sedoheptulose_1_7_bisphosphatase.	9	14	87	1.24366	0.0502099	1.21743e-05	1	0.0538265	1
DEFAULT://Os11t0455800-01	Similar to Serine hydroxymethyltransferase.	9	14	77	1.18997	0.0566615	0.0200684	1	0.0553764	1
DEFAULT://Os03t0129300-02	Similar to cDNA clone:J013118G18_ full insert sequence.	9	19	215	1.36456	0.0377203	2.2792e-10	1	0.0416037	1
DEFAULT://Os05t0496200-03	Similar to phosphoglycerate kinase.	9	44	236	1.28373	0.0304805	1.55231e-12	1	0.0359335	1
DEFAULT://Os05t0536200-01	Voltage_dependent anion channel.	8	13	88	1.25186	0.0770889	0.00339059	1	0.084087	1
DEFAULT://Os08t0487800-01	Similar to Heat_shock protein precursor.	8	10	57	1.3547	0.0788194	0.000876491	1	0.0637592	1
DEFAULT://Os06t0571400-01	Similar to Elongation factor 1 gamma_like protein (Fragment).	8	10	41	1.04213	0.0685512	0.0333679	1	0.0361227	1
DEFAULT://Os08t0560900-01	Similar to Photosystem I reaction center subunit II_ chloroplast precursor (Photosystem I 20 kDa subunit) (PSI_D).	8	17	144	0.745009	0.110651	0.0945528	1	0.121724	1
DEFAULT://Os01t0895100-01	Similar to Membrane_associated 30 kDa protein_ chloroplast precursor (M30).	8	12	56	0.788939	0.0631219	0.000199051	1	0.0659689	1
DEFAULT://Os01t0905800-02	Aldolase C_1.	8	9	55	1.19144	0.060586	0.0414401	1	0.0605417	1
DEFAULT://Os03t0712700-03	Similar to Phosphoglucomutase.	8	11	51	1.17076	0.0805728	0.212288	1	0.0323877	1
DEFAULT://Os02t0519900-02	Similar to H0613H07.5 protein.	8	14	77	1.41292	0.0428044	1.82428e-08	1	0.0261459	1
DEFAULT://Os02t0595700-02	Chloroplast elongation factor TuA (EF_TuA) precursor (Fragment).	8	15	127	1.45154	0.0773065	7.19118e-05	1	0.0680168	1
DEFAULT://Os01t0279100-01	Similar to Basic leucine zipper transcription factor CAT103 (Fragment).	8	8	55	0.996925	0.107561	0.760754	1	0.136755	1
DEFAULT://Os04t0610800-01	Similar to Coproporphyrinogen III oxidase (Fragment).	8	14	95	1.11947	0.0800014	0.333	1	0.0946907	1
DEFAULT://Os09t0535000-02	Similar to Triosephosphate isomerase_ chloroplast precursor (EC 5.3.1.1) (TIM) (Triose_phosphate isomerase).	8	14	105	1.33682	0.061758	0.00199583	1	0.0509956	1
DEFAULT://Os10t0417600-01	NAD(P)_binding domain containing protein.	8	9	49	1.25081	0.121597	0.108811	1	0.136378	1
DEFAULT://Os06t0256500-01	Similar to Glucose_6_phosphate isomerase.	8	10	42	1.11981	0.0769855	0.10411	1	0.00746964	1
DEFAULT://Os10t0496900-02	NADPH: protochlorophyllide oxidoreductase_ Chlorophyll synthesis	8	10	34	0.899059	0.0929985	0.097686	1	0.0622004	1
DEFAULT://Os02t0626100-01	Similar to Phenylalanine ammonia_lyase.	8	10	26	1.1114	0.205814	0.998946	1	0.137382	1
DEFAULT://Os04t0486600-01	Similar to Glyceraldehyde_3_phosphate dehydrogenase_ cytosolic 3 (EC 1.2.1.12).	8	18	136	1.09924	0.0561706	0.148006	1	0.0435393	1
DEFAULT://Os03t0827700-01	Similar to ATP_dependent RNA helicase.	8	9	33	1.02387	0.0785895	0.731818	1	0.0463324	1
DEFAULT://Os03t0278900-01	ATPase_ F0 complex_ subunit B/B__ bacterial and chloroplast family protein.	8	13	93	0.563826	0.153255	0.150593	1	0.243209	1
DEFAULT://Os02t0146600-01	Similar to Eukaryotic initiation factor 4A (eIF4A) (eIF_4A).	8	11	52	1.22517	0.0747469	0.00927248	1	0.0734307	1
DEFAULT://Os07t0212200-01	Similar to MRNA_binding protein (Fragment).	8	20	112	1.21859	0.0528262	0.00130793	1	0.0533381	1
DEFAULT://Os06t0611900-02	Similar to Victorin binding protein.	8	11	42	1.20564	0.0836643	0.083568	1	0.0522958	1
DEFAULT://Os12t0244100-03	Similar to stromal 70 kDa heat shock_related protein.	8	11	38	1.43258	0.0650859	3.58797e-05	1	0.0574829	1
DEFAULT://Os01t0147900-01	Triosephosphate isomerase_ cytosolic (EC 5.3.1.1) (TIM) (Triose_ phosphate isomerase).	8	22	113	1.29219	0.0260835	2.79819e-09	1	0.0248559	1
DEFAULT://Os07t0188800-01	Similar to Methylmalonate_semialdehyde dehydrogenase (EC 1.2.1.27).	8	14	60	1.35529	0.0763482	0.0105662	1	0.0729378	1
DEFAULT://Os01t0686800-01	Protein containing the WD_40 repeat_ Innate immunuty	8	14	52	1.19383	0.0737479	0.11835	1	0.0720124	1
DEFAULT://Os12t0623900-02	Similar to Methionine synthase protein.	8	17	63	1.25847	0.0549954	0.000495887	1	0.0368761	1
DEFAULT://Os02t0103700-01	Similar to 60S ribosomal protein L9 (Gibberellin_regulated protein GA).	8	12	90	1.12388	0.0563975	0.202032	1	0.0530034	1
DEFAULT://Os03t0177900-02	Similar to Elongation factor 1_alpha.	8	12	98	1.39067	0.0840392	0.00751358	1	0.0248785	1
DEFAULT://Os03t0299900-01	Similar to Plastid aminotransferase (Fragment).	8	15	56	1.20591	0.0805201	0.0573355	1	0.0702918	1
DEFAULT://Os07t0476900-01	Thioredoxin domain 2 containing protein.	8	12	65	0.952509	0.0497322	0.00295601	1	0.0341918	1
DEFAULT://Os06t0668200-01	Similar to Phosphoglycerate kinase_ cytosolic (EC 2.7.2.3).	8	11	71	1.19374	0.035735	0.00187162	1	0.0501481	1
DEFAULT://Os05t0110300-01	Similar to NAD_dependent epimerase/dehydratase.	8	13	58	1.01779	0.0672415	0.492048	1	0.0562422	1
DEFAULT://Os05t0110300-02	Similar to NAD_dependent epimerase/dehydratase.	8	13	58	1.01779	0.0672415	0.492048	1	0.0562422	1
DEFAULT://Os02t0744900-01	Similar to Geranylgeranyl reductase (Fragment).	8	12	49	0.781702	0.0754102	0.00148659	1	0.0489735	1
DEFAULT://Os04t0683700-01	Similar to 4_coumarate_CoA ligase_like protein (Adenosine monophosphate binding protein 3 AMPBP3).	8	10	47	1.27333	0.0665885	0.00353011	1	0.0566893	1
DEFAULT://Os02t0608900-01	Similar to Epstein_Barr virus (B95_8 isolate) U2_IR2 domain encoding nuclear protein EBNA2_ complete cds.	8	10	37	1.36156	0.100166	0.0353661	1	0.10234	1
DEFAULT://Os05t0106600-01	Similar to Actin 97.	8	11	54	1.13219	0.0618106	0.153436	1	0.048542	1
DEFAULT://Os04t0111200-01	Similar to ATP sulfurylase (Fragment).	8	13	52	1.01255	0.040216	0.318538	1	0.0294777	1
DEFAULT://Os12t0420200-02	Similar to CRB; binding / catalytic/ coenzyme binding.	8	17	180	1.04075	0.0459358	0.223956	1	0.0390307	1
DEFAULT://Os10t0100700-01	Vitamin B6 biosynthesis protein family protein.	8	19	71	1.87122	0.0626458	0.000775478	1	0.0464042	1
DEFAULT://Os02t0537700-01	Similar to 2_cys peroxiredoxin BAS1_ chloroplast precursor (EC 1.11.1.15) (Thiol_ specific antioxidant protein) (Fragment).	8	17	144	1.30803	0.051004	0.000117939	1	0.0462671	1
DEFAULT://Os10t0492000-01	Conserved hypothetical protein.	7	7	55	1.23283	0.137245	0.0932301	1	0.0829531	1
DEFAULT://Os06t0232600-01	Similar to Dehydroascorbate reductase.	7	11	79	0.997487	0.0621666	0.33684	1	0.0686747	1
DEFAULT://Os02t0197600-01	Chlorophyll a/b_binding protein type III (Fragment).	7	13	128	0.943124	0.104565	0.922167	1	0.143028	1
DEFAULT://Os09t0315700-01	Phosphoenolpyruvate carboxylase family protein.	7	10	29	1.18251	0.0729101	0.0469722	1	0.0783598	1
DEFAULT://Os08t0430500-01	14_3_3 protein_ Florigen receptor_ Flowering	7	11	78	0.987489	0.0661993	0.445608	1	0.0547748	1
DEFAULT://Os02t0220600-02	Elongation factor 1_gamma (EF_1_gamma) (eEF_1B gamma).	7	8	30	0.970324	0.0842153	0.0495333	1	0.0511146	1
DEFAULT://Os04t0602100-01	Plant ascorbate peroxidase domain containing protein.	7	12	75	1.11499	0.0663537	0.316003	1	0.068634	1
DEFAULT://Os05t0103200-01	Cyclophilin_like domain containing protein.	7	9	98	1.02683	0.0843197	0.766988	1	0.0892129	1
DEFAULT://Os03t0134900-01	Similar to Glutathione S_transferase GSTF14 (Fragment).	7	13	62	0.976756	0.105066	0.922058	1	0.070731	1
DEFAULT://Os09t0361400-01	Outer mitochondrial membrane protein porin (Voltage_dependent anion_ selective channel protein) (VDAC).	7	8	36	1.11078	0.0818783	0.0362498	1	0.0872284	1
DEFAULT://Os06t0196900-03	Similar to Chaperonin.	7	10	63	1.17049	0.053371	0.0876326	1	0.0336044	1
DEFAULT://Os06t0725900-02	Similar to cDNA clone:J013001F19_ full insert sequence.	7	14	44	1.21534	0.0815267	0.0467299	1	0.100219	1
DEFAULT://Os12t0190200-01	Similar to Thylakoid lumenal 29.8 kDa protein_ chloroplast precursor.	7	9	43	0.732837	0.0608135	0.00256424	1	0.0624111	1
DEFAULT://Os03t0125000-01	Similar to 50S ribosomal protein L5_ chloroplast.	7	11	87	1.12279	0.0566067	0.0261437	1	0.031132	1
DEFAULT://Os02t0739600-01	Similar to Pyruvate dehydrogenase E1 component alpha subunit_ mitochondrial precursor (EC 1.2.4.1) (PDHE1_A).	7	9	43	1.07328	0.0687313	0.110229	1	0.057679	1
DEFAULT://Os03t0611200-01	Aldo/keto reductase family protein.	7	9	48	1.37976	0.0531383	0.000182215	1	0.0428713	1
DEFAULT://Os02t0830100-02	Similar to Oligopeptidase A.	7	10	47	1.14735	0.0767287	0.151271	1	0.0872441	1
DEFAULT://Os01t0896500-01	Rhodanese_like domain containing protein.	7	10	43	1.15541	0.106786	0.579098	1	0.134471	1
DEFAULT://Os02t0234500-01	NAD(P)_binding domain containing protein.	7	7	26	1.23329	0.076304	0.0721506	1	0.0421877	1
DEFAULT://Os11t0242800-01	Similar to ASCAB9_A (ASCAB9_B) (Fragment).	7	14	113	1.08292	0.0824113	0.47944	1	0.11132	1
DEFAULT://Os04t0659100-02	Similar to Isoform 2 of Glutamine synthetase_ chloroplastic.	7	29	205	1.21405	0.0346103	0.00118608	1	0.0260715	1
DEFAULT://Os11t0199200-01	Similar to Protein disulfide isomerase (Fragment).	7	9	41	1.06389	0.0936547	0.5256	1	0.0665824	1
DEFAULT://Os11t0199200-02	Similar to Protein disulfide isomerase.	7	9	41	1.06389	0.0936547	0.5256	1	0.0665824	1
DEFAULT://Os01t0654500-01	Similar to NADP_isocitrate dehydrogenase.	7	8	42	1.03523	0.0723999	0.00746879	1	0.0605617	1
DEFAULT://Os03t0749300-03	Similar to Exoglucanase.	7	13	70	0.877555	0.124847	0.198196	1	0.0956019	1
DEFAULT://Os03t0267300-01	Similar to Fructose_1_6_bisphosphatase_ chloroplast precursor (EC 3.1.3.11) (D_ fructose_1_6_bisphosphate 1_phosphohydrolase) (FBPase).	7	15	119	1.18087	0.04159	0.00597001	1	0.0369724	1
DEFAULT://Os07t0691200-04	Hypothetical conserved gene.	7	11	38	1.29597	0.0839247	0.0217117	1	0.104357	1
DEFAULT://Os06t0568200-01	Vacuolar ATPase B subunit.	7	9	48	1.17917	0.0769455	0.00964054	1	0.0914999	1
DEFAULT://Os05t0573700-01	Similar to Ketol_acid reductoisomerase_ chloroplast precursor (EC 1.1.1.86) (Acetohydroxy_acid reductoisomerase) (Alpha_keto_beta_hydroxylacil reductoisomerase).	7	13	66	1.06984	0.0511019	0.0759974	1	0.0465827	1
DEFAULT://Os06t0133800-02	Similar to Transketolase_ chloroplastic.	7	15	112	1.24177	0.0435334	6.64123e-06	1	0.0642811	1
DEFAULT://Os02t0240300-01	Similar to Class III peroxidase GvPx2b (Fragment).	7	10	52	0.656383	0.19232	0.187676	1	0.240258	1
DEFAULT://Os03t0182600-02	Similar to 40S ribosomal protein SA.	7	9	46	1.09877	0.0956432	0.538858	1	0.0529084	1
DEFAULT://Os04t0486600-02	Similar to Glyceralde_3_phosphate dehydrogenase.	7	15	131	1.10911	0.0581457	0.120114	1	0.044348	1
DEFAULT://Os07t0176900-01	Similar to Ribose_5_phosphate isomerase precursor (EC 5.3.1.6).	7	13	97	1.1742	0.0388681	0.000128447	1	0.0310773	1
DEFAULT://Os07t0176900-02	Similar to ribose_5_phosphate isomerase.	7	13	97	1.1742	0.0388681	0.000128447	1	0.0310773	1
DEFAULT://Os03t0285700-01	Similar to L_ascorbate peroxidase.	7	12	55	1.10528	0.155254	0.904709	1	0.177279	1
DEFAULT://Os03t0851700-01	Similar to TGB12K interacting protein 3.	7	14	64	1.11006	0.0713577	0.674406	1	0.0356688	1
DEFAULT://Os05t0116100-01	Dehydroascorbate reductase.	7	14	110	1.09854	0.120978	0.957308	1	0.101876	1
DEFAULT://Os08t0553800-01	NAD(P)_binding domain containing protein.	7	7	40	0.943864	0.0774313	0.132863	1	0.0406085	1
DEFAULT://Os06t0194900-01	Sucrose synthase 2 (EC 2.4.1.13).	7	8	18	1.40362	0.163099	0.101383	1	0.131481	1
DEFAULT://Os12t0625000-01	Similar to Cysteine synthase.	7	11	38	0.933375	0.0955234	0.800155	1	0.0399404	1
DEFAULT://Os03t0401300-02	Similar to Sucrose synthase 1.	7	10	24	1.61187	0.20253	0.507641	1	0.145748	1
DEFAULT://Os02t0115700-01	Catalase isozyme A (EC 1.11.1.6) (CAT_A).	7	14	71	1.07787	0.109071	0.853576	1	0.0813886	1
DEFAULT://Os07t0100200-01	Similar to PDX1_like protein 4.	7	12	63	0.967973	0.0724975	0.883657	1	0.0495304	1
DEFAULT://Os02t0328300-01	Phenol hydroxylase reductase family protein.	7	18	82	0.983067	0.0526736	0.332836	1	0.0297976	1
DEFAULT://Os07t0558400-01	Similar to Chlorophyll a/b_binding protein CP29 precursor.	7	17	137	1.42255	0.104305	0.380305	1	0.100126	1
DEFAULT://Os01t0639900-01	Similar to Carbonic anhydrase_ chloroplast precursor (EC 4.2.1.1) (Carbonate dehydratase).	7	31	259	1.23179	0.0384938	0.000150329	1	0.0197946	1
DEFAULT://Os03t0773800-01	Similar to Malate dehydrogenase_ glyoxysomal precursor (EC 1.1.1.37) (mbNAD_MDH).	7	22	142	1.10874	0.040325	0.0814161	1	0.0251772	1
DEFAULT://Os10t0563600-01	Similar to Peptide methionine sulfoxide reductase (EC 1.8.4.6) (Protein_ methionine_S_oxide reductase) (Peptide Met(O) reductase).	7	9	48	1.10878	0.0921864	0.217571	1	0.079931	1
DEFAULT://Os05t0129000-01	Similar to Gamma_glutamylcysteine synthetase (Fragment).	7	9	30	1.18062	0.065955	0.0234921	1	0.0503685	1
DEFAULT://Os08t0347500-00	Similar to PsbP family protein_ expressed.	7	11	58	0.893082	0.104542	0.0136994	1	0.091388	1
DEFAULT://Os10t0461100-01	Similar to Keratin_ type II cytoskeletal 1 (Cytokeratin 1) (K1) (CK 1) (67 kDa cytokeratin) (Hair alpha protein).	7	11	58	0.893082	0.104542	0.0136994	1	0.091388	1
DEFAULT://Os10t0461100-02	Similar to PsbP family protein_ expressed.	7	11	58	0.893082	0.104542	0.0136994	1	0.091388	1
DEFAULT://Os06t0662000-01	Similar to Vacuolar H__ATPase subunit A (Fragment).	7	8	48	1.22555	0.0951065	0.0655151	1	0.0417597	1
DEFAULT://Os03t0337600-01	Similar to Uroporphyrinogen decarboxylase (EC 4.1.1.37) (URO_D) (UPD) (Fragment).	7	9	55	1.07302	0.0479488	0.522464	1	0.0292882	1
DEFAULT://Os12t0620400-01	Methyl_CpG DNA binding domain containing protein.	7	10	54	1.38792	0.177375	0.260936	1	0.233323	1
DEFAULT://Os06t0118700-01	Peptidase A1 domain containing protein.	7	9	58	0.908031	0.104647	0.0632963	1	0.0710615	1
DEFAULT://Os02t0131300-01	Similar to Mitochondrial ATP synthase.	7	10	51	0.890953	0.107023	0.100757	1	0.0366194	1
DEFAULT://Os02t0102900-01	Similar to RuBisCO subunit binding_protein beta subunit_ chloroplast (60 kDa chaperonin beta subunit) (CPN_60 beta) (Fragment).	7	11	58	1.28097	0.0602266	1.88863e-05	1	0.0702245	1
DEFAULT://Os04t0490800-01	Haloacid dehalogenase_like hydrolase domain containing protein.	7	16	86	1.23575	0.060617	0.000252245	1	0.0643124	1
DEFAULT://Os03t0807800-01	Similar to 40S ribosomal protein S2 (Fragment).	7	13	84	1.1239	0.0959528	0.235918	1	0.0913127	1
DEFAULT://Os09t0539100-01	Similar to 3_dehydroquinate synthase_like protein.	7	10	20	0.968751	0.0718815	0.482763	1	0.0607935	1
DEFAULT://Os08t0379400-04	Similar to predicted protein.	7	11	83	1.24888	0.0424043	0.0250499	1	0.0122985	1
DEFAULT://Os05t0161500-01	RelA/SpoT domain containing protein.	7	7	21	1.0133	0.14894	0.28984	1	0.068754	1
DEFAULT://Os03t0202200-01	Porin_like protein.	7	11	33	1.02323	0.083994	0.717709	1	0.0748872	1
DEFAULT://Os11t0525600-01	Similar to Alpha_mannosidase.	7	13	35	0.952271	0.0706251	0.735316	1	0.0748778	1
DEFAULT://Os11t0525600-03	Similar to predicted protein.	7	13	35	0.952271	0.0706251	0.735316	1	0.0748778	1
DEFAULT://Os02t0580300-01	Similar to 14_3_3 protein 6.	7	9	39	0.957174	0.0884134	0.214437	1	0.0804819	1
DEFAULT://Os08t0557100-01	Similar to Nucleic acid_binding protein precursor.	7	13	64	1.22589	0.0609135	0.00130949	1	0.0294318	1
DEFAULT://Os08t0557100-02	28 kDa ribonucleoprotein_ chloroplast precursor (28RNP).	7	13	64	1.22589	0.0609135	0.00130949	1	0.0294318	1
DEFAULT://Os08t0126300-01	Similar to Glyceraldehyde_3_phosphate dehydrogenase (Fragment).	7	21	156	1.2085	0.0540485	0.000879016	1	0.0446039	1
DEFAULT://Os02t0718900-01	ADP_ATP carrier protein_ mitochondrial precursor (ADP/ATP translocase) (Adenine nucleotide translocator) (ANT).	6	6	56	1.27055	0.0903163	0.00150112	1	0.0815617	1
DEFAULT://Os04t0439900-01	Similar to Translocon Tic40 precursor.	6	7	48	1.14245	0.111989	0.104239	1	0.10013	1
DEFAULT://Os03t0749500-01	Similar to Exo_beta_glucanase.	6	9	64	0.862144	0.128311	0.147132	1	0.11937	1
DEFAULT://Os06t0705100-01	Similar to Thylakoid lumenal 13.3 kDa protein (P16.5) (Fragment).	6	11	70	0.873274	0.0813871	0.0493198	1	0.0602003	1
DEFAULT://Os03t0710800-01	14_3_3_like protein S94.	6	8	50	1.01933	0.0831537	0.313802	1	0.0942177	1
DEFAULT://Os07t0171100-01	Tetratricopeptide_like helical domain containing protein.	6	11	67	1.14415	0.0571328	0.0244568	1	0.0376458	1
DEFAULT://Os04t0605900-01	Similar to 60S ribosomal protein L7_2.	6	6	22	1.30936	0.193451	0.0774356	1	0.174892	1
DEFAULT://Os07t0162500-02	Alpha/beta hydrolase fold_3 domain containing protein.	6	7	39	0.978577	0.0916247	0.47297	1	0.0606823	1
DEFAULT://Os10t0530400-01	Similar to Glutathione_S_transferase Cla47.	6	7	55	0.917793	0.124742	0.448441	1	0.0596974	1
DEFAULT://Os03t0577000-01	Similar to Ribosomal protein S3 (Fragment).	6	9	52	1.00613	0.0714717	0.31515	1	0.0761714	1
DEFAULT://Os02t0767500-01	Mitochondrial phosphate transporter.	6	6	41	1.28008	0.0789116	0.0040643	1	0.0899947	1
DEFAULT://Os07t0662900-01	Similar to 4_alpha_glucanotransferase (EC 2.4.1.25).	6	6	11	1.071	0.122548	0.194588	1	0.120304	1
DEFAULT://Os05t0568300-00	Similar to 50S ribosomal protein L12_ chloroplast precursor (CL12).	6	16	135	0.77846	0.0813574	0.00706314	1	0.0326562	1
DEFAULT://Os06t0704600-01	Similar to Delta_aminolevulinic acid dehydratase (Fragment).	6	6	19	1.2782	0.0673715	0.0503394	1	0.0345883	1
DEFAULT://Os01t0868900-01	Peptidase S8_ subtilisin_related domain containing protein.	6	8	42	1.00944	0.0793048	0.0938789	1	0.0354175	1
DEFAULT://Os01t0868900-02	Similar to predicted protein.	6	8	42	1.00944	0.0793048	0.0938789	1	0.0354175	1
DEFAULT://Os05t0595400-01	Similar to Nucleoside diphosphate kinase III (EC 2.7.4.6) (NDK III) (NDP kinase III) (NDPK III).	6	6	36	1.14443	0.0573778	0.0376202	1	0.0331938	1
DEFAULT://Os05t0388500-01	Similar to 50S ribosomal protein L1.	6	6	43	1.62256	0.0676241	0.0189568	1	0.0722643	1
DEFAULT://Os04t0457000-01	Similar to Chlorophyll a/b_binding protein CP24_ photosystem II (Fragment).	6	11	119	0.740151	0.113824	0.00645423	1	0.104793	1
DEFAULT://Os07t0570700-01	Ribosome recycling factor family protein.	6	10	59	0.815689	0.0911907	0.00705222	1	0.0414192	1
DEFAULT://Os04t0626400-01	Similar to OSIGBa0148A10.12 protein.	6	6	42	0.968518	0.0819271	0.379527	1	0.0934238	1
DEFAULT://Os12t0190200-02	Similar to tat pathway signal sequence family protein.	6	8	40	0.733555	0.0608893	0.0029689	1	0.0625586	1
DEFAULT://Os02t0794700-01	Similar to Cytosol aminopeptidase (EC 3.4.11.1) (Leucine aminopeptidase) (LAP) (Leucyl aminopeptidase) (Proline aminopeptidase) (EC 3.4.11.5) (Prolyl aminopeptidase).	6	7	39	1.31342	0.0577745	1.75165e-05	1	0.0572701	1
DEFAULT://Os02t0794700-02	Similar to Leucine aminopeptidase (Cytosol aminopeptidase) (Fragment).	6	7	39	1.31342	0.0577745	1.75165e-05	1	0.0572701	1
DEFAULT://Os03t0327600-01	Ricin B_related lectin domain containing protein.	6	12	57	1.13705	0.0817594	0.213693	1	0.0833825	1
DEFAULT://Os05t0503300-02	Similar to Sulfite reductase (Fragment).	6	8	39	1.34862	0.117583	0.0852706	1	0.0216866	1
DEFAULT://Os01t0851700-01	Similar to Cytosolic starch phosphorylase (Fragment).	6	8	22	0.984664	0.0802381	0.16812	1	0.0736931	1
DEFAULT://Os08t0434300-01	Similar to Malate dehydrogenase precursor (EC 1.1.1.37).	6	7	45	1.31094	0.13004	0.17083	1	0.0545769	1
DEFAULT://Os04t0118400-03	Similar to H0613H07.5 protein.	6	10	63	1.42624	0.0451319	1.16813e-07	1	0.0265039	1
DEFAULT://Os03t0778100-01	Similar to Photosystem_1 F subunit.	6	14	120	0.944393	0.0934236	0.440717	1	0.0484425	1
DEFAULT://Os05t0295800-01	Similar to Glyoxalase I (EC 4.4.1.5).	6	8	42	0.983719	0.0836453	0.511147	1	0.0497537	1
DEFAULT://Os02t0162500-01	Similar to 40S ribosomal protein S14.	6	6	28	1.12001	0.166238	0.723422	1	0.118596	1
DEFAULT://Os02t0534800-01	Similar to 40S ribosomal protein S14 (Clone MCH2).	6	6	28	1.12001	0.166238	0.723422	1	0.118596	1
DEFAULT://Os12t0555500-01	Probenazole_inducible protein PBZ1.	6	7	21	0.529804	0.155524	2.92053e-05	1	0.139518	1
DEFAULT://Os03t0315800-01	Similar to 30S ribosomal protein S1_ chloroplast precursor (CS1).	6	7	43	1.23382	0.0620417	0.00698257	1	0.0556294	1
DEFAULT://Os05t0247100-02	Similar to Chitinase (EC 3.2.1.14) III C00481_rice (EC 3.2.1.14).	6	9	47	1.21814	0.316398	0.990892	1	0.249521	1
DEFAULT://Os07t0662500-01	Similar to Elongation factor 1_beta_ (EF_1_beta_).	6	9	42	1.02942	0.105241	0.0872383	1	0.0630785	1
DEFAULT://Os12t0541500-01	Similar to Elongation factor Ts.	6	7	66	1.23709	0.120639	0.0877308	1	0.104559	1
DEFAULT://Os12t0541500-03	Similar to Elongation factor Ts.	6	7	66	1.23709	0.120639	0.0877308	1	0.104559	1
DEFAULT://Os02t0822600-01	Similar to 50S ribosomal protein L9.	6	9	48	1.13878	0.134584	0.784039	1	0.154466	1
DEFAULT://Os08t0234000-01	Similar to 60S ribosomal protein L7_2.	6	8	41	1.37765	0.164345	0.208471	1	0.108435	1
DEFAULT://Os10t0163340-01	Similar to Cytosolic aldolase.	6	7	37	1.16176	0.0704666	0.0372639	1	0.0693515	1
DEFAULT://Os01t0711000-01	Similar to Vacuolar ATP synthase subunit B isoform 2 (EC 3.6.3.14) (V_ATPase B subunit 2) (Vacuolar proton pump B subunit 2).	6	8	47	1.16524	0.0773886	0.0144693	1	0.0925163	1
DEFAULT://Os03t0776000-01	Glucose_6_phosphate isomerase_ cytosolic A (EC 5.3.1.9) (GPI_A) (Phosphoglucose isomerase A) (PGI_A) (Phosphohexose isomerase A) (PHI_ A).	6	8	28	1.0893	0.0756199	0.0490127	1	0.00746107	1
DEFAULT://Os03t0200500-01	40S ribosomal protein S3a (CYC07 protein).	6	11	38	1.08039	0.0649057	0.147417	1	0.0546333	1
DEFAULT://Os03t0200500-02	Similar to 40S ribosomal protein S3a.	6	11	38	1.08039	0.0649057	0.147417	1	0.0546333	1
DEFAULT://Os07t0616600-02	Similar to 40S ribosomal protein SA (p40) (Laminin receptor homolog).	6	8	45	1.08419	0.0959472	0.526126	1	0.0730699	1
DEFAULT://Os01t0191500-01	Similar to Mitochondrial processing peptidase.	6	8	26	1.28616	0.0864788	0.00560956	1	0.0696019	1
DEFAULT://Os02t0774300-01	Similar to Heat shock 70 kDa protein_ mitochondrial precursor.	6	9	26	1.63673	0.111808	0.000566688	1	0.0926549	1
DEFAULT://Os03t0113700-01	Similar to Heat shock 70 kDa protein_ mitochondrial precursor.	6	9	27	1.81111	0.100324	9.46081e-05	1	0.0654746	1
DEFAULT://Os06t0196300-01	Similar to Peroxiredoxin Q (Fragment).	6	10	86	1.00967	0.134267	0.804397	1	0.103013	1
DEFAULT://Os06t0270900-01	Similar to RF2 (EC 1.2.1.3) (T cytoplasm male sterility restorer factor 2).	6	8	39	1.07764	0.108893	0.536138	1	0.00542829	1
DEFAULT://Os03t0827700-02	Similar to cDNA clone:J013043E01_ full insert sequence.	6	7	23	1.04643	0.0968582	0.497264	1	0.0508705	1
DEFAULT://Os06t0194900-04	Similar to Sucrose synthase 2.	6	7	14	1.3978	0.17125	0.125469	1	0.13622	1
DEFAULT://Os04t0640700-01	Similar to Alpha_L_arabinofuranosidase/beta_D_xylosidase isoenzyme ARA_I.	6	7	35	0.925452	0.0830797	0.696769	1	0.0769343	1
DEFAULT://Os09t0537700-02	Ribonuclease T2 family protein.	6	17	103	0.75173	0.190164	0.289482	1	0.110137	1
DEFAULT://Os05t0150800-01	Similar to Plastid 5_10_methylene_tetrahydrofolate dehydrogenase (Fragment).	6	9	40	1.14387	0.0350092	0.000931592	1	0.029881	1
DEFAULT://Os02t0817700-02	Similar to 3_ketoacyl_CoA thiolase (Fragment).	6	13	56	1.67377	0.0811759	1.00388e-05	1	0.0635057	1
DEFAULT://Os12t0247700-01	Similar to Jasmonate_induced protein.	6	20	95	0.994038	0.0797962	0.514681	1	0.0796768	1
DEFAULT://Os09t0249700-01	Protein phosphatase 2A A subunit (Phosphatase 2A regulatory A subunit).	6	11	46	1.37548	0.0998401	0.0315943	1	0.0420976	1
DEFAULT://Os03t0796501-00	Similar to 60S ribosomal protein L4 (L1).	6	11	41	1.0507	0.053736	0.410023	1	0.0356831	1
DEFAULT://Os03t0121700-01	Similar to Nascent polypeptide_associated complex alpha subunit_like protein 3 (NAC_alpha_like protein 3) (Alpha_NAC_like protein 3).	6	13	61	1.10675	0.103922	0.71336	1	0.127281	1
DEFAULT://Os02t0625500-01	Similar to Adenosine kinase_like protein (Fragment).	6	11	82	1.06507	0.0943352	0.457316	1	0.0388245	1
DEFAULT://Os02t0625500-02	Similar to Adenosine kinase_like protein (Fragment).	6	11	82	1.06507	0.0943352	0.457316	1	0.0388245	1
DEFAULT://Os02t0194100-01	Similar to Citrate synthase (EC 4.1.3.7).	6	8	36	1.27679	0.0799783	0.00189113	1	0.0726895	1
DEFAULT://Os11t0538900-01	Similar to Citrate synthase.	6	8	36	1.27679	0.0799783	0.00189113	1	0.0726895	1
DEFAULT://Os01t0265100-01	Similar to ADP_ribosylation factor.	6	7	28	0.995688	0.0682708	0.417317	1	0.0418171	1
DEFAULT://Os01t0813400-01	Similar to ADP_ribosylation factor 1.	6	7	28	0.995688	0.0682708	0.417317	1	0.0418171	1
DEFAULT://Os03t0811900-01	Similar to ADP_ribosylation factor.	6	7	28	0.995688	0.0682708	0.417317	1	0.0418171	1
DEFAULT://Os05t0489600-01	Similar to ADP_ribosylation factor 1.	6	7	28	0.995688	0.0682708	0.417317	1	0.0418171	1
DEFAULT://Os07t0223100-01	Similar to ADP_ribosylation factor 1.	6	7	28	0.995688	0.0682708	0.417317	1	0.0418171	1
DEFAULT://Os03t0822200-01	NAD(P)_binding domain containing protein.	6	10	24	0.939407	0.140706	0.737196	1	0.0711972	1
DEFAULT://Os07t0492000-01	Nucleoside diphosphate kinase I (EC 2.7.4.6) (NDK I) (NDP kinase I) (NDPK I).	6	15	81	0.805754	0.0802345	0.00134308	1	0.0227198	1
DEFAULT://Os10t0516100-01	Similar to Glycine cleavage system H protein_ mitochondrial precursor.	6	25	128	0.92053	0.0418812	0.137743	1	0.0287105	1
DEFAULT://Os01t0721900-01	Similar to Nuclear RNA binding protein B (Fragment).	6	7	15	1.42686	0.176728	0.0928872	1	0.260086	1
DEFAULT://Os01t0964133-01	Similar to Actin.	6	9	47	1.12838	0.0645465	0.104181	1	0.0525948	1
DEFAULT://Os10t0510000-01	Similar to actin.	6	8	44	1.20871	0.0833206	0.0580855	1	0.0725629	1
DEFAULT://Os12t0163700-01	Similar to Actin 7 (Actin 2).	6	8	44	1.20871	0.0833206	0.0580855	1	0.0725629	1
DEFAULT://Os04t0539000-01	Protein of unknown function DUF2485 domain containing protein.	6	8	33	0.806982	0.126764	0.0410693	1	0.125191	1
DEFAULT://Os06t0308000-01	Similar to Trigger factor_like protein.	6	6	14	0.991199	0.0458092	0.59045	1	0.0479312	1
DEFAULT://Os02t0192700-02	Similar to Thioredoxin peroxidase.	6	14	110	1.13861	0.0495427	0.0300641	1	0.0574113	1
DEFAULT://Os03t0356300-01	Ribosomal protein L6 family protein.	6	7	51	1.31435	0.147431	0.10882	1	0.161997	1
DEFAULT://Os03t0751400-01	Similar to 50S ribosomal protein l6.	6	7	51	1.31435	0.147431	0.10882	1	0.161997	1
DEFAULT://Os06t0289900-01	UDP_glucuronosyl/UDP_glucosyltransferase family protein.	6	9	51	1.04681	0.131324	0.964632	1	0.118512	1
DEFAULT://Os12t0615400-01	Similar to 37 kDa inner envelope membrane protein_ chloroplast precursor (E37).	6	11	48	1.24517	0.112949	0.24387	1	0.170856	1
DEFAULT://Os08t0562100-01	Similar to Sorghum chloroplast CM3 malate dehydrogenase (NADP) (Fragment).	6	12	76	1.11488	0.0576049	0.360769	1	0.0525259	1
DEFAULT://Os02t0194700-01	Similar to Lipoxygenase 2.3_ chloroplast precursor (EC 1.13.11.12) (LOX2:Hv:3).	6	7	30	1.00618	0.159668	0.643022	1	0.140642	1
DEFAULT://Os09t0553900-01	Conserved hypothetical protein.	6	11	19	1.37021	0.149279	0.106499	1	0.127695	1
DEFAULT://Os01t0323600-01	Similar to S_adenosylmethionine synthase 2.	6	12	49	1.3376	0.117288	0.0580314	1	0.0620656	1
DEFAULT://Os03t0247000-01	Clp_ N_terminal domain containing protein.	6	9	36	0.750124	0.114727	0.014305	1	0.0621194	1
DEFAULT://Os02t0168800-01	Similar to Porphobilinogen deaminase (Fragment).	6	7	42	1.24158	0.0817101	0.00791586	1	0.080806	1
DEFAULT://Os05t0456300-01	Aldose reductase.	6	9	21	0.984575	0.111085	0.551895	1	0.108952	1
DEFAULT://Os05t0456300-02	Similar to cDNA clone:001_207_F04_ full insert sequence.	6	9	21	0.984575	0.111085	0.551895	1	0.108952	1
DEFAULT://Os11t0525600-04	Similar to predicted protein.	6	12	25	0.955315	0.0711203	0.80053	1	0.0762847	1
DEFAULT://Os01t0805300-01	Mog1/PsbP_ alpha/beta/alpha sandwich domain containing protein.	6	12	47	1.14067	0.0863417	0.481796	1	0.0300508	1
DEFAULT://Os03t0836000-01	Similar to Actin 7 (Actin 2).	6	8	27	1.20286	0.122149	0.455079	1	0.0749224	1
DEFAULT://Os03t0592500-01	Similar to Photosystem II type II chlorophyll a/b binding protein (Fragment).	6	12	84	1.1665	0.147191	0.355566	1	0.127862	1
DEFAULT://Os01t0191200-01	Similar to Acid phosphatase.	6	11	71	1.00799	0.0734561	0.66204	1	0.0581158	1
DEFAULT://Os10t0502000-01	Similar to Thylakoid lumenal 17.4 kDa protein (P17.4) (Fragment).	5	5	46	0.986421	0.137058	0.672124	1	0.0910978	1
DEFAULT://Os09t0509200-01	Similar to Pyruvate dehydrogenase E1 beta subunit isoform 3 (EC 1.2.4.1).	5	5	30	1.16258	0.0688454	0.00569647	1	0.0655667	1
DEFAULT://Os09t0509200-02	Similar to (Rice Genome Annotation Project) pyruvate dehydrogenase E1 component subunit beta.	5	5	30	1.16258	0.0688454	0.00569647	1	0.0655667	1
DEFAULT://Os10t0573700-01	Similar to Mitochondrial carnitine/acylcarnitine carrier_like protein (A BOUT DE SOUFFLE) (Carnitine/acylcarnitine translocase_like protein) (CAC_like protein).	5	10	60	1.18969	0.0987312	0.414869	1	0.0807662	1
DEFAULT://Os12t0583300-01	Peptidase aspartic_ catalytic domain containing protein.	5	7	53	0.639645	0.149609	0.00056202	1	0.0608154	1
DEFAULT://Os01t0896700-00	Similar to 60S ribosomal protein L5.	5	5	26	1.19191	0.120047	0.221153	1	0.064223	1
DEFAULT://Os05t0302700-01	Similar to ATP/ADP carrier protein.	5	5	41	1.21059	0.12502	0.00595952	1	0.155073	1
DEFAULT://Os08t0359000-01	Similar to APE1.	5	6	68	0.914619	0.165896	0.849386	1	0.193114	1
DEFAULT://Os03t0122200-01	Similar to 50S ribosomal protein L11.	5	6	48	1.01369	0.137462	0.880196	1	0.106066	1
DEFAULT://Os11t0595200-01	PAP fibrillin family protein.	5	6	32	1.03275	0.107352	0.286148	1	0.127936	1
DEFAULT://Os07t0513000-01	Similar to ATP synthase gamma chain_ chloroplast (EC 3.6.1.34) (Fragment).	5	7	82	1.23525	0.0873103	0.0304729	1	0.12825	1
DEFAULT://Os11t0455800-02	Similar to Serine hydroxymethyltransferase.	5	6	49	1.10808	0.0861954	0.178951	1	0.0930679	1
DEFAULT://Os07t0529600-01	Similar to Thiazole biosynthetic enzyme 1_1_ chloroplast precursor.	5	7	26	0.57232	0.262937	0.000320047	1	0.178845	1
DEFAULT://Os07t0546000-01	Similar to Isopentenyl pyrophosphate:dimethyllallyl pyrophosphate isomerase (EC 5.3.3.2) (Fragment).	5	9	38	0.834731	0.13308	0.36063	1	0.1325	1
DEFAULT://Os07t0558500-01	Inositol phosphatase_like protein.	5	7	46	0.91791	0.0700983	0.053843	1	0.0381378	1
DEFAULT://Os08t0430500-03	Similar to 14_3_3_like protein GF14_C.	5	9	62	1.03385	0.0845794	0.582467	1	0.0661188	1
DEFAULT://Os07t0677200-01	Peroxidase.	5	6	27	0.42428	0.261337	0.000425806	1	0.210546	1
DEFAULT://Os08t0549100-01	Similar to Peroxisome type ascorbate peroxidase.	5	6	53	1.18342	0.107794	0.286022	1	0.137569	1
DEFAULT://Os02t0105900-01	Similar to 40S ribosomal protein S4.	5	7	44	1.08967	0.113499	0.522299	1	0.0934078	1
DEFAULT://Os08t0440800-01	Glyceraldehyde_3_phosphate dehydrogenase.	5	7	45	1.24499	0.110136	0.152414	1	0.0844791	1
DEFAULT://Os09t0279500-01	Similar to Plastid_specific 30S ribosomal protein 2_ chloroplast precursor (PSRP_ 2).	5	7	41	1.05048	0.0789038	0.436313	1	0.0967894	1
DEFAULT://Os11t0591100-01	NAD(P)_binding domain containing protein.	5	6	27	1.13706	0.154573	0.0169577	1	0.171051	1
DEFAULT://Os11t0484500-01	Similar to 6_phosphogluconate dehydrogenase.	5	5	25	1.26915	0.0823419	0.0154502	1	0.050531	1
DEFAULT://Os11t0546900-01	Similar to TaWIN1.	5	8	32	1.11361	0.104285	0.137574	1	0.111758	1
DEFAULT://Os10t0189100-01	Similar to predicted protein.	5	6	35	1.15395	0.093623	0.211413	1	0.116079	1
DEFAULT://Os12t0244100-04	Similar to stromal 70 kDa heat shock_related protein.	5	6	25	1.34481	0.0995608	0.0087003	1	0.0770295	1
DEFAULT://Os03t0158300-01	Glycoside hydrolase_type carbohydrate_binding domain containing protein.	5	7	34	1.22562	0.104605	0.0526449	1	0.0924917	1
DEFAULT://Os06t0196900-02	Similar to 20 kDa chaperonin_ chloroplast precursor (Protein Cpn21) (Chloroplast protein Cpn10) (Chloroplast chaperonin 10) (Ch_CPN10) (Chaperonin 20).	5	8	51	1.17972	0.0549233	0.0602755	1	0.0338493	1
DEFAULT://Os02t0137200-01	Similar to 50S ribosomal protein L3_1_ chloroplast precursor.	5	8	54	0.943675	0.116732	0.351328	1	0.0728407	1
DEFAULT://Os10t0543800-00	Similar to Glutathione S_transferase GST 11 (EC 2.5.1.18).	5	6	33	0.963565	0.102064	0.125403	1	0.0414198	1
DEFAULT://Os02t0751600-01	Peptidyl_prolyl cis_trans isomerase_ FKBP_type domain containing protein.	5	8	25	0.705618	0.0675003	4.70972e-07	1	0.023887	1
DEFAULT://Os01t0591000-01	Aldehyde/histidinol dehydrogenase domain containing protein.	5	6	15	1.51098	0.0776938	0.000289187	1	0.0575533	1
DEFAULT://Os08t0530200-01	Similar to 60S ribosomal protein L17.	5	5	18	1.23639	0.220008	0.372861	1	0.179025	1
DEFAULT://Os02t0729400-01	Similar to Extracellular calcium sensing receptor.	5	6	39	1.18996	0.0913611	0.0554809	1	0.0857634	1
DEFAULT://Os12t0175500-01	Similar to Glutaredoxin_like protein.	5	10	47	0.939936	0.0559057	0.271865	1	0.0472871	1
DEFAULT://Os04t0485300-01	Glucose_6_phosphate dehydrogenase.	5	5	30	1.40461	0.117974	0.0245033	1	0.0825302	1
DEFAULT://Os04t0656100-01	Similar to Plasma membrane H__ATPase_like protein (Fragment).	5	5	27	1.33476	0.215909	0.228949	1	0.343446	1
DEFAULT://Os08t0480800-01	Similar to TaWIN2.	5	6	48	1.10633	0.100047	0.143245	1	0.0781376	1
DEFAULT://Os09t0567366-01	Similar to Aldo_keto reductase/ oxidoreductase.	5	7	40	1.10839	0.0708422	0.119622	1	0.0722631	1
DEFAULT://Os05t0503300-03	Similar to ferredoxin_sulfite reductase precursor.	5	7	30	1.33552	0.122205	0.110205	1	0.0217528	1
DEFAULT://Os01t0829800-01	Similar to Malate dehydrogenase precursor (EC 1.1.1.37).	5	6	38	1.30326	0.132726	0.171187	1	0.0549386	1
DEFAULT://Os08t0561700-01	Similar to Superoxide dismutase.	5	14	134	0.802615	0.0558227	0.00119925	1	0.0404634	1
DEFAULT://Os02t0519900-03	Similar to H0613H07.5 protein.	5	9	61	1.42225	0.0461561	9.77766e-07	1	0.0266117	1
DEFAULT://Os02t0519900-04	Similar to H0613H07.5 protein.	5	9	61	1.42225	0.0461561	9.77766e-07	1	0.0266117	1
DEFAULT://Os02t0519900-05	Similar to H0613H07.5 protein.	5	9	61	1.42225	0.0461561	9.77766e-07	1	0.0266117	1
DEFAULT://Os04t0644600-01	Epoxide hydrolase family protein.	5	7	36	0.980464	0.102759	0.838985	1	0.0752572	1
DEFAULT://Os12t0559934-00	Similar to Lipoxygenase.	5	9	44	1.17417	0.23888	0.627937	1	0.245346	1
DEFAULT://Os01t0749200-01	Similar to 50S ribosomal protein L13.	5	5	21	1.12413	0.139231	0.648674	1	0.0764737	1
DEFAULT://Os04t0650800-01	Similar to Phosphoglycerate dehydrogenase.	5	6	21	1.40363	0.135667	0.0274286	1	0.0249304	1
DEFAULT://Os01t0913000-01	Similar to Thioredoxin F_type 2_ chloroplast precursor (TRX_F2).	5	8	35	0.918154	0.0991682	0.0630711	1	0.0696423	1
DEFAULT://Os12t0564400-01	Similar to Thylakoid lumenal 21.5 kDa protein_ chloroplast precursor.	5	5	22	0.791206	0.055632	0.010899	1	0.052594	1
DEFAULT://Os10t0528300-01	Tau class GST protein 4.	5	6	24	5.60387	0.0988392	2.18392e-12	1	0.145824	1
DEFAULT://Os02t0117700-01	UDPase	5	7	40	1.14855	0.0833527	0.32272	1	0.0553328	1
DEFAULT://Os02t0815500-01	Alcohol dehydrogenase class III (EC 1.1.1.1) (Glutathione_dependent formaldehyde dehydrogenase) (EC 1.2.1.1) (FDH) (FALDH) (GSH_FDH).	5	7	32	1.36082	0.123852	0.0108784	1	0.0987079	1
DEFAULT://Os05t0445500-01	Similar to Acidic ribosomal protein (Fragment).	5	8	57	0.862233	0.0697772	0.0512996	1	0.0324874	1
DEFAULT://Os09t0438700-01	Similar to 20 kDa chaperonin_ chloroplast precursor (Protein Cpn21) (Chloroplast protein Cpn10) (Chloroplast chaperonin 10) (Ch_CPN10) (Chaperonin 20).	5	10	38	1.24184	0.0358055	0.0109421	1	0.0309872	1
DEFAULT://Os11t0708500-01	Vitamin B6 biosynthesis protein family protein.	5	9	57	0.967586	0.0746322	0.901623	1	0.0510244	1
DEFAULT://Os03t0704100-01	Similar to structural molecule.	5	6	26	1.10879	0.214813	0.398752	1	0.248069	1
DEFAULT://Os12t0548300-01	Similar to Nucleoside diphosphate kinase II_ chloroplast precursor (EC 2.7.4.6) (NDK II) (NDP kinase II) (NDPK II).	5	8	44	0.96905	0.0603076	0.128988	1	0.058455	1
DEFAULT://Os12t0548300-03	Similar to Nucleoside diphosphate kinase (Fragment).	5	8	44	0.96905	0.0603076	0.128988	1	0.058455	1
DEFAULT://Os02t0704800-01	Similar to ornithine carbamoyltransferase.	5	9	35	1.07211	0.0528599	0.189218	1	0.0367832	1
DEFAULT://Os10t0330000-01	Conserved hypothetical protein.	5	14	68	0.868797	0.145269	0.34555	1	0.0541172	1
DEFAULT://Os07t0562700-01	Similar to Type III chlorophyll a/b_binding protein (Fragment).	5	11	89	1.05733	0.116098	0.893114	1	0.069854	1
DEFAULT://Os02t0287000-01	Similar to 40S ribosomal protein S3a (CYC07 protein).	5	7	22	1.28804	0.0661292	0.02231	1	0.0541931	1
DEFAULT://Os02t0287000-02	Ribosomal protein S3Ae domain containing protein.	5	7	22	1.28804	0.0661292	0.02231	1	0.0541931	1
DEFAULT://Os12t0406200-01	Similar to 40S ribosomal protein S3a (CYC07 protein).	5	7	22	1.06236	0.0677449	0.129522	1	0.0566235	1
DEFAULT://Os07t0683900-01	Ricin B_related lectin domain containing protein.	5	8	17	0.987236	0.0819895	0.961195	1	0.0687398	1
DEFAULT://Os03t0815200-01	Similar to Methylenetetrahydrofolate reductase (EC 1.5.1.20).	5	5	15	1.17193	0.142928	0.427107	1	0.102945	1
DEFAULT://Os03t0402400-00	Similar to Ribosome_associated protein p40_like.	5	7	41	1.10886	0.122011	0.460742	1	0.0823488	1
DEFAULT://Os01t0618100-01	Similar to IN2_2 protein.	5	6	8	1.00815	0.118592	0.71421	1	0.085415	1
DEFAULT://Os03t0135100-01	Glutathione S_transferase GSTF15.	5	9	19	1.04694	0.156303	0.530519	1	0.0647696	1
DEFAULT://Os01t0106900-01	Similar to 1_deoxy_D_xylulose 5_phosphate reductoisomerase (Fragment).	5	6	11	1.1686	0.111054	0.128791	1	0.1119	1
DEFAULT://Os10t0182000-01	Similar to Alanyl_tRNA synthetase_ mitochondrial precursor (EC 6.1.1.7) (Alanine__tRNA ligase) (AlaRS).	5	6	7	1.13746	0.119127	0.115044	1	0.101894	1
DEFAULT://Os08t0276100-01	Similar to NDF1 (NDH_DEPENDENT CYCLIC ELECTRON FLOW 1).	5	6	25	1.38173	0.168525	0.0391112	1	0.22325	1
DEFAULT://Os01t0238500-01	Similar to Branched_chain_amino_acid aminotransferase_like protein 3_ chloroplast precursor.	5	9	54	1.3571	0.0808211	0.000656326	1	0.0560052	1
DEFAULT://Os01t0574600-01	Similar to Gamma hydroxybutyrate dehydrogenase (EC 1.1.1.61).	5	8	19	1.222	0.0746618	0.0462081	1	0.0348448	1
DEFAULT://Os04t0386600-01	Pyruvate/Phosphoenolpyruvate kinase_ catalytic core domain containing protein.	5	9	24	1.27373	0.089954	0.037336	1	0.0501066	1
DEFAULT://Os01t0144100-01	Similar to Thylakoid lumenal 15 kDa protein_ chloroplast precursor (p15).	5	9	55	0.798625	0.114114	0.0425165	1	0.005914	1
DEFAULT://Os08t0266300-00	Similar to predicted protein.	5	8	28	1.11806	0.0909393	0.280074	1	0.0170174	1
DEFAULT://Os03t0212700-01	Similar to Cytochrome C reductase_processing peptidase subunit I_ MPP subunit I_ P55.	5	8	36	1.20664	0.108323	0.0374263	1	0.0925745	1
DEFAULT://Os07t0188800-02	Similar to Methylmalonate semi_aldehyde dehydrogenase.	5	9	25	1.53529	0.0981949	0.00499314	1	0.0954547	1
DEFAULT://Os03t0599800-01	Reversibly glycosylated polypeptide.	5	6	36	0.9873	0.118093	0.529735	1	0.0733164	1
DEFAULT://Os12t0632000-01	Gly_rich protein_ Partner protein of RF5_ Fertility restoration	5	8	34	0.957712	0.0940256	0.556528	1	0.0584778	1
DEFAULT://Os02t0274100-01	Similar to Peroxisomal fatty acid beta_oxidation multifunctional protein (MFP).	5	6	17	1.97324	0.121327	0.000369317	1	0.0528638	1
DEFAULT://Os02t0285800-01	Similar to GTP_binding protein typA (Tyrosine phosphorylated protein A).	5	8	25	1.03689	0.0755189	0.416372	1	0.0697872	1
DEFAULT://Os10t0563700-01	Similar to Nucleoside diphosphate kinase I (EC 2.7.4.6) (NDK I) (NDP kinase I) (PP18).	5	12	72	0.791118	0.0788782	0.000515183	1	0.0216092	1
DEFAULT://Os01t0742200-01	Similar to Elongation factor EF_2 (Fragment).	5	8	35	1.29325	0.0791242	0.0022105	1	0.0738633	1
DEFAULT://Os03t0109600-01	Similar to Transcription factor homolog BTF3_like protein.	5	8	51	0.870748	0.11226	0.0916671	1	0.0199202	1
DEFAULT://Os03t0109600-03	Similar to transcription factor BTF3.	5	8	51	0.870748	0.11226	0.0916671	1	0.0199202	1
DEFAULT://Os01t0180300-01	Lipoprotein_ type 6 family protein.	5	5	13	0.98368	0.228944	0.450634	1	0.184188	1
DEFAULT://Os01t0180300-02	Hypothetical conserved gene.	5	5	13	0.98368	0.228944	0.450634	1	0.184188	1
DEFAULT://Os01t0152300-00	Similar to Histone H2B.1.	5	6	23	1.5375	0.087907	0.000792664	1	0.0387602	1
DEFAULT://Os01t0152900-00	Similar to Histone H2B.1.	5	6	23	1.5375	0.087907	0.000792664	1	0.0387602	1
DEFAULT://Os01t0153300-00	Similar to Histone H2B.1.	5	6	23	1.5375	0.087907	0.000792664	1	0.0387602	1
DEFAULT://Os05t0574300-00	Similar to Histone H2B.2.	5	6	23	1.5375	0.087907	0.000792664	1	0.0387602	1
DEFAULT://Os01t0101200-01	2_3_diketo_5_methylthio_1_phosphopentane phosphatase domain containing protein.	5	6	15	0.949695	0.0879923	0.920816	1	0.0861935	1
DEFAULT://Os01t0101200-02	2_3_diketo_5_methylthio_1_phosphopentane phosphatase domain containing protein.	5	6	15	0.949695	0.0879923	0.920816	1	0.0861935	1
DEFAULT://Os05t0438800-01	Similar to Actin 1.	5	8	23	1.18916	0.146303	0.462281	1	0.0850701	1
DEFAULT://Os02t0115900-03	Similar to Endosperm lumenal binding protein.	5	6	20	1.04441	0.128421	0.0696989	1	0.147383	1
DEFAULT://Os10t0411800-01	Similar to 40S ribosomal protein S17_3.	5	8	34	1.16577	0.117028	0.400991	1	0.0707428	1
DEFAULT://Os02t0634500-01	Similar to ATP_dependent Clp protease proteolytic subunit (EC 3.4.21.92) (Endopeptidase Clp).	5	22	80	0.845983	0.0376428	0.000821637	1	0.0254029	1
DEFAULT://Os05t0323900-01	Manganese_superoxide dismutase precursor (EC 1.15.1.1).	5	9	30	0.905644	0.118534	0.799591	1	0.104797	1
DEFAULT://Os11t0242400-01	Similar to Rieske.	5	7	24	1.00821	0.101859	0.481684	1	0.102267	1
DEFAULT://Os01t0675100-01	Similar to peroxiredoxin.	5	6	51	0.981996	0.0499171	0.171657	1	0.0481668	1
DEFAULT://Os03t0699300-01	Similar to Adenylosuccinate synthetase_ chloroplast precursor (EC 6.3.4.4) (IMP__ aspartate ligase) (AdSS) (AMPSase).	5	7	23	1.3524	0.112572	0.00897479	1	0.0604951	1
DEFAULT://Os07t0544800-01	Similar to Oxygen_evolving enhancer protein 3_2_ chloroplast precursor (OEE3) (16 kDa subunit of oxygen evolving system of photosystem II) (OEC 16 kDa subunit) (Ferredoxin_NADP reductase binding protein) (BP).	5	13	90	0.629084	0.0793894	1.88992e-06	1	0.0923352	1
DEFAULT://Os03t0307100-01	Peptidase S9A_ oligopeptidase_ N_terminal beta_propeller domain containing protein.	5	5	11	1.10464	0.0993316	0.22277	1	0.100972	1
DEFAULT://Os05t0455700-01	Phosphoribosyltransferase domain containing protein.	5	6	21	1.15898	0.090545	0.0826842	1	0.0872498	1
DEFAULT://Os10t0403700-00	Similar to oxidoreductase.	5	5	7	1.20756	0.103334	0.253844	1	0.0555781	1
DEFAULT://Os01t0180800-01	Heat shock protein Hsp70 family protein.	5	7	13	1.62054	0.204382	0.0186284	1	0.183785	1
DEFAULT://Os10t0483000-01	Basal transcription factor 3_like protein_ Vegetative growth and reproductive development	5	7	41	0.871252	0.10664	0.214338	1	0.0210086	1
DEFAULT://Os11t0432400-01	Similar to 2_oxoglutarate/malate translocator.	5	6	23	1.3867	0.171475	0.0715555	1	0.201641	1
DEFAULT://Os10t0415600-03	Similar to Prolyl oligopeptidase family protein_ expressed.	5	5	8	1.42782	0.130505	0.00118574	1	0.0923264	1
DEFAULT://Os01t0293000-01	Similar to S_adenosylmethionine synthetase 1 (EC 2.5.1.6) (Methionine adenosyltransferase 1) (AdoMet synthetase 1) (Fragment).	5	10	42	1.29212	0.137116	0.125411	1	0.0693066	1
DEFAULT://Os05t0135700-01	S_adenosylmethionine synthetase 1 (EC 2.5.1.6) (Methionine adenosyltransferase 1) (AdoMet synthetase 1).	5	10	42	1.29212	0.137116	0.125411	1	0.0693066	1
DEFAULT://Os08t0288200-01	Adenylate kinase family protein.	5	6	9	1.38924	0.0971893	0.000631066	1	0.0958171	1
DEFAULT://Os02t0168800-02	Similar to Porphobilinogen deaminase_ chloroplastic.	5	6	40	1.28633	0.0847449	0.0220034	1	0.106165	1
DEFAULT://Os04t0643200-00	Amidase family protein.	5	5	22	1.05881	0.0812037	0.00977927	1	0.0418848	1
DEFAULT://Os02t0110200-01	Similar to Hydroperoxide lyase.	5	9	14	1.18519	0.14858	0.609545	1	0.179181	1
DEFAULT://Os02t0110200-02	Similar to Hydroperoxide lyase.	5	9	14	1.18519	0.14858	0.609545	1	0.179181	1
DEFAULT://Os04t0462500-01	Similar to 14_3_3_like protein GF14_6.	5	6	35	1.07644	0.119293	0.287258	1	0.127501	1
DEFAULT://Os04t0409200-00	Similar to H0321H01.10 protein.	5	6	16	1.13675	0.13479	0.05875	1	0.127128	1
DEFAULT://Os03t0135300-01	Similar to Glutathione S_transferase GST 10 (EC 2.5.1.18).	4	4	39	1.00283	0.12097	0.506296	1	0.0809158	1
DEFAULT://Os01t0358400-01	Similar to 40S ribosomal protein S4.	4	4	36	1.06503	0.145205	0.475885	1	0.103973	1
DEFAULT://Os03t0794700-01	Similar to 40S ribosomal protein S18.	4	4	28	0.992184	0.152406	0.0321607	1	0.167458	1
DEFAULT://Os07t0173700-00	40S ribosomal protein S18.	4	4	28	0.992184	0.152406	0.0321607	1	0.167458	1
DEFAULT://Os12t0188700-02	Similar to Thioredoxin (TRX).	4	5	57	0.95756	0.131286	0.955338	1	0.167342	1
DEFAULT://Os01t0926300-01	Similar to Transaldolase (EC 2.2.1.2).	4	4	20	1.36743	0.131936	0.00904158	1	0.11934	1
DEFAULT://Os11t0168200-01	60S ribosomal protein L3.	4	5	51	1.09656	0.112749	0.577746	1	0.144153	1
DEFAULT://Os12t0167900-01	60S ribosomal protein L3.	4	5	51	1.09656	0.112749	0.577746	1	0.144153	1
DEFAULT://Os01t0869800-01	22_kDa Photosystem II protein_ Photoprotection	4	6	81	1.06863	0.146373	0.429451	1	0.208943	1
DEFAULT://Os03t0659233-00	Cytochrome b559 subunit alpha.	4	6	57	0.877592	0.112643	0.00508344	1	0.0654573	1
DEFAULT://Os07t0556200-01	Rieske [2Fe_2S] region domain containing protein.	4	8	106	0.658337	0.192392	0.257036	1	0.242517	1
DEFAULT://Os01t0153100-00	Similar to Histone H2B_3 (Fragment).	4	5	21	1.53988	0.092438	0.00134163	1	0.0398299	1
DEFAULT://Os01t0896800-01	Ribosomal protein L18/L5 domain containing protein.	4	4	21	1.27155	0.184109	0.252495	1	0.17966	1
DEFAULT://Os01t0896500-02	Similar to predicted protein.	4	5	18	1.20027	0.192193	0.363951	1	0.217444	1
DEFAULT://Os10t0461100-04	Similar to PsbP family protein_ expressed.	4	4	15	0.927867	0.143337	0.0463512	1	0.131365	1
DEFAULT://Os02t0280500-01	Similar to Glyoxalase I.	4	4	14	1.08127	0.118915	0.558362	1	0.129399	1
DEFAULT://Os03t0747800-01	Cysteine synthase (EC 2.5.1.47) (O_acetylserine sulfhydrylase) (O_ acetylserine (Thiol)_lyase) (CSase) (OAS_TL).	4	5	28	1.17284	0.0847917	0.00691659	1	0.0789778	1
DEFAULT://Os02t0489400-01	Similar to 40S ribosomal protein S8.	4	4	19	1.01121	0.134362	0.754289	1	0.20611	1
DEFAULT://Os06t0185900-01	Similar to Glutathione peroxidase.	4	4	37	0.946383	0.0932236	0.362974	1	0.0550623	1
DEFAULT://Os04t0394200-01	Similar to 2_oxoglutarate dehydrogenase E2 subunit.	4	4	19	1.12996	0.0796155	0.146192	1	0.0836455	1
DEFAULT://Os07t0516200-01	Similar to Endoribonuclease_ L_PSP family.	4	6	31	0.868365	0.0651183	0.211292	1	0.0488652	1
DEFAULT://Os08t0565800-02	Similar to Glutaredoxin.	4	6	28	0.895647	0.0944447	0.273494	1	0.0120908	1
DEFAULT://Os02t0549600-01	Similar to 40S ribosomal protein S10_1.	4	4	13	0.520473	0.236831	0.0203777	1	0.271017	1
DEFAULT://Os02t0257300-00	Rhodanese_like domain containing protein.	4	6	46	1.00063	0.135167	0.888736	1	0.203356	1
DEFAULT://Os01t0267900-01	Similar to Calmodulin NtCaM3 (Calmodulin NtCaM4) (Calmodulin NtCaM5) (Calmodulin NtCaM6) (Calmodulin NtCaM7) (Calmodulin NtCaM8) (Calmodulin NtCaM11) (Calmodulin NtCaM12).	4	5	35	1.04756	0.113988	0.754622	1	0.114486	1
DEFAULT://Os05t0491100-01	Similar to Calmodulin.	4	5	35	1.04756	0.113988	0.754622	1	0.114486	1
DEFAULT://Os04t0431100-01	GrpE protein homolog.	4	5	34	0.919604	0.110477	0.550717	1	0.168704	1
DEFAULT://Os03t0100200-01	Transcriptional coactivator/pterin dehydratase family protein.	4	7	63	0.567718	0.133037	6.35833e-06	1	0.0664098	1
DEFAULT://Os09t0565200-02	Similar to Nucleic acid_binding protein precursor.	4	5	38	1.0505	0.147491	0.883042	1	0.128002	1
DEFAULT://Os03t0284400-01	Similar to Ribosomal protein L10_like.	4	4	29	0.880706	0.156146	0.262329	1	0.144033	1
DEFAULT://Os02t0600200-01	IQ calmodulin_binding region domain containing protein.	4	6	49	0.926403	0.0645161	0.240838	1	0.070277	1
DEFAULT://Os06t0210500-01	Similar to Mitochondrial phosphate transporter.	4	4	28	1.29846	0.0853794	0.00358627	1	0.0965234	1
DEFAULT://Os07t0275100-00	Similar to predicted protein.	4	4	20	0.735331	0.0696995	0.0356163	1	0.0752086	1
DEFAULT://Os12t0514500-01	Similar to Heat_shock protein precursor.	4	5	34	1.37038	0.108155	0.00192644	1	0.0825514	1
DEFAULT://Os07t0529600-02	Similar to Pathogen_induced defense_responsive protein 8.	4	6	23	0.580503	0.26745	0.000388772	1	0.181972	1
DEFAULT://Os01t0723400-01	Malic oxidoreductase family protein.	4	5	33	1.57837	0.0962597	8.23814e-05	1	0.0745993	1
DEFAULT://Os01t0723400-02	Similar to Malic enzyme.	4	5	33	1.57837	0.0962597	8.23814e-05	1	0.0745993	1
DEFAULT://Os01t0723400-03	Similar to Malic enzyme.	4	5	33	1.57837	0.0962597	8.23814e-05	1	0.0745993	1
DEFAULT://Os06t0594100-01	Crotonase_ core domain containing protein.	4	5	32	1.02231	0.0814589	0.880695	1	0.034913	1
DEFAULT://Os02t0169900-01	Inositol monophosphatase family protein.	4	6	40	1.26626	0.128816	0.097889	1	0.12561	1
DEFAULT://Os02t0169900-03	Similar to IMPL1 (MYO_INOSITOL MONOPHOSPHATASE LIKE 1); 3_(2_)_5__bisphosphate nucleotidase/ inositol or phosphatidylinositol phosphatase/ inositol_1(or 4)_monophosphatase.	4	6	40	1.26626	0.128816	0.097889	1	0.12561	1
DEFAULT://Os01t0233000-01	DREPP plasma membrane polypeptide family protein.	4	5	36	1.06635	0.254538	0.963748	1	0.2921	1
DEFAULT://Os03t0331600-01	Uncharacterised protein family Ycf54 domain containing protein.	4	6	45	0.719115	0.17232	0.204086	1	0.173525	1
DEFAULT://Os05t0230900-01	Similar to Glyoxalase I.	4	6	21	1.11709	0.0572231	0.136681	1	0.0452223	1
DEFAULT://Os03t0399800-01	Mannose_binding lectin domain containing protein.	4	6	12	0.760334	0.195736	0.173922	1	0.187128	1
DEFAULT://Os05t0134400-01	Haem peroxidase_ plant/fungal/bacterial family protein.	4	4	11	0.647296	0.144932	0.00504931	1	0.0912802	1
DEFAULT://Os05t0134400-02	Similar to peroxidase 1.	4	4	11	0.647296	0.144932	0.00504931	1	0.0912802	1
DEFAULT://Os08t0478200-01	Similar to ATP synthase D chain_ mitochondrial (EC 3.6.3.14).	4	5	13	0.608604	0.368043	0.251389	1	0.265139	1
DEFAULT://Os01t0111100-01	Cyclophilin_like domain containing protein.	4	5	31	0.933057	0.0875326	0.619768	1	0.0694697	1
DEFAULT://Os06t0568200-02	Similar to Vacuolar ATPase B subunit.	4	6	24	1.27722	0.140222	0.0353993	1	0.204538	1
DEFAULT://Os02t0704900-01	Similar to Inorganic pyrophosphatase_like protein.	4	7	52	0.873583	0.0712337	0.059664	1	0.0722516	1
DEFAULT://Os05t0147500-01	Similar to DEGP2 (DEGP PROTEASE 2); serine_type peptidase/ trypsin.	4	5	20	1.1625	0.09183	0.0612508	1	0.0617877	1
DEFAULT://Os02t0194700-02	Similar to Lipoxygenase.	4	4	13	1.0789	0.21883	0.496098	1	0.248768	1
DEFAULT://Os02t0644100-01	Similar to Heat shock protein STI (Stress inducible protein) (GmSTI).	4	6	17	1.447	0.253696	0.129473	1	0.310524	1
DEFAULT://Os07t0105600-01	Photosystem II oxygen evolving complex protein PsbQ family protein.	4	4	7	1.05399	0.115286	0.103147	1	0.0804067	1
DEFAULT://Os05t0108800-01	Cytochrome b5.	4	8	36	0.995628	0.0531623	0.965872	1	0.0518743	1
DEFAULT://Os05t0573700-02	Similar to Ketol_acid reductoisomerase.	4	7	28	1.05722	0.0646401	0.0527927	1	0.0567499	1
DEFAULT://Os04t0677500-01	Pyruvate kinase (EC 2.7.1.40).	4	4	17	1.32665	0.0858421	0.0138828	1	0.0561247	1
DEFAULT://Os08t0345800-01	Similar to Glucose_1_phosphate adenylyltransferase small subunit_ chloroplast precursor (EC 2.7.7.27) (ADP_glucose synthase) (ADP_glucose pyrophosphorylase) (AGPASE B) (Alpha_D_glucose_1_phosphate adenyl transferase).	4	4	26	1.24597	0.120308	0.0324126	1	0.14176	1
DEFAULT://Os08t0345800-02	Similar to Glucose_1_phosphate adenylyltransferase.	4	4	26	1.24597	0.120308	0.0324126	1	0.14176	1
DEFAULT://Os02t0133800-01	Proteasome subunit alpha type 1 (EC 3.4.25.1) (20S proteasome alpha subunit F) (20S proteasome subunit alpha_6) (Proteasome component C2).	4	4	4	1.34032	0.203363	0.209977	1	0.0767986	1
DEFAULT://Os08t0130500-01	60S acidic ribosomal protein P0.	4	6	50	1.19741	0.0820111	0.0136261	1	0.111448	1
DEFAULT://Os02t0699600-01	Similar to 60S ribosomal protein L12.	4	6	48	0.926283	0.11955	0.523956	1	0.0727455	1
DEFAULT://Os04t0598200-00	Similar to 60S ribosomal protein L12.	4	6	48	0.926283	0.11955	0.523956	1	0.0727455	1
DEFAULT://Os11t0312220-00	Adenylate kinase B (EC 2.7.4.3) (ATP_AMP transphosphorylase).	4	5	13	1.43065	0.100422	0.0177402	1	0.0886137	1
DEFAULT://Os07t0435300-01	Photosystem I reaction center subunit IV_ chloroplast precursor (PSI_ E) (Photosystem I 10.8 kDa polypeptide).	4	9	73	1.00841	0.16435	0.0705129	1	0.157574	1
DEFAULT://Os04t0165700-01	Cysteine synthase (EC 2.5.1.47).	4	5	27	1.62213	0.0634185	1.10937e-07	1	0.054854	1
DEFAULT://Os02t0643500-01	Pentapeptide repeat containing protein.	4	6	14	0.91336	0.0852278	0.252988	1	0.0262859	1
DEFAULT://Os05t0427800-00	Similar to Ribulose bisphosphate carboxylase large chain.	4	11	98	1.25842	0.0684147	0.0126333	1	0.0590664	1
DEFAULT://Os04t0485300-03	Similar to Glucose_6_phosphate 1_dehydrogenase.	4	4	20	1.35554	0.128935	0.0979324	1	0.0864996	1
DEFAULT://Os09t0567366-02	Similar to Aldo_keto reductase/ oxidoreductase.	4	5	26	1.15685	0.085308	0.0928605	1	0.0839769	1
DEFAULT://Os09t0567366-03	Similar to Aldo_keto reductase/ oxidoreductase.	4	5	26	1.15685	0.085308	0.0928605	1	0.0839769	1
DEFAULT://Os09t0279400-01	Rhodanese_like domain containing protein.	4	6	13	1.01567	0.0797334	0.158821	1	0.0669242	1
DEFAULT://Os02t0562700-01	Similar to Gamma hydroxybutyrate dehydrogenase (EC 1.1.1.61).	4	4	14	1.04778	0.0683567	0.712743	1	0.0511012	1
DEFAULT://Os02t0612000-01	Similar to GrpE protein homolog.	4	5	20	1.24936	0.171258	0.344298	1	0.157076	1
DEFAULT://Os07t0565600-01	Similar to predicted protein.	4	6	44	1.1711	0.0374646	0.001643	1	0.0374312	1
DEFAULT://Os07t0565600-02	Similar to Peptidyl_prolyl cis_trans isomerase TLP38_ chloroplast precursor (EC 5.2.1.8) (PPIase) (Rotamase) (Thylakoid lumen PPIase of 38 kDa) (p38).	4	6	44	1.1711	0.0374646	0.001643	1	0.0374312	1
DEFAULT://Os07t0630800-01	Similar to Nodule_enhanced malate dehydrogenase.	4	5	29	1.05589	0.0628413	0.170113	1	0.042276	1
DEFAULT://Os03t0778100-02	Similar to Photosystem_1 F subunit.	4	8	80	0.886591	0.117359	0.269548	1	0.0499963	1
DEFAULT://Os12t0620400-04	Methyl_CpG DNA binding domain containing protein.	4	5	24	1.32788	0.253194	0.539291	1	0.329928	1
DEFAULT://Os07t0246200-01	Similar to Calreticulin (Fragment).	4	7	36	1.22974	0.159231	0.218995	1	0.136405	1
DEFAULT://Os07t0246200-03	Similar to calreticulin2.	4	7	36	1.22974	0.159231	0.218995	1	0.136405	1
DEFAULT://Os03t0351500-01	Similar to Superoxide dismutase.	4	10	32	0.949943	0.128327	0.926142	1	0.152117	1
DEFAULT://Os06t0663800-01	Similar to FKBP_type peptidyl_prolyl cis_trans isomerase 3_ chloroplast precursor (EC 5.2.1.8) (PPIase) (Rotamase) (AtFKBP13) (FK506 binding protein 1).	4	5	47	0.76604	0.110343	0.00887915	1	0.061508	1
DEFAULT://Os02t0180200-01	Uncharacterised protein family UPF0133 domain containing protein.	4	6	39	0.915489	0.146983	0.40203	1	0.153773	1
DEFAULT://Os04t0349500-01	Similar to 40S ribosomal protein S8.	4	6	36	1.00741	0.128983	0.864552	1	0.181313	1
DEFAULT://Os05t0164100-01	Similar to Fructose_6_phosphate 2_kinase/fructose_2_6_bisphosphatase (EC 2.7.1.105) (EC 3.1.3.46) (Fragment).	4	4	12	1.28395	0.135564	0.0695431	1	0.109555	1
DEFAULT://Os05t0164100-02	Similar to Fructose_6_phosphate_2_kinase/fructose_2_ 6_bisphosphatase.	4	4	12	1.28395	0.135564	0.0695431	1	0.109555	1
DEFAULT://Os05t0155601-00	Importin alpha_1b subunit.	4	6	21	1.31048	0.117827	0.148463	1	0.0108975	1
DEFAULT://Os05t0387200-01	Similar to UDP_sulfoquinovose synthase_ chloroplast precursor (EC 3.13.1.1) (Sulfite:UDP_glucose sulfotransferase) (Sulfolipid biosynthesis protein) (SoSQD1).	4	4	17	1.08019	0.198751	0.810165	1	0.231702	1
DEFAULT://Os02t0621700-01	Similar to Succinyl_CoA ligase [GDP_forming] beta_chain_ mitochondrial precursor (EC 6.2.1.4) (Succinyl_CoA synthetase_ beta chain) (SCS_beta).	4	5	14	1.36606	0.0983833	0.022803	1	0.0806123	1
DEFAULT://Os01t0612200-01	Cytochrome c oxidase_ subunit Vb family protein.	4	5	15	1.34184	0.223969	0.283303	1	0.273017	1
DEFAULT://Os03t0857400-01	tRNA_binding arm domain containing protein.	4	5	25	1.06915	0.165407	0.134188	1	0.211788	1
DEFAULT://Os05t0573200-00	Similar to Isocitrate dehydrogenase (Fragment).	4	5	21	0.995405	0.0807339	0.021954	1	0.0657068	1
DEFAULT://Os08t0366000-04	Similar to Phosphoenolpyruvate carboxylase.	4	4	15	1.1661	0.109032	0.152757	1	0.0769049	1
DEFAULT://Os08t0234000-02	Similar to 60S ribosomal protein L7_2.	4	6	34	1.48348	0.210979	0.187199	1	0.133606	1
DEFAULT://Os05t0445500-02	Similar to 60S acidic ribosomal protein p2b (Fragment).	4	7	54	0.886218	0.0722655	0.463095	1	0.0328482	1
DEFAULT://Os03t0695600-01	Proteasome subunit beta type 2 (EC 3.4.25.1) (20S proteasome alpha subunit D) (20S proteasome subunit beta_4).	4	5	18	1.17538	0.176877	0.581066	1	0.0375783	1
DEFAULT://Os02t0626100-02	Similar to Phenylalanine ammonia_lyase.	4	5	13	1.14494	0.256722	0.969516	1	0.224095	1
DEFAULT://Os08t0541400-01	Peptidyl_prolyl cis_trans isomerase_ FKBP_type domain containing protein.	4	4	23	0.804337	0.180912	0.174742	1	0.160722	1
DEFAULT://Os03t0737000-01	Cystathionine beta_synthase_ core domain containing protein.	4	7	29	1.00383	0.0935641	0.370484	1	0.0504772	1
DEFAULT://Os03t0737000-03	Similar to CBS domain containing protein_ expressed.	4	7	29	1.00383	0.0935641	0.370484	1	0.0504772	1
DEFAULT://Os06t0486800-01	Similar to Formate dehydrogenase_ mitochondrial precursor (EC 1.2.1.2) (NAD_ dependent formate dehydrogenase) (FDH).	4	9	30	1.23489	0.116439	0.053014	1	0.143556	1
DEFAULT://Os01t0652600-01	Similar to Ketol_acid reductoisomerase_ chloroplast precursor (EC 1.1.1.86) (Acetohydroxy_acid reductoisomerase) (Alpha_keto_beta_hydroxylacil reductoisomerase).	4	6	38	1.10695	0.0606812	0.0903202	1	0.0706067	1
DEFAULT://Os03t0283100-01	Similar to In2_1 protein.	4	6	12	0.976889	0.131891	0.946208	1	0.0657776	1
DEFAULT://Os05t0350500-01	Peptidase M24_ structural domain domain containing protein.	4	4	13	1.32922	0.228451	0.364649	1	0.192601	1
DEFAULT://Os08t0117300-01	Similar to 40S ribosomal protein S13.	4	5	21	1.05725	0.211508	0.912693	1	0.191542	1
DEFAULT://Os01t0938900-01	Similar to Nascent polypeptide_associated complex alpha subunit_like protein 3 (NAC_alpha_like protein 3) (Alpha_NAC_like protein 3).	4	7	35	1.03289	0.116949	0.593213	1	0.0818603	1
DEFAULT://Os06t0727200-01	Catalase isozyme B (EC 1.11.1.6) (CAT_B).	4	5	44	0.991211	0.0953823	0.339694	1	0.0735907	1
DEFAULT://Os02t0627100-01	Similar to Phenylalanine ammonia_lyase (EC 4.3.1.5).	4	5	17	0.940335	0.19157	0.904242	1	0.143926	1
DEFAULT://Os07t0260300-01	Thioredoxin fold domain containing protein.	4	7	24	0.872237	0.0929011	0.17464	1	0.0732237	1
DEFAULT://Os07t0683900-02	Similar to Osr40g2 protein (Fragment).	4	7	16	1.00253	0.0850662	0.999432	1	0.0695925	1
DEFAULT://Os03t0815200-02	Similar to Methylenetetrahydrofolate reductase.	4	4	6	1.18711	0.149685	0.261825	1	0.104239	1
DEFAULT://Os03t0815200-03	Similar to Methylenetetrahydrofolate reductase.	4	4	6	1.18711	0.149685	0.261825	1	0.104239	1
DEFAULT://Os02t0774300-02	Similar to heat shock 70 kDa protein.	4	6	21	1.67576	0.127313	0.000640211	1	0.105575	1
DEFAULT://Os01t0559100-01	Similar to Seryl_tRNA synthetase (EC 6.1.1.11) (Serine__tRNA ligase) (SerRS) (Fragment).	4	5	24	1.29156	0.189576	0.229184	1	0.137548	1
DEFAULT://Os01t0559100-02	Similar to seryl_tRNA synthetase1.	4	5	24	1.29156	0.189576	0.229184	1	0.137548	1
DEFAULT://Os03t0198400-01	Similar to Seryl_tRNA synthetase (EC 6.1.1.11) (Serine__tRNA ligase) (SerRS) (Fragment).	4	5	24	1.29156	0.189576	0.229184	1	0.137548	1
DEFAULT://Os05t0116000-01	Cupin_ RmlC_type domain containing protein.	4	4	7	1.06834	0.210177	0.86992	1	0.158592	1
DEFAULT://Os06t0157000-01	Esterase_ SGNH hydrolase_type domain containing protein.	4	6	27	0.681858	0.147431	0.00124779	1	0.110556	1
DEFAULT://Os02t0601300-01	Similar to Glyceraldehyde_3_phosphate dehydrogenase_ cytosolic 3 (EC 1.2.1.12).	4	9	97	1.11017	0.0699429	0.0353867	1	0.0511582	1
DEFAULT://Os01t0946500-01	Similar to Glucan endo_1_3_beta_glucosidase GV (EC 3.2.1.39) ((1__3)_beta_glucan endohydrolase GV) ((1__3)_beta_glucanase isoenzyme GV) (Beta_1_3_ endoglucanase GV).	4	7	22	1.01924	0.109719	0.673619	1	0.0874497	1
DEFAULT://Os06t0603000-01	Heme_oxygenase_ Phytochrome chromophore biosynthesis_ Nitric oxide_ and auxin_induced lateral root formation	4	4	11	0.850274	0.146122	0.232655	1	0.12041	1
DEFAULT://Os04t0497000-01	Similar to Allyl alcohol dehydrogenase.	4	5	7	1.59358	0.204392	0.0707609	1	0.197332	1
DEFAULT://Os09t0529100-01	6_phosphogluconolactonase domain containing protein.	4	5	15	1.02541	0.13875	0.807918	1	0.107736	1
DEFAULT://Os01t0916400-01	Similar to Selenium binding protein.	4	6	14	1.23816	0.183606	0.364978	1	0.105065	1
DEFAULT://Os07t0158300-01	Similar to RNA binding protein.	4	6	23	1.07085	0.112384	0.661186	1	0.103588	1
DEFAULT://Os08t0162600-01	Rubredoxin_type Fe(Cys)4 protein family protein.	4	7	65	1.12558	0.105279	0.676003	1	0.108379	1
DEFAULT://Os01t0210500-01	Similar to SOUL_like protein.	4	7	28	1.12629	0.168733	0.753978	1	0.142056	1
DEFAULT://Os05t0575300-02	Similar to Translation initiation factor IF_2_ chloroplast precursor (PvIF2cp).	4	5	11	1.3223	0.0944087	0.00369134	1	0.0901957	1
DEFAULT://Os02t0612900-01	Similar to Temperature stress_induced lipocalin.	4	8	19	0.937422	0.173733	0.809655	1	0.101672	1
DEFAULT://Os02t0591700-01	Similar to Candida glabrata strain CBS138 chromosome L complete sequence.	4	5	23	1.13798	0.18964	0.676961	1	0.158693	1
DEFAULT://Os12t0169700-01	Similar to Ferripyochelin_binding protein_like.	4	6	22	1.00144	0.107339	0.292054	1	0.149326	1
DEFAULT://Os09t0249700-02	Similar to Phosphatase 2A regulatory A subunit.	4	9	33	1.2616	0.116401	0.228009	1	0.0455228	1
DEFAULT://Os09t0133600-01	Fibrillin_like protein.	4	7	22	1.13955	0.0870251	0.111689	1	0.0840801	1
DEFAULT://Os09t0133600-02	PAP fibrillin family protein.	4	7	22	1.13955	0.0870251	0.111689	1	0.0840801	1
DEFAULT://Os05t0395000-01	Virulence factor_ pectin lyase fold family protein.	4	6	18	1.03481	0.109392	0.309903	1	0.0879551	1
DEFAULT://Os09t0460400-01	Alpha/beta hydrolase fold_3 domain containing protein.	4	6	32	0.908415	0.0816515	0.285393	1	0.0658131	1
DEFAULT://Os02t0274100-02	Similar to Peroxisomal fatty acid beta_oxidation multifunctional protein.	4	5	15	3.07757	0.259451	0.00963348	1	0.0573833	1
DEFAULT://Os02t0285800-02	Similar to predicted protein.	4	6	16	1.0817	0.0906387	0.480692	1	0.0807377	1
DEFAULT://Os01t0249200-01	Similar to Nectarin 1 precursor (EC 1.15.1.1) (Superoxide dismutase [Mn]).	4	6	25	0.885319	0.164935	0.282011	1	0.0821691	1
DEFAULT://Os06t0232200-00	Similar to Fructokinase_2.	4	5	25	1.13693	0.0861741	0.203709	1	0.06041	1
DEFAULT://Os01t0839500-00	Histone_fold domain containing protein.	4	5	20	1.5226	0.0887817	0.00111895	1	0.0388754	1
DEFAULT://Os03t0279000-00	Similar to Histone H2B.1.	4	5	20	1.5226	0.0887817	0.00111895	1	0.0388754	1
DEFAULT://Os08t0490900-00	Similar to Histone H2B.2.	4	5	20	1.5226	0.0887817	0.00111895	1	0.0388754	1
DEFAULT://Os01t0866100-01	Similar to Actin 4.	4	6	23	1.29612	0.166487	0.235083	1	0.0979524	1
DEFAULT://Os05t0428600-01	Similar to HSP70 precursor.	4	4	34	1.47028	0.131895	0.0410484	1	0.203345	1
DEFAULT://Os05t0208000-01	Similar to 2_oxoglutarate/malate translocator.	4	5	37	1.15541	0.141996	0.0104778	1	0.0994916	1
DEFAULT://Os11t0544800-01	Similar to GATB (GLU_ADT SUBUNIT B); carbon_nitrogen ligase_ with glutamine as amido_N_donor / glutaminyl_tRNA synthase (glutamine_hydrolyzing)/ ligase.	4	8	24	1.65881	0.125285	0.0681679	1	0.0398901	1
DEFAULT://Os03t0151800-03	Hypothetical conserved gene.	4	8	22	1.38231	0.12455	0.0948384	1	0.0873589	1
DEFAULT://Os08t0504500-01	Mog1/PsbP/DUF1795_ alpha/beta/alpha sandwich domain containing protein.	4	8	49	0.973542	0.0419378	0.126156	1	0.00918192	1
DEFAULT://Os01t0899425-00	Similar to ribulose 1_5_bisphosphate carboxylase/oxygenase large subunit.	4	24	298	1.05096	0.0927714	0.22186	1	0.0937459	1
DEFAULT://Os03t0855600-01	Similar to DANA2.	4	5	20	0.845459	0.0682432	0.0387503	1	0.0811181	1
DEFAULT://Os10t0530500-01	Similar to Glutathione_S_transferase Cla47.	4	4	17	1.07799	0.0655306	0.0691309	1	0.063797	1
DEFAULT://Os08t0191700-01	Glyoxalase I_ Abiotic stress response	4	6	43	1.03183	0.0820582	0.0985327	1	0.0498192	1
DEFAULT://Os03t0819600-01	Chalcone isomerase (EC 5.5.1.6).	4	5	18	0.927178	0.132882	0.812191	1	0.053291	1
DEFAULT://Os05t0401100-01	Protein of unknown function DUF477 family protein.	4	8	38	1.17552	0.0404835	0.00161157	1	0.0456654	1
DEFAULT://Os07t0196200-01	Protein of unknown function DUF3252 domain containing protein.	4	7	24	0.930309	0.0895293	0.188249	1	0.0519615	1
DEFAULT://Os08t0129200-02	Similar to Cold shock protein_1.	4	5	15	0.998373	0.105771	0.625787	1	0.043174	1
DEFAULT://Os12t0168700-01	AMP_dependent synthetase and ligase domain containing protein.	4	5	17	1.26545	0.205319	0.313917	1	0.249771	1
DEFAULT://Os04t0390000-01	Similar to OSIGBa0096P03.7 protein.	4	7	16	1.36258	0.0935869	0.000859092	1	0.109961	1
DEFAULT://Os04t0390000-03	Similar to OSIGBa0096P03.7 protein.	4	7	16	1.36258	0.0935869	0.000859092	1	0.109961	1
DEFAULT://Os08t0242700-01	Similar to uridylyltransferase_related.	4	7	62	1.03547	0.0713229	0.252018	1	0.0952059	1
DEFAULT://Os06t0664200-01	Inositol monophosphatase/Fructose_1_6_bisphosphatase domain containing protein.	4	5	17	1.34903	0.14574	0.0226064	1	0.189402	1
DEFAULT://Os11t0525600-05	Similar to predicted protein.	4	7	12	1.01188	0.13199	0.985103	1	0.096976	1
DEFAULT://Os02t0175400-01	Similar to Vacuolar H(_)_ATPase subunit A (Fragment).	4	5	29	1.11279	0.139511	0.409835	1	0.0576193	1
DEFAULT://Os04t0111225-00	Similar to H0215A08.5 protein.	4	14	46	0.937668	0.0577745	0.226416	1	0.0451438	1
DEFAULT://Os04t0434800-01	Similar to Thylakoid_bound ascorbate peroxidase (EC 1.11.1.11) (Fragment).	3	3	27	1.0198	0.233975	0.124823	1	0.196336	1
DEFAULT://Os01t0279300-01	Similar to Calmodulin 1 (Fragment).	3	3	31	1.02651	0.129145	0.708163	1	0.129848	1
DEFAULT://Os06t0264300-01	Similar to RAD23_ isoform I.	3	3	16	1.31921	0.242641	0.0483616	1	0.196037	1
DEFAULT://Os08t0434100-01	Similar to S_like ribonuclease (RNase PD2) (Fragment).	3	3	16	0.738937	0.175749	0.0123998	1	0.133098	1
DEFAULT://Os03t0731900-01	Similar to Isopentenyl/dimethylallyl diphosphate synthase (Fragment).	3	3	11	0.953229	0.0520668	0.00471787	1	0.0235929	1
DEFAULT://Os01t0866500-01	Similar to Soluble inorganic pyrophosphatase (EC 3.6.1.1) (Pyrophosphate phospho_ hydrolase) (PPase).	3	4	29	0.871252	0.0933329	0.0803765	1	0.11352	1
DEFAULT://Os04t0687100-01	Similar to Soluble inorganic pyrophosphatase (EC 3.6.1.1) (Pyrophosphate phospho_ hydrolase) (PPase).	3	4	29	0.871252	0.0933329	0.0803765	1	0.11352	1
DEFAULT://Os11t0127800-01	Similar to FHA domain containing protein_ expressed.	3	3	24	0.989969	0.0926256	0.720152	1	0.0835384	1
DEFAULT://Os11t0127800-02	Similar to FHA domain containing protein_ expressed.	3	3	24	0.989969	0.0926256	0.720152	1	0.0835384	1
DEFAULT://Os12t0124000-01	Similar to FHA domain containing protein_ expressed.	3	3	24	0.989969	0.0926256	0.720152	1	0.0835384	1
DEFAULT://Os12t0124000-02	Similar to FHA domain containing protein_ expressed.	3	3	24	0.989969	0.0926256	0.720152	1	0.0835384	1
DEFAULT://Os12t0124000-03	Similar to FHA domain containing protein_ expressed.	3	3	24	0.989969	0.0926256	0.720152	1	0.0835384	1
DEFAULT://Os12t0124000-04	Similar to FHA domain containing protein_ expressed.	3	3	24	0.989969	0.0926256	0.720152	1	0.0835384	1
DEFAULT://Os05t0333500-01	Heat shock protein DnaJ family protein.	3	3	19	1.27054	0.139202	0.0253115	1	0.152189	1
DEFAULT://Os03t0345200-01	40S ribosomal protein S21.	3	3	29	1.11676	0.203249	0.261274	1	0.144805	1
DEFAULT://Os03t0667800-00	Ribosomal protein S21e family protein.	3	3	29	1.11676	0.203249	0.261274	1	0.144805	1
DEFAULT://Os02t0234500-03	Similar to UOS1.	3	3	17	1.14973	0.100846	0.257041	1	0.0560639	1
DEFAULT://Os03t0109600-02	Similar to transcription factor BTF3.	3	3	31	0.824445	0.144096	0.0411857	1	0.0211873	1
DEFAULT://Os03t0265400-01	Similar to 50S ribosomal protein L4_ chloroplast precursor (R_protein L4).	3	4	48	1.21051	0.127077	0.106891	1	0.133518	1
DEFAULT://Os03t0424500-01	Similar to 40S ribosomal protein S19_3.	3	3	40	1.23822	0.154726	0.41054	1	0.246481	1
DEFAULT://Os02t0117100-01	4_diphosphocytidyl_2C_methyl_D_erythritol synthase_ conserved site domain containing protein.	3	3	23	1.21008	0.149091	0.0868761	1	0.131014	1
DEFAULT://Os10t0566700-00	Chaperonin Cpn10 family protein.	3	6	30	1.04373	0.117918	0.957527	1	0.0928721	1
DEFAULT://Os05t0568900-01	Similar to Protease Do_like 1_ chloroplast precursor (EC 3.4.21._).	3	3	25	1.02254	0.110091	0.299815	1	0.132429	1
DEFAULT://Os03t0655700-01	Similar to 3_isopropylmalate dehydrogenase 2.	3	3	18	1.34374	0.166995	0.0130957	1	0.189323	1
DEFAULT://Os01t0662300-01	Similar to Isoform 2 of 50S ribosomal protein L12_ chloroplastic.	3	3	18	0.830942	0.229343	0.437146	1	0.254633	1
DEFAULT://Os01t0673600-01	Similar to Ubiquitin_conjugating enzyme E2.	3	3	18	0.873483	0.249622	0.152472	1	0.147585	1
DEFAULT://Os08t0560900-03	Similar to Photosystem I reaction center subunit II_ chloroplastic.	3	3	35	0.615923	0.188175	0.0433899	1	0.232857	1
DEFAULT://Os08t0562600-03	C2 calcium_dependent membrane targeting domain containing protein.	3	3	17	0.761606	0.193444	0.0177672	1	0.0585084	1
DEFAULT://Os04t0559700-01	Similar to Aquaporin PIP1.1.	3	5	24	0.941335	0.152865	0.699469	1	0.231146	1
DEFAULT://Os11t0116400-01	Similar to Elongation factor P (EF_P).	3	3	14	1.06746	0.096111	0.03347	1	0.0730016	1
DEFAULT://Os12t0115900-01	Translation elongation factor P domain containing protein.	3	3	14	1.06746	0.096111	0.03347	1	0.0730016	1
DEFAULT://Os02t0478600-01	Similar to 40S ribosomal protein S15A.	3	4	11	0.86573	0.0816877	0.0304332	1	0.0532976	1
DEFAULT://Os07t0208000-01	Similar to 40S ribosomal protein S15A.	3	4	11	0.86573	0.0816877	0.0304332	1	0.0532976	1
DEFAULT://Os03t0315800-02	Similar to 30S ribosomal protein S1 (Fragment).	3	3	17	1.1568	0.0818531	0.0798998	1	0.0711005	1
DEFAULT://Os01t0100700-01	Similar to 40S ribosomal protein S5_1.	3	4	26	0.85055	0.135303	0.192293	1	0.144406	1
DEFAULT://Os11t0482000-01	Similar to 40S ribosomal protein S5.	3	4	26	0.85055	0.135303	0.192293	1	0.144406	1
DEFAULT://Os07t0687200-03	Similar to CAM7 (CALMODULIN 7); calcium ion binding.	3	4	22	1.04923	0.140537	0.668082	1	0.148135	1
DEFAULT://Os07t0608500-01	Similar to Ribosomal protein S3 (Fragment).	3	4	21	1.00707	0.0957592	0.0621206	1	0.110105	1
DEFAULT://Os12t0189300-01	Pyruvate/Phosphoenolpyruvate kinase_ catalytic core domain containing protein.	3	3	25	1.21279	0.116877	0.11003	1	0.0724802	1
DEFAULT://Os03t0180400-01	Proteasome subunit alpha type 6 (EC 3.4.25.1) (20S proteasome alpha subunit A) (20S proteasome subunit alpha_1).	3	4	14	1.13772	0.106771	0.323079	1	0.0581781	1
DEFAULT://Os09t0481200-01	Similar to photosystem I reaction center subunit V.	3	3	17	0.847355	0.177564	0.224108	1	0.253089	1
DEFAULT://Os10t0575700-00	Similar to plastid_lipid associated protein 3.	3	4	21	1.07172	0.0832586	0.337172	1	0.113451	1
DEFAULT://Os03t0820600-01	Similar to Actin_depolymerizing factor 3 (ADF 3) (ZmABP3) (ZmADF3).	3	3	19	1.04565	0.16315	0.311443	1	0.169785	1
DEFAULT://Os09t0277800-01	Similar to Enoyl_[acyl_carrier_protein] reductase [NADH]_ chloroplast precursor (EC 1.3.1.9) (NADH_dependent enoyl_ACP reductase).	3	4	12	1.21904	0.111474	0.0508569	1	0.103553	1
DEFAULT://Os04t0676100-01	Similar to Thioredoxin X_ chloroplast precursor.	3	6	37	0.832809	0.0954212	0.125096	1	0.14429	1
DEFAULT://Os01t0617900-01	Similar to oxygen_evolving complex_related.	3	4	15	1.0864	0.149649	0.408142	1	0.131597	1
DEFAULT://Os01t0617900-02	Similar to predicted protein.	3	4	15	1.0864	0.149649	0.408142	1	0.131597	1
DEFAULT://Os12t0514500-02	Similar to ATP binding.	3	3	25	1.502	0.165542	0.00766652	1	0.188077	1
DEFAULT://Os08t0109300-01	Similar to Adenylate kinase_ chloroplast (EC 2.7.4.3) (ATP_AMP transphosphorylase).	3	4	18	0.721377	0.172795	0.0177153	1	0.118985	1
DEFAULT://Os02t0197600-02	Similar to Chlorophyll a_b binding protein 8.	3	7	65	1.00424	0.149705	0.874136	1	0.225056	1
DEFAULT://Os04t0303900-01	Nucleic acid_binding_ OB_fold_like domain containing protein.	3	4	14	1.15658	0.153392	0.137369	1	0.139621	1
DEFAULT://Os01t0758300-01	Similar to Phosphoenolpyruvate carboxylase_ housekeeping isozyme (EC 4.1.1.31) (PEPCase).	3	3	4	1.13289	0.115788	0.177247	1	0.122946	1
DEFAULT://Os07t0631900-01	Nucleotide_binding_ alpha_beta plait domain containing protein.	3	3	8	1.36184	0.209908	0.197697	1	0.18281	1
DEFAULT://Os06t0119600-01	Peptidase aspartic_ catalytic domain containing protein.	3	3	23	0.670704	0.0711873	0.000279492	1	0.0702913	1
DEFAULT://Os01t0959900-02	Similar to NDH_O (NAD(P)H:plastoquinone dehydrogenase complex subunit O).	3	3	9	1.10793	0.150156	0.43334	1	0.0691042	1
DEFAULT://Os08t0197700-00	Similar to Luminal binding protein 5 precursor (BiP 5) (78 kDa glucose_regulated protein homolog 5) (GRP 78_5).	3	3	33	1.4696	0.132352	0.0208817	1	0.205187	1
DEFAULT://Os04t0398300-01	Similar to Glycyl_tRNA synthetase_ mitochondrial precursor (EC 6.1.1.14) (Glycine__tRNA ligase) (GlyRS).	3	4	37	1.17513	0.130721	0.205836	1	0.0978872	1
DEFAULT://Os04t0473150-00	Similar to photosystem II protein D1.	3	6	46	1.01518	0.177277	0.803189	1	0.201377	1
DEFAULT://Os01t0326000-01	Similar to Peroxidase (Fragment).	3	4	11	1.24471	0.0732652	0.0033165	1	0.0502833	1
DEFAULT://Os01t0326000-02	Similar to Class III peroxidase 13.	3	4	11	1.24471	0.0732652	0.0033165	1	0.0502833	1
DEFAULT://Os07t0677200-02	Similar to Peroxidase.	3	4	14	0.427259	0.366712	0.00321708	1	0.257149	1
DEFAULT://Os04t0650800-02	Similar to H0212B02.14 protein.	3	3	18	1.38715	0.148384	0.0206355	1	0.0250363	1
DEFAULT://Os02t0816800-01	NAD(P)_binding domain containing protein.	3	3	13	1.17564	0.0538906	0.160409	1	0.00637696	1
DEFAULT://Os09t0567300-01	Similar to Monodehydroascorbate reductase (EC 1.6.5.4) (MDAR) (Ascorbate free radical reductase) (AFR reductase).	3	4	16	0.924776	0.116464	0.254436	1	0.0571727	1
DEFAULT://Os01t0633000-01	Similar to 50S ribosomal protein L31.	3	6	22	0.836888	0.155319	0.574621	1	0.206123	1
DEFAULT://Os02t0578400-01	Photosystem II oxygen evolving complex protein PsbQ family protein.	3	4	22	0.803934	0.177311	0.168111	1	0.108072	1
DEFAULT://Os12t0507200-01	Similar to Eukaryotic translation initiation factor 5A_2 (eIF_5A_2) (eIF_4D).	3	4	17	1.07456	0.159093	0.171765	1	0.0916983	1
DEFAULT://Os07t0607800-02	Protein of unknown function DUF2996 domain containing protein.	3	6	8	0.700086	0.12341	0.00220979	1	0.0368744	1
DEFAULT://Os03t0323200-02	Similar to Magnesium_chelatase subunit H family protein_ expressed.	3	3	7	0.344794	0.10179	0.0002033	1	0.128012	1
DEFAULT://Os11t0484500-02	Similar to 6_phosphogluconate dehydrogenase_ decarboxylating.	3	3	10	1.21033	0.099425	0.0630944	1	0.087525	1
DEFAULT://Os08t0562700-01	Similar to peptidase M1 family protein.	3	4	23	1.27139	0.0838321	0.00467915	1	0.0937349	1
DEFAULT://Os01t0887100-01	Similar to 4_(Cytidine 5__diphospho)_2_C_methyl_D_erythritol synthase.	3	3	19	1.13374	0.0922377	0.17142	1	0.097126	1
DEFAULT://Os08t0460000-01	Similar to Germin_like protein 1 precursor.	3	8	67	0.889511	0.107695	0.36353	1	0.0778428	1
DEFAULT://Os02t0800000-01	PRLI_interacting factor L (Fragment).	3	3	12	1.00694	0.198926	0.328164	1	0.251679	1
DEFAULT://Os04t0473400-01	Similar to 60S ribosomal protein L6_B (L17) (YL16) (RP18).	3	5	16	1.29319	0.25936	0.539727	1	0.321922	1
DEFAULT://Os02t0720900-01	Peptidase A1 domain containing protein.	3	4	9	0.72356	0.111465	0.0015987	1	0.0639422	1
DEFAULT://Os02t0720900-04	Similar to Aspartic proteinase nepenthesin_1.	3	4	9	0.72356	0.111465	0.0015987	1	0.0639422	1
DEFAULT://Os01t0710000-01	Similar to WD_repeat protein RBAP1.	3	6	18	1.15771	0.119012	0.300334	1	0.122054	1
DEFAULT://Os05t0560000-01	Photosystem I reaction center subunit VI_ chloroplast precursor (PSI_ H) (Light_harvesting complex I 11 kDa protein) (GOS5 protein).	3	6	21	0.609008	0.177203	0.00225568	1	0.145814	1
DEFAULT://Os03t0651000-01	Glu_tRNAGln amidotransferase_ C subunit family protein.	3	3	20	0.736613	0.155824	0.0905029	1	0.17637	1
DEFAULT://Os12t0226900-01	Similar to Allyl alcohol dehydrogenase.	3	7	26	1.39682	0.115155	0.00366798	1	0.0994111	1
DEFAULT://Os04t0376300-01	Similar to 3_oxoacyl_reductase.	3	4	16	1.14477	0.0938032	0.035018	1	0.0834877	1
DEFAULT://Os03t0767500-01	Thioredoxin domain 2 containing protein.	3	3	4	1.07666	0.215437	0.215673	1	0.0741786	1
DEFAULT://Os07t0545300-01	Similar to Histone H2A.	3	5	12	1.46535	0.134398	0.00883546	1	0.0968248	1
DEFAULT://Os08t0427700-00	Histone H2A.	3	5	10	1.44899	0.146532	0.0494915	1	0.0754188	1
DEFAULT://Os12t0438000-02	Similar to Histone H2A.	3	5	12	1.46535	0.134398	0.00883546	1	0.0968248	1
DEFAULT://Os03t0794500-01	Similar to Glutamate dehydrogenase (EC 1.4.1.3) (GDH).	3	3	7	1.08594	0.167628	0.0293485	1	0.0413397	1
DEFAULT://Os09t0258600-01	Similar to 60S ribosomal protein L17_1.	3	3	16	1.13284	0.280656	0.560534	1	0.253402	1
DEFAULT://Os09t0400000-00	Cinnamyl alcohol dehydrogenase (EC 1.1.1.195).	3	4	8	1.26055	0.115413	0.184493	1	0.00400682	1
DEFAULT://Os06t0197550-00	Similar to Chaperonin.	3	4	19	1.17827	0.0564154	0.0248037	1	0.034416	1
DEFAULT://Os04t0626400-02	Similar to OSIGBa0148A10.12 protein.	3	3	8	0.771577	0.281858	0.302612	1	0.125576	1
DEFAULT://Os07t0142900-01	Aldo/keto reductase family protein.	3	3	17	0.73864	0.158112	0.198295	1	0.204292	1
DEFAULT://Os08t0326400-01	60S ribosomal protein L7a.	3	3	4	0.822267	0.203935	0.0892862	1	0.153885	1
DEFAULT://Os01t0510600-01	Tetratricopeptide_like helical domain containing protein.	3	4	9	0.96006	0.160833	0.887218	1	0.0973769	1
DEFAULT://Os08t0242700-02	Similar to uridylyltransferase_related.	3	4	27	0.972213	0.103011	0.130679	1	0.0950061	1
DEFAULT://Os12t0235800-01	Similar to Argininosuccinate synthase (Fragment).	3	3	9	1.2718	0.180036	0.3754	1	0.151072	1
DEFAULT://Os12t0235800-02	Similar to Argininosuccinate synthase.	3	3	9	1.2718	0.180036	0.3754	1	0.151072	1
DEFAULT://Os01t0588200-01	Voltage_dependent anion channel.	3	3	12	1.24698	0.195526	0.115455	1	0.257574	1
DEFAULT://Os05t0157200-01	UspA domain containing protein.	3	4	7	0.853994	0.117145	0.128207	1	0.148549	1
DEFAULT://Os03t0565200-01	Haloacid dehalogenase_like hydrolase domain containing protein.	3	4	19	1.11129	0.0614822	0.108897	1	0.0172851	1
DEFAULT://Os04t0404800-01	Similar to H0502B11.5 protein.	3	4	11	1.02633	0.13137	0.276092	1	0.125602	1
DEFAULT://Os03t0219200-01	Similar to Superoxide dismutase (EC 1.15.1.1).	3	7	24	0.761746	0.111378	0.00786872	1	0.0788864	1
DEFAULT://Os11t0135400-00	60S acidic ribosomal protein P0.	3	5	43	1.21602	0.102545	0.0300804	1	0.139514	1
DEFAULT://Os12t0133050-00	Similar to 60S acidic ribosomal protein P0.	3	5	43	1.21602	0.102545	0.0300804	1	0.139514	1
DEFAULT://Os01t0338000-01	Similar to GTP_binding protein SAR1A.	3	4	15	1.13069	0.236865	0.901383	1	0.20919	1
DEFAULT://Os07t0614500-01	Similar to Elongation factor 1 beta 2.	3	7	41	1.25417	0.0774007	0.00631278	1	0.0883909	1
DEFAULT://Os01t0505400-01	Similar to 2_hydroxyphytanoyl_CoA lyase.	3	3	18	1.55123	0.259775	0.0455489	1	0.0387593	1
DEFAULT://Os02t0553200-02	Similar to thylakoid_bound ascorbate peroxidase APx8.	3	7	25	1.30355	0.194381	0.0247282	1	0.124996	1
DEFAULT://Os02t0196800-01	Similar to Fumarylacetoacetase (Fragment).	3	4	10	1.44052	0.213972	0.179821	1	0.116261	1
DEFAULT://Os09t0530000-01	Rhodanese_like domain containing protein.	3	3	8	1.39871	0.19694	0.0485715	1	0.237091	1
DEFAULT://Os01t0835900-00	Similar to Histone H4.	3	3	23	1.21463	0.133377	0.155622	1	0.121936	1
DEFAULT://Os10t0320400-01	Similar to ATP synthase gamma chain_ mitochondrial precursor (EC 3.6.3.14).	3	5	11	1.11194	0.091952	0.250485	1	0.114826	1
DEFAULT://Os05t0533100-01	Similar to plasminogen activator inhibitor 1 RNA_binding protein.	3	4	10	1.22692	0.315961	0.697012	1	0.508659	1
DEFAULT://Os03t0297100-01	40S ribosomal protein S7.	3	6	32	1.13444	0.0813725	0.232517	1	0.0395551	1
DEFAULT://Os05t0346300-01	Similar to 40S ribosomal protein S7.	3	7	24	1.08158	0.0812915	0.624154	1	0.0378837	1
DEFAULT://Os03t0163300-01	Similar to Glutathione reductase (Fragment).	3	3	7	1.33009	0.220845	0.0779828	1	0.264699	1
DEFAULT://Os04t0656100-03	Similar to OSIGBa0158D24.1 protein.	3	3	8	1.3668	0.28801	0.202744	1	0.430344	1
DEFAULT://Os10t0470900-01	Nucleotide_binding_ alpha_beta plait domain containing protein.	3	3	5	1.08751	0.265759	0.607638	1	0.258564	1
DEFAULT://Os03t0308100-01	Peptidase S14_ ClpP family protein.	3	5	19	1.05484	0.124946	0.221987	1	0.0569727	1
DEFAULT://Os05t0137400-01	Similar to Aspartic protease precursor.	3	3	17	1.21366	0.136794	0.0944689	1	0.0667313	1
DEFAULT://Os01t0127300-01	SufBD family protein.	3	3	9	1.34561	0.17767	0.279877	1	0.303961	1
DEFAULT://Os08t0538000-01	Similar to Glycyl_tRNA synthetase_ mitochondrial precursor (EC 6.1.1.14) (Glycine__tRNA ligase) (GlyRS).	3	5	29	1.35047	0.105904	0.00928774	1	0.129502	1
DEFAULT://Os02t0234500-02	Similar to predicted protein.	3	3	4	1.28736	0.13905	0.177358	1	0.07578	1
DEFAULT://Os03t0136900-02	Similar to Aconitate hydratase 2_ mitochondrial.	3	5	19	1.5582	0.164785	0.140166	1	0.0708283	1
DEFAULT://Os02t0750100-00	Similar to ATP synthase.	3	4	33	0.854481	0.20754	0.41638	1	0.154978	1
DEFAULT://Os07t0609000-01	Stress responsive alpha_beta barrel domain containing protein.	3	5	25	0.923822	0.175609	0.753466	1	0.182173	1
DEFAULT://Os07t0609000-04	Dimeric alpha_beta barrel domain containing protein.	3	5	25	0.923822	0.175609	0.753466	1	0.182173	1
DEFAULT://Os03t0787300-01	Similar to DnaJ homolog.	3	3	14	1.65462	0.31818	0.15513	1	0.272652	1
DEFAULT://Os11t0615700-01	Proteasome subunit alpha type 5 (EC 3.4.25.1) (20S proteasome alpha subunit E) (20S proteasome subunit alpha_5).	3	4	9	0.869604	0.180556	0.515948	1	0.0677265	1
DEFAULT://Os10t0100300-01	NAD(P)_binding domain containing protein.	3	4	4	1.27108	0.260698	0.463997	1	0.34283	1
DEFAULT://Os04t0402100-01	Similar to Calnexin (Fragment).	3	6	17	1.46147	0.0649955	0.000312742	1	0.080702	1
DEFAULT://Os02t0167300-01	Tubulin beta_3 chain (Beta_3 tubulin).	3	5	23	0.935632	0.218913	0.418151	1	0.056046	1
DEFAULT://Os03t0780600-01	Tubulin beta_1 chain (Beta_1 tubulin).	3	5	23	0.935632	0.218913	0.418151	1	0.056046	1
DEFAULT://Os06t0671900-01	Similar to Tubulin beta_3 chain.	3	5	23	0.935632	0.218913	0.418151	1	0.056046	1
DEFAULT://Os03t0339300-02	Similar to Peroxidase (EC 1.11.1.7).	3	4	8	0.669533	0.216916	0.0353545	1	0.108982	1
DEFAULT://Os02t0259600-01	Similar to 50S ribosomal protein L21_ chloroplast precursor (CL21) (CS_L7).	3	7	31	1.45894	0.16051	0.01858	1	0.102663	1
DEFAULT://Os02t0793700-01	Similar to Membrane steroid_binding protein 1.	3	3	5	0.811947	0.150541	0.232662	1	0.135023	1
DEFAULT://Os02t0793700-02	Cytochrome b5 domain containing protein.	3	3	5	0.811947	0.150541	0.232662	1	0.135023	1
DEFAULT://Os03t0822700-01	Armadillo_like helical domain containing protein.	3	4	6	1.80318	0.193191	0.00259206	1	0.210979	1
DEFAULT://Os05t0247100-01	Similar to Glycosyl hydrolases family 18.	3	5	28	1.38894	0.466462	0.909834	1	0.359504	1
DEFAULT://Os05t0164100-03	Similar to Fructose_6_phosphate_2_kinase/fructose_2_ 6_bisphosphatase.	3	3	6	1.26974	0.159286	0.0944929	1	0.223384	1
DEFAULT://Os08t0117200-00	Similar to 40S ribosomal protein S13 (Fragment).	3	4	19	1.04551	0.22849	0.881229	1	0.202666	1
DEFAULT://Os03t0401300-03	Similar to Sucrose synthase metabolism (Fragment).	3	4	9	1.3453	0.455236	0.589846	1	0.440961	1
DEFAULT://Os02t0626400-01	Phenylalanine ammonia_lyase (EC 4.3.1.5).	3	4	15	0.975865	0.273187	0.93625	1	0.250231	1
DEFAULT://Os02t0626600-00	Similar to Phenylalanine ammonia_lyase.	3	4	15	0.975865	0.273187	0.93625	1	0.250231	1
DEFAULT://Os04t0518100-01	Phenylalanine ammonia_lyase.	3	4	15	0.975865	0.273187	0.93625	1	0.250231	1
DEFAULT://Os04t0518400-01	Similar to Phenylalanine ammonia_lyase (Fragment).	3	4	15	0.975865	0.273187	0.93625	1	0.250231	1
DEFAULT://Os05t0427400-00	Similar to Phenylalanine ammonia_lyase.	3	4	15	0.975865	0.273187	0.93625	1	0.250231	1
DEFAULT://Os03t0332700-01	Similar to ABC Transporter_ ATP binding component.	3	4	17	0.678702	0.140649	0.14789	1	0.15094	1
DEFAULT://Os12t0564400-02	Similar to PsbP.	3	3	11	0.88754	0.0855392	0.0795445	1	0.0614416	1
DEFAULT://Os11t0645400-01	Plant disease resistance response protein family protein.	3	4	10	0.858004	0.457288	0.689499	1	0.202244	1
DEFAULT://Os06t0708500-01	Similar to Peptidyl_prolyl cis_trans isomerase.	3	4	10	0.965693	0.261309	0.441656	1	0.0735568	1
DEFAULT://Os06t0708500-02	Similar to Peptidyl_prolyl cis_trans isomerase.	3	4	10	0.965693	0.261309	0.441656	1	0.0735568	1
DEFAULT://Os11t0148500-02	Pyruvate kinase family protein.	3	5	13	1.48155	0.175553	0.0402821	1	0.0804748	1
DEFAULT://Os11t0142500-00	Similar to 2_isopropylmalate synthase B.	3	3	3	1.14661	0.165917	0.221999	1	0.153362	1
DEFAULT://Os12t0138900-01	Similar to Plastid isopropylmalate synthase (Fragment).	3	3	3	1.14661	0.165917	0.221999	1	0.153362	1
DEFAULT://Os02t0626100-03	Similar to Phenylalanine ammonia_lyase.	3	4	8	1.14352	0.273735	0.958324	1	0.238523	1
DEFAULT://Os03t0143400-01	Similar to mitochondrial chaperonin_60 [Oryza sativa (japonica cultivar_group)].	3	3	19	1.47175	0.173259	0.0386928	1	0.110989	1
DEFAULT://Os10t0462900-01	Similar to mitochondrial chaperonin_60.	3	3	19	1.47175	0.173259	0.0386928	1	0.110989	1
DEFAULT://Os03t0840200-01	Six_bladed beta_propeller_ TolB_like domain containing protein.	3	3	9	0.950473	0.167911	0.704777	1	0.0866701	1
DEFAULT://Os03t0169100-01	Ribulose_phosphate 3_epimerase_ chloroplast precursor (EC 5.1.3.1) (Pentose_5_phosphate 3_epimerase) (PPE) (RPE) (R5P3E).	3	5	35	1.05796	0.0622504	0.612848	1	0.0879426	1
DEFAULT://Os02t0121300-01	Cyclophilin_ Peptidyl_prolyl cis_trans isomerase_ Auxin signal transduction_ Lateral root initiation_ Stress tolerance	3	5	56	0.916025	0.16956	0.787639	1	0.0995191	1
DEFAULT://Os05t0373700-01	Similar to Nascent polypeptide_associated complex alpha subunit_like protein 3 (NAC_alpha_like protein 3) (Alpha_NAC_like protein 3).	3	6	33	1.08947	0.0993851	0.324265	1	0.0669939	1
DEFAULT://Os07t0616800-01	Sucrose synthase 3 (EC 2.4.1.13) (Sucrose_UDP glucosyltransferase 3).	3	3	4	1.23104	0.324582	0.574309	1	0.22244	1
DEFAULT://Os02t0205300-01	Similar to TAT_binding protein homolog (Fragment).	3	3	16	1.44945	0.153839	0.0144907	1	0.157587	1
DEFAULT://Os01t0742500-01	Similar to Hexokinase.	3	3	7	1.45759	0.127027	0.0321518	1	0.207092	1
DEFAULT://Os05t0375400-01	Beta_glucanase precursor.	3	6	21	1.01023	0.156648	0.813643	1	0.150401	1
DEFAULT://Os07t0683600-00	Similar to Osr40c1 protein.	3	5	12	1.02588	0.115197	0.783288	1	0.0826823	1
DEFAULT://Os09t0115500-01	Proteinase inhibitor I3_ Kunitz legume domain containing protein.	3	5	16	0.822546	0.259375	0.509694	1	0.186307	1
DEFAULT://Os05t0190500-02	Similar to Acid phosphatase.	3	3	4	0.788468	0.233319	0.428913	1	0.108502	1
DEFAULT://Os03t0815400-01	Ribosomal protein L17_like protein.	3	3	10	0.987857	0.269162	0.779184	1	0.215941	1
DEFAULT://Os01t0946700-01	Similar to Glucan endo_1_3_beta_glucosidase GV (EC 3.2.1.39) ((1__3)_beta_glucan endohydrolase GV) ((1__3)_beta_glucanase isoenzyme GV) (Beta_1_3_ endoglucanase GV).	3	6	14	1.06384	0.127308	0.798566	1	0.100085	1
DEFAULT://Os03t0333400-01	Similar to photosystem II 11 kD protein.	3	8	43	0.923312	0.178127	0.910423	1	0.230576	1
DEFAULT://Os09t0505600-01	Proteasome subunit beta type 1 (EC 3.4.25.1) (20S proteasome alpha subunit F) (20S proteasome subunit beta_6).	3	3	16	1.1659	0.206003	0.438586	1	0.208281	1
DEFAULT://Os06t0270900-02	Similar to Aldehyde dehydrogenase.	3	3	12	1.07586	0.199889	0.62429	1	0.00546039	1
DEFAULT://Os03t0856500-01	Similar to Plastid_specific 30S ribosomal protein 1_ chloroplast precursor (CS_ S5) (CS5) (S22) (Ribosomal protein 1) (PSRP_1).	3	3	8	1.01924	0.154942	0.2955	1	0.140516	1
DEFAULT://Os09t0465600-01	Similar to Glucose_6_phosphate isomerase_like protein (Fragment).	3	3	5	1.07951	0.194295	0.523704	1	0.138383	1
DEFAULT://Os01t0531500-01	Dienelactone hydrolase domain containing protein.	3	5	26	0.972473	0.188898	0.949098	1	0.154956	1
DEFAULT://Os01t0531500-02	Similar to protein usf.	3	5	26	0.972473	0.188898	0.949098	1	0.154956	1
DEFAULT://Os04t0459900-01	Peptidase_ trypsin_like serine and cysteine domain containing protein.	3	4	10	1.25469	0.150886	0.115471	1	0.124134	1
DEFAULT://Os10t0528400-01	Glutathione S_transferase_ C_terminal_like domain containing protein.	3	3	5	1.2414	0.176997	0.242896	1	0.220998	1
DEFAULT://Os04t0591000-01	Nucleotide_binding_ alpha_beta plait domain containing protein.	3	5	24	0.990122	0.172853	0.724163	1	0.103074	1
DEFAULT://Os11t0150100-01	Phosphoglycerate mutase domain containing protein.	3	5	14	1.32969	0.236288	0.205046	1	0.126873	1
DEFAULT://Os02t0634900-01	Proteasome subunit alpha type 2 (EC 3.4.25.1) (20S proteasome alpha subunit B) (20S proteasome subunit alpha_2).	3	4	6	0.989174	0.177338	0.843999	1	0.0954838	1
DEFAULT://Os03t0387100-01	Proteasome subunit alpha type 2 (EC 3.4.25.1) (20S proteasome alpha subunit B) (20S proteasome subunit alpha_2).	3	4	6	0.989174	0.177338	0.843999	1	0.0954838	1
DEFAULT://Os02t0758000-01	Similar to Low molecular weight heat shock protein precursor (Mitochondrial small heat shock protein 22).	3	3	6	1.58454	0.364887	0.223208	1	0.265818	1
DEFAULT://Os11t0644700-01	Plant disease resistance response protein family protein.	3	5	16	0.788529	0.2318	0.402677	1	0.198276	1
DEFAULT://Os02t0244700-01	Similar to Phosphoenolpyruvate carboxylase 1 (EC 4.1.1.31) (PEPCase 1) (CP21).	3	5	14	1.17068	0.107582	0.0681489	1	0.0914571	1
DEFAULT://Os08t0126300-03	Similar to cDNA clone:J023080G06_ full insert sequence.	3	7	49	1.12569	0.0671655	0.0698692	1	0.0549653	1
DEFAULT://Os02t0123500-01	Similar to NADPH_dependent mannose 6_phosphate reductase.	3	6	17	1.07352	0.165228	0.598871	1	0.102508	1
DEFAULT://Os02t0123500-02	Similar to NADP_dependent D_sorbitol_6_phosphate dehydrogenase.	3	6	17	1.07352	0.165228	0.598871	1	0.102508	1
DEFAULT://Os03t0223400-01	Cytosolic glutamine synthetase_ Ammonium assimilation	3	8	49	1.21365	0.0791409	0.015981	1	0.056308	1
DEFAULT://Os07t0133700-01	Similar to FK506 binding protein.	3	6	26	0.931048	0.0831143	0.0804734	1	0.0981202	1
DEFAULT://Os05t0156300-01	Similar to protein disulfide isomerase.	3	4	16	1.03582	0.110887	0.738959	1	0.0289053	1
DEFAULT://Os05t0156300-02	Similar to Protein disulfide isomerase.	3	4	16	1.03582	0.110887	0.738959	1	0.0289053	1
DEFAULT://Os01t0600900-02	Chlorophyll a_b binding protein 2_ chloroplast precursor (LHCII type I CAB_2) (LHCP).	3	12	59	1.05147	0.110587	0.3137	1	0.0871955	1
DEFAULT://Os09t0346500-04	Similar to Chlorophyll a_b binding protein_ chloroplast precursor (LHCII type I CAB) (LHCP).	3	12	59	1.05147	0.110587	0.3137	1	0.0871955	1
DEFAULT://Os02t0589400-01	UDP_glucuronosyl/UDP_glucosyltransferase family protein.	3	8	34	0.760555	0.073669	0.116007	1	0.0599855	1
DEFAULT://Os01t0784800-01	Flavodoxin/nitric oxide synthase domain containing protein.	3	9	44	1.06277	0.11138	0.989961	1	0.0514944	1
DEFAULT://Os06t0531200-01	ThiJ/PfpI domain containing protein.	3	4	24	1.31117	0.0732883	0.0198797	1	0.0276525	1
DEFAULT://Os07t0604800-01	Similar to Alpha_1_4_glucan_protein synthase [UDP_forming] 1 (EC 2.4.1.112) (UDP_ glucose:protein transglucosylase 1) (UPTG 1).	3	4	27	0.972087	0.151714	0.407049	1	0.118333	1
DEFAULT://Os10t0563600-02	Similar to peptide methionine sulfoxide reductase.	3	5	31	1.14907	0.161471	0.42738	1	0.138573	1
DEFAULT://Os01t0228600-01	Similar to 2_hydroxyacid dehydrogenase (AGR_L_379p).	3	7	21	1.03408	0.110735	0.901951	1	0.0562573	1
DEFAULT://Os02t0199900-01	Similar to 26S proteasome regulatory complex subunit p42D.	3	5	26	1.2796	0.128647	0.0845262	1	0.074376	1
DEFAULT://Os02t0199900-02	Similar to 26S protease regulatory subunit S10B.	3	5	26	1.2796	0.128647	0.0845262	1	0.074376	1
DEFAULT://Os05t0460475-00	Similar to Histone H2B.11.	3	3	9	1.50338	0.0906978	0.00838932	1	0.0389531	1
DEFAULT://Os01t0276100-01	Similar to 3_isopropylmalate dehydrogenase_ chloroplast precursor (EC 1.1.1.85) (Beta_IPM dehydrogenase) (IMDH) (3_IPM_DH).	3	4	4	1.32433	0.162763	0.108811	1	0.130283	1
DEFAULT://Os07t0545400-01	Protein H2A.	3	7	23	1.42314	0.136048	0.0457701	1	0.0831538	1
DEFAULT://Os12t0530000-01	Similar to Histone H2A.	3	7	16	1.4444	0.138086	0.022778	1	0.101182	1
DEFAULT://Os09t0115400-01	Similar to Poly(A)_binding protein.	3	3	9	1.22183	0.183137	0.194791	1	0.162592	1
DEFAULT://Os01t0815800-01	Similar to 60S ribosomal protein L24_A (L30A) (RP29) (YL21).	3	4	7	1.21782	0.291529	0.619385	1	0.132911	1
DEFAULT://Os05t0486700-01	Ribosomal protein L24e domain containing protein.	3	4	7	1.21782	0.291529	0.619385	1	0.132911	1
DEFAULT://Os02t0285300-01	DREPP plasma membrane polypeptide family protein.	3	5	21	1.15769	0.265174	0.881018	1	0.101325	1
DEFAULT://Os03t0322500-01	Similar to 14 kDa zinc_binding protein (Protein kinase C inhibitor) (PKCI).	3	3	9	0.873362	0.153929	0.371894	1	0.145465	1
DEFAULT://Os10t0430200-01	Similar to Sinapyl alcohol dehydrogenase.	3	11	37	1.12261	0.0608975	0.131644	1	0.0643672	1
DEFAULT://Os08t0191700-04	Glyoxalase I_ Splicing variant_ Stress tolerance	3	5	31	1.00262	0.0946671	0.125979	1	0.0528782	1
DEFAULT://Os01t0638000-01	UDP_glucuronosyl/UDP_glucosyltransferase family protein.	3	4	10	3.96634	0.414333	0.0114273	1	0.421974	1
DEFAULT://Os04t0623500-01	Similar to H0215F08.7 protein.	3	3	29	1.07474	0.0367335	0.00879665	1	0.0518866	1
DEFAULT://Os04t0623500-02	Similar to Peroxisomal (S)_2_hydroxy_acid oxidase GLO3.	3	3	29	1.07474	0.0367335	0.00879665	1	0.0518866	1
DEFAULT://Os03t0452300-01	Ribosomal protein S5_ bacterial_type domain containing protein.	3	4	20	1.1772	0.137892	0.249954	1	0.123539	1
DEFAULT://Os02t0436400-01	NAD(P)_binding domain containing protein.	3	3	12	1.20064	0.10108	0.0200498	1	0.121009	1
DEFAULT://Os01t0180800-03	Similar to heat shock 70 kDa protein 4.	3	4	9	1.58542	0.232052	0.0312759	1	0.210387	1
DEFAULT://Os07t0638100-01	Six_bladed beta_propeller_ TolB_like domain containing protein.	3	3	4	3.23192	0.393858	0.0471327	1	0.132592	1
DEFAULT://Os01t0549700-01	Similar to RNA helicase (Fragment).	3	5	7	1.36776	0.133867	0.0255875	1	0.104388	1
DEFAULT://Os01t0549700-02	Similar to cDNA clone:J033114G10_ full insert sequence.	3	5	7	1.36776	0.133867	0.0255875	1	0.104388	1
DEFAULT://Os01t0550000-01	DEAD_like helicase_ N_terminal domain containing protein.	3	5	7	1.36776	0.133867	0.0255875	1	0.104388	1
DEFAULT://Os01t0300200-01	Similar to ATP_citrate lyase subunit B.	3	3	3	1.23343	0.13282	0.0773824	1	0.131675	1
DEFAULT://Os03t0704000-00	Similar to 30S ribosomal protein S13.	3	3	5	0.83683	0.237589	0.598038	1	0.256718	1
DEFAULT://Os04t0596900-00	Phosphoribulokinase/uridine kinase family protein.	3	6	39	1.11209	0.120198	0.15126	1	0.069042	1
DEFAULT://Os02t0440000-01	Similar to Diaminopimelate decarboxylase.	3	3	10	1.31984	0.145735	0.00517404	1	0.17852	1
DEFAULT://Os02t0440000-02	Similar to cDNA clone:J013098O07_ full insert sequence.	3	3	10	1.31984	0.145735	0.00517404	1	0.17852	1
DEFAULT://Os07t0489800-01	Beta_grasp fold_ ferredoxin_type domain containing protein.	3	6	20	1.00295	0.0289827	0.179057	1	0.034657	1
DEFAULT://Os12t0168700-03	Similar to LACS9 (LONG CHAIN ACYL_COA SYNTHETASE 9); long_chain_fatty_acid_CoA ligase.	3	4	15	1.27369	0.221935	0.25783	1	0.293102	1
DEFAULT://Os07t0687500-01	Rhodanese_like domain containing protein.	3	4	19	1.05023	0.0958829	0.311413	1	0.0845475	1
DEFAULT://Os07t0262200-02	Similar to Prohibitin.	3	6	16	1.03595	0.183738	0.0951279	1	0.187455	1
DEFAULT://Os04t0658300-01	Similar to Ribulose bisphosphate carboxylase/oxygenase activase_ chloroplast precursor (RuBisCO activase) (RA).	3	15	108	1.03629	0.0836619	0.0127914	1	0.0278193	1
DEFAULT://Os02t0735200-01	Glutamine synthetase shoot isozyme (EC 6.3.1.2) (Glutamate__ammonia ligase) (Clone lambda_GS28).	3	13	61	1.23368	0.0687178	0.0201906	1	0.0461541	1
DEFAULT://Os01t0962700-01	Similar to Peroxidase 12 precursor (EC 1.11.1.7) (Atperox P12) (PRXR6) (ATP4a).	3	8	18	2.20656	0.151613	0.0301253	1	0.107583	1
DEFAULT://Os10t0492101-00	Hypothetical conserved gene.	3	4	7	1.74327	0.258265	0.0155765	1	0.255851	1
DEFAULT://Os05t0541900-01	Similar to 60S ribosomal protein l28.	2	2	3	1.41282	0.249121	0.336494	1	0.124452	1
DEFAULT://Os11t0472000-01	Zinc finger_ CCCH_type domain containing protein.	2	3	14	0.87554	0.519104	0.305128	1	0.34982	1
DEFAULT://Os12t0405100-01	Similar to Floral homeotic protein HUA1.	2	3	14	0.87554	0.519104	0.305128	1	0.34982	1
DEFAULT://Os02t0184200-01	Similar to Vacuolar proton pyrophosphatase.	2	2	13	1.00108	0.356377	0.726506	1	0.453619	1
DEFAULT://Os02t0802500-01	Similar to H(_)_translocating (Pyrophosphate_ENERGIZED) inorganic pyrophosphatase beta_1 polypeptide (EC 3.6.1.1) (Fragment).	2	2	13	1.00108	0.356377	0.726506	1	0.453619	1
DEFAULT://Os02t0802500-02	Similar to Proton translocating pyrophosphatase.	2	2	13	1.00108	0.356377	0.726506	1	0.453619	1
DEFAULT://Os06t0178900-01	Vacuolar H__pyrophosphatase (EC 3.6.1.1) (Ovp2).	2	2	13	1.00108	0.356377	0.726506	1	0.453619	1
DEFAULT://Os06t0644200-01	Similar to Pyrophosphate_energized vacuolar membrane proton pump (EC 3.6.1.1) (Pyrophosphate_energized inorganic pyrophosphatase) (H__PPase) (Vacuolar H__pyrophosphatase).	2	2	13	1.00108	0.356377	0.726506	1	0.453619	1
DEFAULT://Os06t0644200-03	Similar to Vacuolar H__pyrophosphatase.	2	2	13	1.00108	0.356377	0.726506	1	0.453619	1
DEFAULT://Os08t0104600-02	Ferredoxin I_ chloroplast precursor (Anti_disease protein 1).	2	3	42	0.741379	0.133094	0.0101724	1	0.111075	1
DEFAULT://Os03t0828100-02	Similar to 50S ribosomal protein L18.	2	2	17	1.4491	0.342472	0.247107	1	0.168629	1
DEFAULT://Os03t0343500-01	Similar to 60S ribosomal protein L22_2.	2	2	19	1.12504	0.200983	0.347591	1	0.0988249	1
DEFAULT://Os05t0548100-02	Similar to VIP1 protein.	2	2	6	1.00669	0.402916	0.809252	1	0.333178	1
DEFAULT://Os01t0152700-01	Similar to Histone H2B (CaH2B).	2	2	7	1.50207	0.0956994	0.0144476	1	0.0400393	1
DEFAULT://Os01t0502900-00	Similar to Histone H2B.2.	2	2	7	1.50207	0.0956994	0.0144476	1	0.0400393	1
DEFAULT://Os07t0448800-01	Aquaporin.	2	2	13	0.759792	0.404886	0.302708	1	0.464169	1
DEFAULT://Os03t0390000-02	Similar to Ribosomal protein s6 RPS6_2.	2	2	14	0.82281	0.237073	0.323771	1	0.322681	1
DEFAULT://Os07t0622100-01	Similar to Ribosomal protein s6 RPS6_2.	2	3	19	0.844817	0.211943	0.45404	1	0.275344	1
DEFAULT://Os03t0176700-00	Conserved hypothetical protein.	2	2	14	0.511695	0.27228	0.00303981	1	0.206998	1
DEFAULT://Os01t0939700-01	Similar to Esterase D (EC 3.1.1.1).	2	2	12	1.25332	0.253196	0.246144	1	0.186172	1
DEFAULT://Os04t0107900-02	Heat shock protein 81_1 (HSP81_1) (Heat shock protein 83).	2	2	24	1.24152	0.123724	0.0483295	1	0.122708	1
DEFAULT://Os12t0575000-01	Protein of unknown function DUF1118 family protein.	2	2	9	0.896154	0.29268	0.711265	1	0.301205	1
DEFAULT://Os01t0205500-01	Similar to 60S ribosomal protein L11_2 (L16). Splice isoform 2.	2	2	10	1.09975	0.152163	0.453474	1	0.0616693	1
DEFAULT://Os05t0207300-01	Similar to 60S ribosomal protein L11_2 (L16). Splice isoform 2.	2	2	10	1.09975	0.152163	0.453474	1	0.0616693	1
DEFAULT://Os06t0550000-00	Similar to 60S ribosomal protein L11.	2	2	10	1.09975	0.152163	0.453474	1	0.0616693	1
DEFAULT://Os02t0600200-02	Similar to predicted protein.	2	2	23	0.981581	0.0780417	0.885995	1	0.0823207	1
DEFAULT://Os07t0642900-01	Bacterial transferase hexapeptide repeat domain containing protein.	2	3	18	1.12668	0.174698	0.413817	1	0.238024	1
DEFAULT://Os03t0651800-00	Similar to Germin_like protein subfamily 2 member 1 precursor.	2	2	9	0.745081	0.187145	0.0457899	1	0.141865	1
DEFAULT://Os03t0758800-01	Similar to Eukaryotic translation initiation factor 5A_2 (eIF_5A_2) (eIF_4D).	2	2	13	1.08696	0.13849	0.370355	1	0.123274	1
DEFAULT://Os02t0638300-01	Similar to Ferredoxin_thioredoxin reductase_ variable chain (FTR_V) (Ferredoxin_ thioredoxin reductase subunit A) (FTR_A).	2	3	20	0.857855	0.0831874	0.0341703	1	0.0836182	1
DEFAULT://Os03t0743900-01	Similar to ATP sulfurylase.	2	2	10	0.983081	0.044659	0.578014	1	0.0351194	1
DEFAULT://Os08t0536000-01	Similar to Pyruvate dehydrogenase E1 beta subunit isoform 1 (EC 1.2.4.1).	2	2	8	1.10476	0.0794889	0.0321005	1	0.0976762	1
DEFAULT://Os06t0197575-00	Similar to Chaperonin.	2	2	12	1.01403	0.226086	0.422013	1	0.279878	1
DEFAULT://Os02t0105200-01	Similar to Dihydrolipoamide S_acetyltransferase (EC 2.3.1.12).	2	2	6	1.21075	0.099591	0.02138	1	0.0883757	1
DEFAULT://Os07t0410100-01	Similar to Dihydrolipoamide S_acetyltransferase (EC 2.3.1.12).	2	2	6	1.21075	0.099591	0.02138	1	0.0883757	1
DEFAULT://Os10t0406100-01	Similar to PRLI_interacting factor F (Fragment).	2	3	28	0.863278	0.0936989	0.0846662	1	0.113994	1
DEFAULT://Os12t0188700-01	Similar to Thioredoxin M5_ chloroplastic.	2	3	45	0.937843	0.149421	0.843372	1	0.190688	1
DEFAULT://Os09t0279500-02	Similar to plastid_specific 30S ribosomal protein 2.	2	2	26	0.94495	0.131152	0.363542	1	0.203199	1
DEFAULT://Os05t0382600-02	Similar to Annexin_like protein RJ4.	2	2	10	1.01271	0.31893	0.864328	1	0.307371	1
DEFAULT://Os06t0320500-01	Similar to Light_harvesting complex I (Fragment).	2	3	43	0.963324	0.27666	0.533486	1	0.346252	1
DEFAULT://Os10t0493600-01	Alpha_galactosidase precursor (EC 3.2.1.22) (Melibiase) (Alpha_D_ galactoside galactohydrolase).	2	2	5	0.618386	0.383523	0.0274261	1	0.217875	1
DEFAULT://Os10t0493600-02	Alpha_galactosidase (EC 3.2.1.22).	2	2	5	0.618386	0.383523	0.0274261	1	0.217875	1
DEFAULT://Os10t0493600-03	Similar to Alpha_galactosidase.	2	2	5	0.618386	0.383523	0.0274261	1	0.217875	1
DEFAULT://Os01t0963400-01	Thioredoxin family protein.	2	2	3	1.26348	0.324094	0.218231	1	0.182089	1
DEFAULT://Os01t0894300-01	Similar to Fructokinase 1.	2	2	15	1.06546	0.117487	0.483018	1	0.0725812	1
DEFAULT://Os08t0435900-01	Similar to LHC I type IV chlorophyll binding protein (Fragment).	2	2	24	0.640864	0.291425	0.1978	1	0.472574	1
DEFAULT://Os03t0579300-00	60S ribosomal protein L19.	2	2	20	1.3363	0.245184	0.0756982	1	0.260514	1
DEFAULT://Os02t0652600-02	Ribosomal protein L19 family protein.	2	3	24	1.07912	0.123026	0.511937	1	0.111744	1
DEFAULT://Os02t0736400-01	Aldolase_type TIM barrel domain containing protein.	2	2	2	1.63292	0.170158	0.0142209	1	0.127658	1
DEFAULT://Os01t0959900-01	Similar to predicted protein.	2	2	6	0.991328	0.183995	0.752241	1	0.0787968	1
DEFAULT://Os09t0467200-01	Similar to Glutathione S_transferase GST 23 (EC 2.5.1.18) (Fragment).	2	2	13	0.951273	0.370536	0.140854	1	0.358853	1
DEFAULT://Os03t0811100-01	Similar to Magnesium_chelatase subunit chlD_ chloroplast precursor (EC 6.6.1.1) (Mg_protoporphyrin IX chelatase) (Mg_chelatase subunit D).	2	2	16	1.20681	0.175474	0.138929	1	0.173796	1
DEFAULT://Os07t0449100-01	Similar to Light induced protein like.	2	2	16	0.999442	0.215675	0.933306	1	0.0893991	1
DEFAULT://Os08t0344300-01	Uncharacterised protein family UPF0041 domain containing protein.	2	2	16	0.999442	0.215675	0.933306	1	0.0893991	1
DEFAULT://Os06t0132400-01	Similar to Magnesium_protoporphyrin O_methyltransferase (EC 2.1.1.11) (Magnesium_ protoporphyrin IX methyltransferase).	2	2	11	0.921847	0.133704	0.479277	1	0.194569	1
DEFAULT://Os11t0153700-01	Similar to Signal recognition particle 54 kDa protein_ chloroplast precursor (SRP54) (54 chloroplast protein) (54CP) (FFC).	2	2	12	1.20175	0.119109	0.0363535	1	0.0873012	1
DEFAULT://Os03t0351200-00	NAD(P)_binding domain containing protein.	2	2	10	0.955115	0.141118	0.669452	1	0.0840017	1
DEFAULT://Os04t0665800-01	Similar to H1005F08.12 protein.	2	2	4	1.07371	0.288885	0.557369	1	0.253543	1
DEFAULT://Os11t0269100-00	Similar to 50S ribosomal protein L16_ chloroplastic.	2	3	25	0.897587	0.0948658	0.230826	1	0.0218672	1
DEFAULT://Os05t0135800-01	Ser/Thr protein kinase_ Negative regulator of innate immunity	2	2	5	1.22304	0.0946853	0.027031	1	0.135435	1
DEFAULT://Os05t0208000-04	Similar to Mitochondrial 2_oxoglutarate/malate carrier protein.	2	2	17	0.982294	0.189297	0.0193364	1	0.110822	1
DEFAULT://Os03t0756000-01	Similar to 60S ribosomal protein L13a_4.	2	2	13	1.0703	0.262801	0.316193	1	0.305524	1
DEFAULT://Os07t0613200-00	Similar to 60S ribosomal protein L27a_3.	2	2	14	1.23735	0.153168	0.231599	1	0.0859203	1
DEFAULT://Os02t0556800-01	Similar to proline_rich family protein.	2	2	2	1.15722	0.228927	0.0885693	1	0.332841	1
DEFAULT://Os12t0106000-01	Similar to Ferritin 1_ chloroplast precursor (EC 1.16.3.1) (ZmFer1).	2	2	15	0.684728	0.777072	0.522689	1	0.702441	1
DEFAULT://Os07t0186000-02	Similar to Thioredoxin h isoform 1.	2	2	11	2.90003	0.244443	0.0192634	1	0.102599	1
DEFAULT://Os11t0455500-02	Similar to Adenosylhomocysteinase.	2	2	23	1.17241	0.182475	0.271375	1	0.223433	1
DEFAULT://Os01t0894700-01	Trigger factor_ ribosome_binding_ bacterial domain containing protein.	2	2	18	1.02085	0.122799	0.415049	1	0.141394	1
DEFAULT://Os08t0530400-01	Moco containing protein (Moco containing protein(OsMCP)).	2	3	12	1.14099	0.159387	0.31487	1	0.18977	1
DEFAULT://Os08t0382400-02	Similar to Peptidyl_prolyl cis_trans isomerase (Fragment).	2	5	26	1.26261	0.0603645	0.00913151	1	0.0104154	1
DEFAULT://Os06t0655100-00	Similar to D_3_phosphoglycerate dehydrogenase.	2	2	2	1.33727	0.116656	0.0684332	1	0.0546745	1
DEFAULT://Os01t0713200-01	Similar to Beta_glucanase.	2	2	4	0.447697	0.484188	0.00983331	1	0.274801	1
DEFAULT://Os02t0668100-01	Similar to Geranylgeranyl_diphosphate synthase.	2	3	4	1.07609	0.097937	0.634036	1	0.0985073	1
DEFAULT://Os03t0729200-02	Thioredoxin_like fold domain containing protein.	2	2	10	0.857204	0.0850611	0.136763	1	0.033614	1
DEFAULT://Os02t0218200-01	Peptidase M1_ membrane alanine aminopeptidase family protein.	2	2	13	1.5046	0.170961	0.00527201	1	0.169698	1
DEFAULT://Os05t0337400-01	Similar to heavy_metal_associated domain_containing protein.	2	3	21	1.39914	0.255211	0.189431	1	0.21904	1
DEFAULT://Os06t0683200-01	Similar to 50S ribosomal protein L24_ chloroplast precursor (CL24).	2	2	2	0.992519	0.230152	0.0291216	1	0.227171	1
DEFAULT://Os06t0105400-01	Similar to dihydrolipoamide S_acetyltransferase.	2	3	10	1.24751	0.123703	0.0169672	1	0.106201	1
DEFAULT://Os06t0105400-02	Similar to Dihydrolipoamide S_acetyltransferase (EC 2.3.1.12).	2	3	10	1.24751	0.123703	0.0169672	1	0.106201	1
DEFAULT://Os06t0232000-01	Similar to Pro_resilin.	2	4	30	0.998639	0.241817	0.757446	1	0.143683	1
DEFAULT://Os03t0117100-01	Peroxisomal biogenesis factor 11 family protein.	2	2	14	1.23642	0.25062	0.435957	1	0.411835	1
DEFAULT://Os03t0634000-01	Similar to THA4.	2	2	16	0.820385	0.398367	0.476384	1	0.364544	1
DEFAULT://Os03t0693900-00	Similar to Oxalate oxidase 1 (EC 1.2.3.4) (Germin).	2	3	23	1.83822	0.142662	0.00527582	1	0.0167494	1
DEFAULT://Os03t0694000-01	Similar to Oxalate oxidase 1 (EC 1.2.3.4) (Germin).	2	3	23	1.83822	0.142662	0.00527582	1	0.0167494	1
DEFAULT://Os04t0435700-01	Similar to UVB_resistance protein UVR8.	2	2	2	1.07538	0.157244	0.550594	1	0.0800255	1
DEFAULT://Os12t0178100-01	Haem peroxidase family protein.	2	3	5	0.659019	0.55127	0.500644	1	0.135393	1
DEFAULT://Os12t0178200-01	Similar to Thylakoid_bound ascorbate peroxidase (EC 1.11.1.11) (Fragment).	2	3	5	0.659019	0.55127	0.500644	1	0.135393	1
DEFAULT://Os11t0267400-01	Similar to ClpC.	2	2	6	1.01894	0.204706	0.681194	1	0.207458	1
DEFAULT://Os08t0130500-02	Similar to 60S acidic ribosomal protein p0.	2	2	17	1.12846	0.1089	0.145698	1	0.146682	1
DEFAULT://Os11t0657100-01	Peptide chain release factor 1 family protein.	2	2	15	1.14969	0.0787044	0.0199407	1	0.0744656	1
DEFAULT://Os08t0557400-01	Protein tyrosine phosphatase_like protein.	2	5	20	0.768303	0.128286	0.00692471	1	0.0958742	1
DEFAULT://Os08t0338700-01	Similar to Chaperone GrpE type 2.	2	3	7	1.45175	0.347999	0.0835275	1	0.264402	1
DEFAULT://Os03t0161800-01	Similar to SIPL.	2	2	3	0.651631	0.386606	0.0650943	1	0.16742	1
DEFAULT://Os02t0781400-02	Similar to 20 kDa chaperonin_ chloroplast precursor (Protein Cpn21) (Chloroplast protein Cpn10) (Chloroplast chaperonin 10) (Ch_CPN10).	2	2	12	0.954941	0.373887	0.920095	1	0.326948	1
DEFAULT://Os02t0781400-03	Similar to Chaperonin.	2	2	12	0.954941	0.373887	0.920095	1	0.326948	1
DEFAULT://Os08t0565800-01	Glutaredoxin.	2	3	21	0.835017	0.14388	0.0983506	1	0.0855674	1
DEFAULT://Os08t0292600-02	Peptidyl_prolyl cis_trans isomerase_ cyclophilin_type domain containing protein.	2	2	10	0.928202	0.113407	0.609779	1	0.183822	1
DEFAULT://Os02t0765900-00	Similar to Ferredoxin_nitrite reductase.	2	2	6	0.97175	0.175818	0.910807	1	0.127304	1
DEFAULT://Os07t0558300-01	Inositol monophosphatase family protein.	2	2	3	1.21033	0.575483	0.464046	1	0.439892	1
DEFAULT://Os03t0265900-01	Conserved hypothetical protein.	2	2	6	0.741579	0.354641	0.369392	1	0.532476	1
DEFAULT://Os03t0648400-01	Similar to DnaJ protein.	2	2	13	1.66287	0.322916	0.0716238	1	0.275083	1
DEFAULT://Os03t0648400-02	Similar to DnaJ protein homolog (DNAJ_1).	2	2	13	1.66287	0.322916	0.0716238	1	0.275083	1
DEFAULT://Os07t0669100-01	Similar to Xylose isomerase (EC 5.3.1.5).	2	2	6	0.931443	0.151445	0.598663	1	0.102999	1
DEFAULT://Os07t0669100-02	Similar to Xylose isomerase.	2	2	6	0.931443	0.151445	0.598663	1	0.102999	1
DEFAULT://Os12t0502200-01	Similar to Low temperature_responsive RNA_binding protein.	2	3	8	0.996729	0.14654	0.667479	1	0.0542619	1
DEFAULT://Os01t0916600-01	RNA recognition motif_ glycine rich protein domain containing protein.	2	2	12	0.831136	0.161262	0.0863198	1	0.177693	1
DEFAULT://Os03t0311300-01	Similar to HAD_superfamily hydrolase_ subfamily IA_ variant 3 containing protein_ expressed.	2	2	2	0.931563	0.191425	0.570228	1	0.204859	1
DEFAULT://Os01t0760600-01	Aspartate aminotransferase_ cytoplasmic (EC 2.6.1.1) (Transaminase A).	2	2	4	1.01609	0.52158	0.319175	1	0.187392	1
DEFAULT://Os01t0760600-04	Similar to Aspartate aminotransferase.	2	2	4	1.01609	0.52158	0.319175	1	0.187392	1
DEFAULT://Os02t0325100-01	Similar to 26S protease regulatory subunit 6B (MIP224) (MB67 interacting protein) (TAT_binding protein_7) (TBP_7).	2	2	19	1.22093	0.202536	0.201737	1	0.19852	1
DEFAULT://Os02t0325100-02	Similar to 26S proteasome regulatory particle triple_A ATPase subunit3 (Fragment).	2	2	19	1.22093	0.202536	0.201737	1	0.19852	1
DEFAULT://Os02t0760300-01	Similar to Immunophilin.	2	2	12	0.983239	0.273216	0.810359	1	0.108447	1
DEFAULT://Os01t0271400-00	Peptidase S14_ ClpP family protein.	2	3	7	0.909826	0.109645	0.0114003	1	0.0982159	1
DEFAULT://Os06t0153800-01	Beta 5 subunit of 20S proteasome.	2	2	14	1.55445	0.292651	0.112367	1	0.240946	1
DEFAULT://Os02t0595500-01	Similar to NAD_dependent isocitrate dehydrogenase precursor (EC 1.1.1.41).	2	2	4	1.45012	0.272758	0.0861445	1	0.206951	1
DEFAULT://Os04t0479200-01	Similar to NAD_dependent isocitrate dehydrogenase c;1.	2	2	4	1.45012	0.272758	0.0861445	1	0.206951	1
DEFAULT://Os03t0182600-03	Similar to 40S ribosomal protein SA.	2	2	2	0.974715	0.204248	0.374531	1	0.0720738	1
DEFAULT://Os01t0802100-01	Similar to 4_diphosphocytidyl_2_C_methyl_D_erythritol kinase_ chloroplast precursor (EC 2.7.1.148) (CMK) (4_(cytidine_5__diphospho)_2_C_methyl_ D_erythritol kinase) (CDPMEK).	2	2	11	1.36571	0.117208	0.00434103	1	0.123672	1
DEFAULT://Os07t0168600-01	Similar to 3_glucanase.	2	2	5	1.20177	0.137166	0.177207	1	0.196047	1
DEFAULT://Os08t0327400-01	Similar to Enoyl_ACP reductase (Fragment).	2	3	10	1.23012	0.112611	0.0305003	1	0.104096	1
DEFAULT://Os03t0255100-01	Similar to Relative to SR12 protein (Fragment).	2	2	4	1.10351	0.242847	0.773053	1	0.272726	1
DEFAULT://Os04t0118100-01	Similar to H0613H07.3 protein.	2	2	9	1.33638	0.250352	0.124187	1	0.189423	1
DEFAULT://Os02t0221500-01	Nucleotide_binding_ alpha_beta plait domain containing protein.	2	3	15	1.00814	0.13507	0.606665	1	0.060619	1
DEFAULT://Os09t0509000-01	Similar to DAG protein.	2	2	7	1.32037	0.347878	0.743783	1	0.191608	1
DEFAULT://Os03t0133400-01	Peptidoglycan_binding Lysin subgroup domain containing protein.	2	2	3	0.791136	0.156893	0.0343265	1	0.131653	1
DEFAULT://Os04t0448800-01	Similar to Mitochondrial phosphate transporter (Fragment).	2	2	10	1.34901	0.196507	0.1314	1	0.189285	1
DEFAULT://Os09t0515200-01	Beta 7 subunit of 20S proteasome.	2	2	13	1.56378	0.262304	0.0551214	1	0.259971	1
DEFAULT://Os06t0699500-01	Tautomerase domain containing protein.	2	2	13	1.05073	0.124156	0.460491	1	0.0502263	1
DEFAULT://Os01t0940700-01	Similar to Glucan endo_1_3_beta_glucosidase GII precursor (EC 3.2.1.39) ((1__3)_ beta_glucan endohydrolase GII) ((1__3)_beta_glucanase isoenzyme GII) (Beta_1_3_endoglucanase GII).	2	2	12	0.758085	0.286087	0.301648	1	0.11896	1
DEFAULT://Os01t0940700-02	Similar to Beta 1_3_glucanase.	2	2	12	0.758085	0.286087	0.301648	1	0.11896	1
DEFAULT://Os01t0282800-02	Similar to Tubulin beta_5 chain (Beta_5 tubulin).	2	2	12	0.831572	0.265135	0.336232	1	0.0587002	1
DEFAULT://Os01t0805900-01	Tubulin beta_2 chain (Beta_2 tubulin).	2	2	12	0.831572	0.265135	0.336232	1	0.0587002	1
DEFAULT://Os03t0661300-01	Beta_tubulin (Beta_3 tubulin) (Tubulin beta subunit).	2	2	12	0.831572	0.265135	0.336232	1	0.0587002	1
DEFAULT://Os05t0413200-01	Beta_tubulin.	2	2	12	0.831572	0.265135	0.336232	1	0.0587002	1
DEFAULT://Os08t0548900-01	Similar to Proteasome subunit alpha type 7 (EC 3.4.25.1) (20S proteasome alpha subunit D) (20S proteasome subunit alpha_4).	2	3	11	0.936746	0.176231	0.205132	1	0.142898	1
DEFAULT://Os09t0538200-01	Proteasome subunit alpha type 7 (EC 3.4.25.1) (20S proteasome alpha subunit D) (20S proteasome subunit alpha_4).	2	3	11	0.936746	0.176231	0.205132	1	0.142898	1
DEFAULT://Os04t0508300-01	Glutaredoxin.	2	4	5	0.782678	0.0839713	0.0256054	1	0.0477088	1
DEFAULT://Os01t0810300-01	Similar to Calmodulin_like protein.	2	3	16	1.03451	0.134277	0.74302	1	0.117852	1
DEFAULT://Os06t0247500-01	Similar to Pyrophosphate_fructose 6_phosphate 1_phosphotransferase (EC 2.7.1.90) (Fragment).	2	3	10	1.25765	0.123549	0.0237993	1	0.134389	1
DEFAULT://Os01t0758300-02	Similar to Phosphoenolpyruvate carboxylase_ housekeeping isozyme.	2	2	2	1.12912	0.123951	0.144135	1	0.137009	1
DEFAULT://Os02t0244700-04	Similar to Phosphoenolpyruvate carboxylase.	2	2	8	1.16597	0.111158	0.0236766	1	0.128482	1
DEFAULT://Os02t0100300-01	Similar to HSP associated protein like.	2	2	11	1.13995	0.192548	0.484869	1	0.113317	1
DEFAULT://Os03t0267300-02	Similar to Chloroplast fructose_1_6_bisphosphatase.	2	4	42	1.15753	0.0661144	0.0621698	1	0.0737904	1
DEFAULT://Os07t0468100-01	Similar to Glutathione S_transferase GST 19 (EC 2.5.1.18).	2	2	7	0.705046	0.202142	0.138379	1	0.0352699	1
DEFAULT://Os02t0115700-02	Similar to Catalase.	2	4	20	1.25071	0.22619	0.369998	1	0.138741	1
DEFAULT://Os04t0423600-03	Similar to OSIGBa0076I14.4 protein.	2	2	2	0.870152	0.237021	0.335608	1	0.112524	1
DEFAULT://Os07t0243150-01	Hypothetical conserved gene.	2	2	4	0.730225	0.158135	0.00231135	1	0.121401	1
DEFAULT://Os03t0710500-00	Similar to Luminal binding protein.	2	2	10	1.36026	0.244339	0.0909166	1	0.292657	1
DEFAULT://Os01t0143800-01	Mitochondrial glycoprotein family protein.	2	3	8	1.13749	0.211682	0.15912	1	0.133364	1
DEFAULT://Os06t0625400-01	Similar to Metalloendopeptidase.	2	2	4	1.02742	0.138802	0.0425758	1	0.141859	1
DEFAULT://Os06t0625400-02	Similar to cDNA clone:J013073O18_ full insert sequence.	2	2	4	1.02742	0.138802	0.0425758	1	0.141859	1
DEFAULT://Os01t0326300-01	Haem peroxidase_ plant/fungal/bacterial family protein.	2	3	3	1.08658	0.100178	0.119875	1	0.0569411	1
DEFAULT://Os01t0327400-01	Similar to Peroxidase (Fragment).	2	2	2	1.12075	0.525608	0.402779	1	0.0750679	1
DEFAULT://Os02t0102700-01	Similar to AGL157Cp.	2	2	10	1.42378	0.386733	0.197786	1	0.305616	1
DEFAULT://Os03t0240800-01	Similar to AGL157Cp.	2	2	10	1.42378	0.386733	0.197786	1	0.305616	1
DEFAULT://Os02t0121100-01	Zinc finger_ CCHC_type domain containing protein.	2	2	11	1.00201	0.278481	0.388722	1	0.253941	1
DEFAULT://Os07t0677300-01	Peroxidase.	2	3	20	0.471389	0.352924	0.00375384	1	0.253205	1
DEFAULT://Os04t0338000-01	Similar to IN2_2 protein.	2	2	3	1.06146	0.269489	0.318591	1	0.194099	1
DEFAULT://Os03t0851100-01	Similar to Translational elongation factor EF_TuM.	2	3	20	1.19503	0.195293	0.0157566	1	0.0982924	1
DEFAULT://Os08t0238200-01	Dienelactone hydrolase domain containing protein.	2	2	5	0.788351	0.276585	0.204712	1	0.156086	1
DEFAULT://Os08t0238200-02	Similar to Retrotransposon protein Ty1_copia subclass.	2	2	5	0.788351	0.276585	0.204712	1	0.156086	1
DEFAULT://Os11t0275500-01	Similar to Endo_1_3;1_4_beta_D_glucanase precursor (EC 3.2.1._).	2	2	5	0.788351	0.276585	0.204712	1	0.156086	1
DEFAULT://Os01t0191100-01	Similar to Acidic ribosomal protein P2a_4 (Fragment).	2	4	15	1.30518	0.105183	0.00535704	1	0.0308847	1
DEFAULT://Os03t0162200-01	Similar to Histone H2A.	2	4	13	1.61694	0.177859	0.0115809	1	0.115164	1
DEFAULT://Os03t0743400-01	Similar to H2A protein.	2	4	13	1.61694	0.177859	0.0115809	1	0.115164	1
DEFAULT://Os10t0418000-01	Similar to Histone H2A.	2	4	13	1.67004	0.183247	0.00756932	1	0.118553	1
DEFAULT://Os01t0712600-00	Similar to methyltransferase.	2	2	3	1.12954	0.219352	0.308577	1	0.18217	1
DEFAULT://Os01t0752300-01	Similar to 60S ribosomal protein L18a_1.	2	2	4	0.769749	0.555391	0.429466	1	0.448125	1
DEFAULT://Os05t0565000-01	Similar to 60S ribosomal protein L18a_1.	2	2	4	0.769749	0.555391	0.429466	1	0.448125	1
DEFAULT://Os05t0582800-01	Peptidase S10_ serine carboxypeptidase family protein.	2	4	5	1.02918	0.124251	0.716225	1	0.100591	1
DEFAULT://Os01t0721900-02	Similar to plasminogen activator inhibitor 1 RNA_binding protein.	2	3	5	1.49208	0.400384	0.330694	1	0.656267	1
DEFAULT://Os05t0368300-01	Similar to 40S ribosomal protein S4_ X isoform (Single copy abundant mRNA protein) (SCR10).	2	4	20	1.06105	0.154267	0.491995	1	0.176813	1
DEFAULT://Os10t0529300-01	Similar to Tau class GST protein 3.	2	3	20	0.862303	0.19644	0.159466	1	0.0719884	1
DEFAULT://Os12t0263200-01	Pinoresinol_lariciresinol reductase TH2.	2	2	4	0.684809	0.26143	0.0283719	1	0.201638	1
DEFAULT://Os02t0175600-01	Similar to 60S ribosomal protein L27a (Fragment).	2	2	12	1.11086	0.260855	0.656498	1	0.297771	1
DEFAULT://Os03t0408300-00	Similar to 60S ribosomal protein L27a_3.	2	2	12	1.11086	0.260855	0.656498	1	0.297771	1
DEFAULT://Os05t0187000-01	Beta 2 subunit of 20S proteasome (20S proteasome beta subunit).	2	2	3	0.833397	0.114206	0.0774692	1	0.057865	1
DEFAULT://Os05t0187000-02	Similar to Proteasome subunit beta type 7_A.	2	2	3	0.833397	0.114206	0.0774692	1	0.057865	1
DEFAULT://Os07t0614500-03	Similar to elongation factor 1_delta 1.	2	5	25	1.18567	0.116389	0.0822706	1	0.135338	1
DEFAULT://Os02t0259600-02	Similar to 50S ribosomal protein L21.	2	5	19	1.48412	0.164275	0.00603088	1	0.165498	1
DEFAULT://Os11t0660500-01	Similar to Translationally controlled tumor protein (Fragment).	2	3	22	1.15581	0.11632	0.108474	1	0.106133	1
DEFAULT://Os03t0154700-01	Similar to 40S ribosomal protein S9.	2	2	3	0.874085	0.452219	0.614291	1	0.538877	1
DEFAULT://Os11t0602500-00	Similar to 40S ribosomal protein S9.	2	2	3	0.874085	0.452219	0.614291	1	0.538877	1
DEFAULT://Os02t0117600-01	Peptidyl_prolyl cis_trans isomerase_ FKBP_type domain containing protein.	2	3	11	0.946064	0.129113	0.613128	1	0.179173	1
DEFAULT://Os02t0117600-02	Similar to F2D10.32.	2	3	11	0.946064	0.129113	0.613128	1	0.179173	1
DEFAULT://Os02t0220600-01	Similar to Elongation factor 1_gamma.	2	3	5	1.05078	0.112049	0.318122	1	0.0578633	1
DEFAULT://Os07t0656500-00	Similar to Magnesium_chelatase subunit H family protein_ expressed.	2	2	5	0.343653	0.103395	0.00141153	1	0.135379	1
DEFAULT://Os04t0227500-01	DSBA oxidoreductase family protein.	2	3	12	1.00057	0.0793534	0.821933	1	0.0323884	1
DEFAULT://Os06t0531200-02	Hypothetical conserved gene.	2	2	12	1.30942	0.161423	0.193841	1	0.103589	1
DEFAULT://Os08t0562700-02	Similar to predicted protein.	2	3	11	1.30309	0.204199	0.114729	1	0.172807	1
DEFAULT://Os03t0726100-01	Similar to Tubulin alpha_1 chain (Alpha_1 tubulin).	2	2	5	1.07183	0.209266	0.536033	1	0.194204	1
DEFAULT://Os11t0247300-01	Alfa_tubulin.	2	2	5	1.07183	0.209266	0.536033	1	0.194204	1
DEFAULT://Os11t0107500-01	Tautomerase domain containing protein.	2	4	14	1.16691	0.239862	0.550075	1	0.179524	1
DEFAULT://Os12t0107500-01	Similar to Macrophage migration inhibitory factor.	2	4	14	1.16691	0.239862	0.550075	1	0.179524	1
DEFAULT://Os04t0459500-01	Similar to H0219H12.1 protein.	2	8	94	1.27555	0.0941652	0.0318849	1	0.066974	1
DEFAULT://Os04t0602100-02	Similar to B0403H10_OSIGBa0105A11.15 protein.	2	5	26	1.07514	0.110141	0.701199	1	0.129034	1
DEFAULT://Os02t0770000-01	Beta 1 subunit of 20S proteasome.	2	2	4	0.956169	0.206444	0.848047	1	0.164198	1
DEFAULT://Os01t0589800-01	Similar to OHP2.	2	2	2	0.951178	0.229761	0.209479	1	0.321085	1
DEFAULT://Os10t0361000-01	Lipoxygenase_ LH2 domain containing protein.	2	4	11	0.725792	0.295135	0.420937	1	0.370799	1
DEFAULT://Os08t0483200-01	Nucleotide_binding_ alpha_beta plait domain containing protein.	2	3	5	0.736826	0.116315	0.00467207	1	0.0669658	1
DEFAULT://Os04t0462900-01	Similar to prohibitin2.	2	2	4	0.757848	0.506046	0.443667	1	0.488609	1
DEFAULT://Os04t0462900-02	Similar to Prohibitin.	2	2	4	0.757848	0.506046	0.443667	1	0.488609	1
DEFAULT://Os05t0147500-02	Serine endopeptidase DegP2 domain containing protein.	2	2	4	1.37886	0.270475	0.0577474	1	0.166045	1
DEFAULT://Os03t0798600-01	Similar to 40S ribosomal protein S15 (Fragment).	2	5	9	1.18737	0.171992	0.46432	1	0.122849	1
DEFAULT://Os01t0823300-00	Similar to Ribosomal protein S26.	2	6	19	1.05412	0.228798	0.86667	1	0.300104	1
DEFAULT://Os05t0477300-03	Ribosomal protein S26e domain containing protein.	2	6	30	1.2364	0.171276	0.0633112	1	0.208545	1
DEFAULT://Os08t0120600-01	Similar to Fructose_bisphosphate aldolase_ cytoplasmic isozyme (EC 4.1.2.13).	2	3	17	1.12981	0.0777982	0.0513476	1	0.0965652	1
DEFAULT://Os03t0805200-01	Similar to RNA helicase (Fragment).	2	2	3	1.13789	0.281613	0.584868	1	0.281643	1
DEFAULT://Os09t0400300-01	Similar to Cinnamyl alcohol dehydrogenase (EC 1.1.1.195).	2	3	6	1.31593	0.123336	0.146454	1	0.00400709	1
DEFAULT://Os05t0169100-01	Similar to 60S ribosomal protein L10 (QM protein homolog).	2	3	16	1.0024	0.269608	0.378377	1	0.273523	1
DEFAULT://Os03t0390400-01	Similar to Cytochrome c oxidase subunit 6b.	2	4	7	0.773997	0.231706	0.396724	1	0.318522	1
DEFAULT://Os04t0533300-01	Similar to Remorin (pp34).	2	5	7	1.14386	0.139337	0.497206	1	0.180232	1
DEFAULT://Os03t0780500-02	Similar to Inosine_5__monophosphate dehydrogenase (EC 1.1.1.205) (IMP dehydrogenase) (IMPDH) (IMPD).	2	3	9	1.30667	0.132413	0.150359	1	0.0477106	1
DEFAULT://Os07t0626800-01	Amine oxidase domain containing protein.	2	2	4	1.68221	0.177493	0.0106132	1	0.21944	1
DEFAULT://Os01t0179700-01	Similar to GTP_binding protein YPTM2.	2	3	10	0.879825	0.285624	0.64921	1	0.108499	1
DEFAULT://Os01t0558600-01	Ras_related protein RIC1.	2	3	10	0.879825	0.285624	0.64921	1	0.108499	1
DEFAULT://Os02t0653800-01	Similar to GTP_binding protein.	2	3	10	0.879825	0.285624	0.64921	1	0.108499	1
DEFAULT://Os03t0819900-01	Similar to RAB8C.	2	3	10	0.879825	0.285624	0.64921	1	0.108499	1
DEFAULT://Os05t0461300-01	Similar to RAB8C.	2	3	10	0.879825	0.285624	0.64921	1	0.108499	1
DEFAULT://Os07t0239400-01	Similar to Ethylene_responsive small GTP_binding protein.	2	3	10	0.879825	0.285624	0.64921	1	0.108499	1
DEFAULT://Os09t0538000-01	Ribonuclease T2 family protein.	2	4	15	0.743636	0.29268	0.540823	1	0.0208389	1
DEFAULT://Os09t0538000-04	RNase S_like protein.	2	4	15	0.743636	0.29268	0.540823	1	0.0208389	1
DEFAULT://Os12t0409000-01	Similar to Serine hydroxymethyltransferase.	2	4	20	1.23244	0.094884	0.0294971	1	0.136815	1
DEFAULT://Os03t0271400-01	Armadillo_like helical domain containing protein.	2	2	2	1.46987	0.224142	0.0347656	1	0.249978	1
DEFAULT://Os06t0149400-01	Similar to Chitinase A.	2	2	10	1.10537	0.275031	0.713242	1	0.255793	1
DEFAULT://Os07t0143000-01	Aldo/keto reductase family protein.	2	2	11	1.04549	0.168997	0.639629	1	0.132131	1
DEFAULT://Os01t0104400-01	Ricin B_related lectin domain containing protein.	2	3	17	1.27328	0.200829	0.228957	1	0.311686	1
DEFAULT://Os01t0254000-01	Similar to NTGB2 (Fragment).	2	2	8	1.06442	0.406424	0.942388	1	0.273945	1
DEFAULT://Os12t0560300-01	Similar to NTGB2 (Fragment).	2	2	8	1.06442	0.406424	0.942388	1	0.273945	1
DEFAULT://Os01t0607900-01	Serine/threonine protein kinase_related domain containing protein.	2	2	4	0.993742	0.169316	0.0421302	1	0.127172	1
DEFAULT://Os06t0600100-01	Similar to TAT_binding protein homolog (Fragment).	2	2	15	1.48794	0.164166	0.00640129	1	0.162805	1
DEFAULT://Os06t0625500-01	Similar to Thioredoxin peroxidase.	2	3	23	1.17573	0.0773766	0.0287176	1	0.104906	1
DEFAULT://Os02t0639900-01	Similar to Thioredoxin M_type_ chloroplast precursor (TRX_M).	2	3	15	1.01831	0.1671	0.560269	1	0.10575	1
DEFAULT://Os02t0196800-02	Similar to Fumarylacetoacetase.	2	3	9	1.50532	0.229127	0.0640726	1	0.117293	1
DEFAULT://Os02t0478700-01	Ribosomal protein S27.	2	5	37	1.33269	0.105357	0.0068919	1	0.11791	1
DEFAULT://Os04t0346100-01	Ribosomal protein S27.	2	5	37	1.33269	0.105357	0.0068919	1	0.11791	1
DEFAULT://Os02t0600400-01	Similar to Glucose_6_phosphate dehydrogenase.	2	2	17	1.42702	0.149113	0.0309492	1	0.0889698	1
DEFAULT://Os04t0445700-01	Similar to OSIGBa0140O07.8 protein.	2	3	19	1.58584	0.0576675	3.80759e-05	1	0.0705184	1
DEFAULT://Os04t0445700-02	Similar to 3_oxoacyl_[acyl_carrier_protein] synthase I_ chloroplast precursor (EC 2.3.1.41) (Beta_ketoacyl_ACP synthase I) (KAS I).	2	3	19	1.58584	0.0576675	3.80759e-05	1	0.0705184	1
DEFAULT://Os05t0404200-01	Methionine sulphoxide reductase B domain containing protein.	2	3	18	0.94815	0.33468	0.907272	1	0.380649	1
DEFAULT://Os05t0404200-02	Similar to Peptide methionine sulfoxide reductase B3_ chloroplastic.	2	3	18	0.94815	0.33468	0.907272	1	0.380649	1
DEFAULT://Os06t0152100-01	Similar to Profilin_2.	2	2	6	0.971309	0.233955	0.953963	1	0.192636	1
DEFAULT://Os10t0580800-01	Similar to NClpP4 (Fragment).	2	6	27	0.847357	0.0809539	0.0996327	1	0.0660437	1
DEFAULT://Os01t0372700-01	Similar to Asparaginyl_tRNA synthetase_ cytoplasmic 1 (EC 6.1.1.22) (Asparagine__ tRNA ligase 1) (AsnRS 1).	2	2	10	1.34561	0.0848223	0.0158623	1	0.027099	1
DEFAULT://Os12t0541500-05	Similar to Elongation factor Ts.	2	2	12	0.86903	0.183035	0.0325821	1	0.100545	1
DEFAULT://Os09t0115400-03	Hypothetical conserved gene.	2	2	7	1.17081	0.225883	0.412847	1	0.185446	1
DEFAULT://Os09t0115400-04	Hypothetical conserved gene.	2	2	7	1.17081	0.225883	0.412847	1	0.185446	1
DEFAULT://Os08t0512500-01	Similar to Thylakoid lumen protein_ chloroplast.	2	2	13	0.98834	0.347445	0.132196	1	0.180798	1
DEFAULT://Os12t0569700-03	Similar to Heat shock protein 70.	2	3	25	1.46837	0.187164	0.0480158	1	0.182282	1
DEFAULT://Os07t0665200-01	Similar to Superoxide dismutase [Cu_Zn].	2	6	15	0.920082	0.204917	0.957381	1	0.14342	1
DEFAULT://Os02t0715400-00	Conserved hypothetical protein.	2	6	20	0.956308	0.261144	0.550546	1	0.278977	1
DEFAULT://Os03t0219900-01	Similar to 50S ribosomal protein L15_ chloroplast precursor (CL15) (Fragment).	2	3	12	1.00828	0.265644	0.753243	1	0.323825	1
DEFAULT://Os09t0541000-01	Similar to Aquaporin 2.	2	6	34	1.2576	0.193655	0.536737	1	0.0725301	1
DEFAULT://Os09t0541000-02	Similar to Plasma membrane intrinsic protein (Aquaporin).	2	6	34	1.2576	0.193655	0.536737	1	0.0725301	1
DEFAULT://Os05t0387200-02	Similar to UDP_sulfoquinovose synthase.	2	2	13	1.05044	0.282582	0.763306	1	0.282143	1
DEFAULT://Os02t0666200-01	Aquaporin.	2	3	11	0.982562	0.216396	0.867383	1	0.0546044	1
DEFAULT://Os04t0556300-01	Glutathione peroxidase.	2	2	2	1.84816	0.477018	0.160968	1	0.381619	1
DEFAULT://Os04t0556300-02	Similar to Glutathione peroxidase.	2	2	2	1.84816	0.477018	0.160968	1	0.381619	1
DEFAULT://Os01t0860300-01	Similar to Ribosomal protein L1.	2	5	27	1.12395	0.131243	0.38454	1	0.150718	1
DEFAULT://Os02t0321900-02	Similar to 60S ribosomal protein L10a_1.	2	5	27	1.12395	0.131243	0.38454	1	0.150718	1
DEFAULT://Os02t0664000-01	Similar to Phospholipid hydroperoxide glutathione peroxidase_ chloroplast precursor (EC 1.11.1.12) (PHGPx).	2	2	5	1.60111	0.574962	0.560039	1	0.18381	1
DEFAULT://Os03t0411300-01	EF_Hand type domain containing protein.	2	2	3	0.74681	0.238144	0.141281	1	0.0901267	1
DEFAULT://Os05t0549100-02	Similar to Serine/threonine_protein kinase SNT7_ chloroplast precursor (EC 2.7.1.37) (Stt7 homolog).	2	5	9	0.996165	0.219428	0.201633	1	0.132629	1
DEFAULT://Os02t0125700-01	Similar to lil3 protein.	2	4	16	1.08764	0.200617	0.817245	1	0.220122	1
DEFAULT://Os02t0626400-02	Similar to Phenylalanine ammonia_lyase.	2	3	13	0.953218	0.292848	0.880708	1	0.273024	1
DEFAULT://Os02t0626400-03	Similar to Phenylalanine ammonia_lyase.	2	3	13	0.953218	0.292848	0.880708	1	0.273024	1
DEFAULT://Os05t0129100-00	Similar to Acetylornithine aminotransferase_ mitochondrial.	2	2	3	1.25377	0.183443	0.0840697	1	0.163924	1
DEFAULT://Os08t0199300-01	Similar to YyaF/YCHF TRANSFAC/OBG family small GTpase plus RNA binding domain TGS (Fragment).	2	2	5	1.28501	0.238249	0.259407	1	0.135344	1
DEFAULT://Os02t0232400-01	Similar to Citrate synthase.	2	2	8	1.4361	0.136646	0.00481166	1	0.14283	1
DEFAULT://Os03t0266900-02	Low molecular mass heat shock protein Oshsp17.3.	2	3	6	12.8892	0.37706	0.0224344	1	0.295955	1
DEFAULT://Os03t0267000-00	Low molecular mass heat shock protein Oshsp18.0.	2	3	6	12.8892	0.37706	0.0224344	1	0.295955	1
DEFAULT://Os12t0183100-01	Similar to Branched chain alpha_keto acid dehydrogenase E1_alpha subunit (Fragment).	2	3	4	1.25123	0.173515	0.0561244	1	0.223577	1
DEFAULT://Os12t0183100-03	Similar to Branched_chain alpha keto_acid dehydrogenase E1 alpha subunit_like protein.	2	3	4	1.25123	0.173515	0.0561244	1	0.223577	1
DEFAULT://Os10t0191600-00	Similar to 006_203_B11_ full insert sequence.	2	3	21	0.962182	0.0869372	0.592584	1	0.0667206	1
DEFAULT://Os08t0200300-02	Similar to Photosystem II 10 kDa polypeptide (Fragment).	2	8	40	0.814581	0.156597	0.0601697	1	0.148855	1
DEFAULT://Os03t0598800-01	Similar to Ribosomal protein L15.	2	3	6	0.941596	0.180802	0.0389309	1	0.100152	1
DEFAULT://Os03t0598800-02	Similar to 60S ribosomal protein L15.	2	3	6	0.941596	0.180802	0.0389309	1	0.100152	1
DEFAULT://Os05t0274900-00	Similar to 60S ribosomal protein L15_1.	2	3	6	0.941596	0.180802	0.0389309	1	0.100152	1
DEFAULT://Os10t0159700-01	Heat shock protein Hsp20 domain containing protein.	2	3	3	0.714031	0.194879	0.0644727	1	0.175004	1
DEFAULT://Os03t0760700-01	Similar to Aspartate_semialdehyde dehydrogenase (EC 1.2.1.11) (Fragment).	2	4	17	1.01856	0.324212	0.470581	1	0.21626	1
DEFAULT://Os12t0145700-01	Pyruvate kinase family protein.	2	4	11	1.38068	0.188888	0.0633264	1	0.0851883	1
DEFAULT://Os01t0528800-01	Similar to Cinnamyl alcohol dehydrogenase.	2	2	4	1.89825	0.285741	0.0281247	1	0.218287	1
DEFAULT://Os12t0548300-02	Similar to Nucleoside diphosphate kinase (Fragment).	2	5	29	0.90933	0.0740951	0.112499	1	0.0696328	1
DEFAULT://Os06t0662000-03	Similar to V_type proton ATPase catalytic subunit A (Fragment).	2	3	11	1.17216	0.15263	0.331546	1	0.094977	1
DEFAULT://Os03t0757900-01	Similar to UDP_glucose 6_dehydrogenase (EC 1.1.1.22) (UDP_Glc dehydrogenase) (UDP_GlcDH) (UDPGDH).	2	2	8	0.845527	0.403144	0.231453	1	0.352044	1
DEFAULT://Os12t0443500-01	Similar to UDP_glucose 6_dehydrogenase (EC 1.1.1.22) (UDP_Glc dehydrogenase) (UDP_GlcDH) (UDPGDH).	2	2	8	0.845527	0.403144	0.231453	1	0.352044	1
DEFAULT://Os12t0443600-01	Similar to UDP_glucose 6_dehydrogenase (EC 1.1.1.22) (UDP_Glc dehydrogenase) (UDP_GlcDH) (UDPGDH).	2	2	8	0.845527	0.403144	0.231453	1	0.352044	1
DEFAULT://Os01t0339900-01	Thioredoxin domain 2 containing protein.	2	2	7	0.990599	0.159212	0.24628	1	0.0469458	1
DEFAULT://Os01t0172400-01	Similar to Phospholipase D alpha 1.	2	2	6	1.19768	0.189096	0.232838	1	0.303455	1
DEFAULT://Os01t0172400-02	Phospholipase D alpha 1 precursor (EC 3.1.4.4) (PLD alpha 1) (Choline phosphatase 1) (Phosphatidylcholine_hydrolyzing phospholipase D 1).	2	2	6	1.19768	0.189096	0.232838	1	0.303455	1
DEFAULT://Os01t0172400-04	Similar to Phospholipase D alpha 1.	2	2	6	1.19768	0.189096	0.232838	1	0.303455	1
DEFAULT://Os02t0151600-00	Ketol_acid reductoisomerase_ chloroplast precursor (EC 1.1.1.86) (Acetohydroxy_acid reductoisomerase) (Alpha_keto_beta_hydroxylacil reductoisomerase).	2	3	22	1.11221	0.0919152	0.183509	1	0.0974658	1
DEFAULT://Os01t0173100-01	Alba_ DNA/RNA_binding protein family protein.	2	3	4	1.15036	0.26463	0.643802	1	0.206215	1
DEFAULT://Os06t0602600-01	Alba_ DNA/RNA_binding protein family protein.	2	3	4	1.15036	0.26463	0.643802	1	0.206215	1
DEFAULT://Os09t0542200-01	Thioredoxin_like fold domain containing protein.	2	2	3	1.30161	0.563968	0.506425	1	0.250512	1
DEFAULT://Os01t0266600-01	Thioredoxin fold domain containing protein.	2	3	10	1.01338	0.15224	0.988411	1	0.189007	1
DEFAULT://Os06t0120732-00	Similar to ATP synthase subunit beta (Fragment).	2	7	67	1.00132	0.0706714	0.00547127	1	0.0821978	1
DEFAULT://Os03t0713400-01	Similar to NADH_ubiquinone oxidoreductase 75 kDa subunit_ mitochondrial precursor (EC 1.6.5.3) (EC 1.6.99.3) (Complex I_75KD) (CI_75KD) (76 kDa mitochondrial complex I subunit).	2	3	5	1.6426	0.275724	0.0460073	1	0.255125	1
DEFAULT://Os03t0713400-02	Similar to NADH_ubiquinone oxidoreductase 75 kDa subunit.	2	3	5	1.6426	0.275724	0.0460073	1	0.255125	1
DEFAULT://Os03t0713400-03	Similar to NADH_ubiquinone oxidoreductase 75 kDa subunit.	2	3	5	1.6426	0.275724	0.0460073	1	0.255125	1
DEFAULT://Os04t0650000-03	Similar to cDNA clone:J013002H09_ full insert sequence.	2	2	14	1.1242	0.26816	0.628934	1	0.185744	1
DEFAULT://Os07t0495200-01	Similar to ATP synthase delta_ chain_ mitochondrial precursor (EC 3.6.3.14).	2	3	15	1.09344	0.244367	0.67345	1	0.239262	1
DEFAULT://Os07t0495400-00	ATP synthase delta_ chain_ mitochondrial precursor (EC 3.6.3.14).	2	3	15	1.09344	0.244367	0.67345	1	0.239262	1
DEFAULT://Os03t0859700-00	Similar to RuBisCO subunit binding_protein alpha subunit_ chloroplast precursor (60 kDa chaperonin alpha subunit) (CPN_60 alpha) (Fragment).	2	4	35	1.17479	0.149599	0.641197	1	0.0840833	1
DEFAULT://Os04t0640700-02	Similar to OSIGBa0138H21_OSIGBa0138E01.14 protein.	2	2	7	0.958048	0.1385	0.717771	1	0.187771	1
DEFAULT://Os03t0182600-01	Ribosomal protein S2 family protein.	2	2	3	3.77285	1.06929	0.402094	1	0.0766735	1
DEFAULT://Os11t0127900-01	Similar to 40S ribosomal protein S16.	2	3	18	1.01777	0.158084	0.94259	1	0.172301	1
DEFAULT://Os07t0539900-01	Similar to Beta_1_3_glucanase_like protein.	2	3	7	1.24632	0.247292	0.446937	1	0.142725	1
DEFAULT://Os10t0527800-01	Similar to Tau class GST protein 3.	2	2	4	1.19325	0.119756	0.0195468	1	0.12949	1
DEFAULT://Os01t0615300-01	Transferase family protein.	2	2	5	0.958492	0.227873	0.424263	1	0.175513	1
DEFAULT://Os08t0116500-01	Similar to 60S acidic ribosomal protein P1 (L12).	2	7	35	1.00318	0.0816042	0.833384	1	0.0601269	1
DEFAULT://Os09t0327400-01	Glycoside hydrolase_type carbohydrate_binding_ subgroup domain containing protein.	2	2	6	1.27916	0.177477	0.0577365	1	0.151907	1
DEFAULT://Os07t0182100-01	Similar to Tryptophan synthase alpha chain.	2	2	2	8.09392	0.731386	0.11116	1	0.677087	1
DEFAULT://Os06t0716700-02	Similar to Heat shock protein 90.	2	2	5	1.19884	0.271687	0.464893	1	0.150677	1
DEFAULT://Os06t0716700-03	Similar to Heat shock protein 90.	2	2	5	1.19884	0.271687	0.464893	1	0.150677	1
DEFAULT://Os08t0478800-01	Phosphoglucose isomerase (PGI) family protein.	2	2	4	1.15238	0.228754	0.426868	1	0.184958	1
DEFAULT://Os08t0424500-01	Betaine aldehyde dehydrogenase_ Rice fragrance	2	3	8	1.2823	0.134696	0.0202635	1	0.138535	1
DEFAULT://Os01t0882500-00	Similar to NADH dehydrogenase I subunit N.	2	3	15	0.964009	0.116083	0.366196	1	0.127606	1
DEFAULT://Os10t0527400-01	Similar to Tau class GST protein 3.	2	2	3	5.29353	0.555809	0.00433664	1	0.612905	1
DEFAULT://Os05t0410200-01	Alpha/beta hydrolase fold_3 domain containing protein.	2	2	2	1.754	0.433234	0.402752	1	0.410676	1
DEFAULT://Os05t0129000-02	Similar to cDNA clone:J033125H02_ full insert sequence.	2	2	13	1.28231	0.200546	0.0805096	1	0.277173	1
DEFAULT://Os07t0462000-01	Glutamate__cysteine ligase_ GCS2 family protein.	2	2	13	1.28231	0.200546	0.0805096	1	0.277173	1
DEFAULT://Os03t0617900-01	Semialdehyde dehydrogenase_ dimerisation region domain containing protein.	2	4	22	1.30636	0.111237	0.0716444	1	0.0714624	1
DEFAULT://Os03t0212700-02	Similar to mitochondrial_processing peptidase beta subunit.	2	4	11	1.33751	0.132416	0.0373693	1	0.101963	1
DEFAULT://Os01t0764000-01	Similar to Glutathione S_transferase I (EC 2.5.1.18) (GST_I) (GST_29) (GST class_ phi).	2	5	29	1.111	0.126762	0.393236	1	0.0389779	1
DEFAULT://Os01t0720500-01	Similar to Type I chlorophyll a/b_binding protein b (Fragment).	2	10	54	1.00661	0.112084	0.895318	1	0.0877892	1
DEFAULT://Os05t0186300-01	Similar to NADP_malic enzyme.	2	4	6	2.99148	0.190114	0.0127582	1	0.0919599	1
DEFAULT://Os01t0933900-01	Similar to Glutathione transferase III(B) (EC 2.5.1.18).	2	2	4	1.02358	0.416769	0.991003	1	0.206266	1
DEFAULT://Os05t0593100-01	Similar to Vacuolar ATP synthase subunit C (EC 3.6.3.14) (V_ATPase C subunit) (Vacuolar proton pump C subunit).	2	5	22	1.30691	0.167618	0.21841	1	0.0621651	1
DEFAULT://Os12t0623900-03	Similar to Methionine synthase 2 enzyme.	2	4	24	1.53373	0.281178	0.15141	1	0.161245	1
DEFAULT://Os12t0640600-01	Similar to Carotenoid cleavage dioxygenase (Fragment).	2	3	11	1.09036	0.207177	0.845384	1	0.104933	1
DEFAULT://Os01t0693800-01	Similar to Threonine synthase_ chloroplast precursor (EC 4.2.3.1) (TS).	2	4	12	1.20934	0.19142	0.344253	1	0.180752	1
DEFAULT://Os02t0199900-03	Similar to 26S protease regulatory subunit S10B.	2	3	14	1.27837	0.198966	0.207863	1	0.0797354	1
DEFAULT://Os12t0620400-02	Similar to Brain acid soluble protein 1 (Fragment).	2	3	10	1.45898	0.345527	0.176277	1	0.405093	1
DEFAULT://Os03t0337800-01	Similar to 60S ribosomal protein L19 (Fragment).	2	3	22	1.32771	0.232902	0.128847	1	0.22616	1
DEFAULT://Os05t0208000-02	Similar to Mitochondrial 2_oxoglutarate/malate carrier protein.	2	3	20	1.37815	0.214724	0.0839811	1	0.225866	1
DEFAULT://Os12t0555000-01	Similar to Probenazole_inducible protein PBZ1.	2	2	2	1.18774	0.352142	0.0791531	1	0.362198	1
DEFAULT://Os10t0529700-01	Similar to glutathione transferase35.	2	5	8	2.33679	0.239402	0.0042559	1	0.158414	1
DEFAULT://Os10t0530900-01	Similar to Glutathione S_transferase GST 30 (EC 2.5.1.18).	2	5	8	2.41893	0.248118	0.0939471	1	0.159336	1
DEFAULT://Os02t0125100-01	Homoaconitase/3_isopropylmalate dehydratase_ small/large subunit domain containing protein.	2	2	7	0.907258	0.274771	0.726236	1	0.229535	1
DEFAULT://Os02t0664300-01	Peptidase S8 and S53_ subtilisin_ kexin_ sedolisin domain containing protein.	2	2	2	1.18046	0.239655	0.290766	1	0.382025	1
DEFAULT://Os01t0502700-00	Similar to Histone H2A.	2	7	19	1.59729	0.153037	0.000930767	1	0.110132	1
DEFAULT://Os03t0279200-01	Similar to Histone H2A.	2	7	19	1.59729	0.153037	0.000930767	1	0.110132	1
DEFAULT://Os05t0113900-01	Similar to Histone H2A.	2	7	19	1.59729	0.153037	0.000930767	1	0.110132	1
DEFAULT://Os05t0461400-02	Similar to Histone H2A.2.1.	2	7	19	1.59729	0.153037	0.000930767	1	0.110132	1
DEFAULT://Os08t0559200-01	Similar to Ribosomal protein S25 (40S ribosomal 25S subunit).	2	3	13	1.39469	0.226789	0.115597	1	0.195337	1
DEFAULT://Os03t0298400-01	Similar to 26S proteasome subunit 4_like protein (26S proteasome subunit AtRPT2a).	2	2	6	1.23993	0.274805	0.39953	1	0.149651	1
DEFAULT://Os03t0298400-02	Similar to 26S protease regulatory subunit 4 homolog.	2	2	6	1.23993	0.274805	0.39953	1	0.149651	1
DEFAULT://Os07t0691800-01	Similar to 26S proteasome subunit 4_like protein (26S proteasome subunit AtRPT2a).	2	2	6	1.23993	0.274805	0.39953	1	0.149651	1
DEFAULT://Os07t0691800-02	Similar to 26S protease regulatory subunit 4 homolog.	2	2	6	1.23993	0.274805	0.39953	1	0.149651	1
DEFAULT://Os07t0224000-00	Similar to 60S ribosomal protein L24.	2	3	5	1.19918	0.349772	0.555335	1	0.180782	1
DEFAULT://Os04t0538166-00	Similar to Elongation factor G_ chloroplastic.	2	5	27	1.27174	0.106252	0.0532091	1	0.0395783	1
DEFAULT://Os07t0179300-00	Methyltransferase type 11 domain containing protein.	2	2	6	1.23617	0.203513	0.399009	1	0.379419	1
DEFAULT://Os07t0165000-01	Similar to Prolyl_tRNA synthetase.	2	2	5	1.21676	0.208787	0.406176	1	0.0881592	1
DEFAULT://Os05t0181000-01	Heat shock protein Hsp70 family protein.	2	2	3	1.71012	0.418729	0.10994	1	0.331465	1
DEFAULT://Os01t0300200-03	Similar to ACLB_1 (ATP_citrate lyase B_1).	2	2	2	1.38473	0.204414	0.0681345	1	0.148982	1
DEFAULT://Os10t0415600-02	Similar to acylamino_acid_releasing enzyme.	2	2	4	1.34087	0.164812	0.00774725	1	0.208071	1
DEFAULT://Os01t0743400-01	Similar to Tryptophanyl_tRNA synthetase (Fragment).	2	3	10	1.22781	0.168914	0.20858	1	0.167131	1
DEFAULT://Os01t0743400-02	Similar to predicted protein.	2	3	10	1.22781	0.168914	0.20858	1	0.167131	1
DEFAULT://Os07t0687500-02	Similar to Isomerase.	2	3	13	0.984402	0.117005	0.690631	1	0.105102	1
DEFAULT://Os10t0390500-02	Pyridoxal phosphate_dependent transferase_ major region_ subdomain 2 domain containing protein.	2	2	3	0.915067	0.288272	0.0338221	1	0.257509	1
DEFAULT://Os08t0558200-01	Thioredoxin fold domain containing protein.	2	2	13	1.24364	0.158769	0.0691649	1	0.250054	1
DEFAULT://Os01t0507900-01	Similar to NClpP3 (ATP_dependent Clp protease proteolytic subunit ClpP3).	2	2	2	1.14811	0.161031	0.147336	1	0.248468	1
DEFAULT://Os03t0157900-01	Phosphoserine aminotransferase_ chloroplast precursor (EC 2.6.1.52) (PSAT).	2	4	7	1.72925	0.245558	0.020195	1	0.205139	1
DEFAULT://Os03t0592500-02	Similar to Chloroplast chlorophyll a_b binding protein (Fragment).	2	6	54	1.03904	0.218045	0.77164	1	0.180238	1
DEFAULT://Os01t0500900-01	Rossmann_like alpha/beta/alpha sandwich fold domain containing protein.	2	2	2	1.57138	0.550846	0.709869	1	0.338611	1
DEFAULT://Os11t0610900-01	Similar to Seryl_tRNA synthetase (EC 6.1.1.11) (Fragment).	2	3	12	1.18211	0.230738	0.491401	1	0.196382	1
DEFAULT://Os11t0610900-02	Hypothetical conserved gene.	2	3	12	1.18211	0.230738	0.491401	1	0.196382	1
DEFAULT://Os01t0232700-01	Similar to Histidinol dehydrogenase_ chloroplast precursor (EC 1.1.1.23) (HDH). Splice isoform 2.	2	3	4	1.9901	0.37665	0.399954	1	0.32286	1
DEFAULT://Os01t0149600-00	Similar to Histone H2B.2.	1	1	3	1.56643	0.105676	0.0162715	1	0.040804	1
DEFAULT://Os04t0254000-01	Similar to Dihydrodipicolinate synthase 1_ chloroplast precursor (EC 4.2.1.52) (DHDPS 1).	1	1	1	1.32831	0.869254	0.46118	1	1.08766	1
DEFAULT://Os04t0574800-00	Similar to Dihydrodipicolinate synthase.	1	1	1	1.32831	0.869254	0.46118	1	1.08766	1
DEFAULT://Os01t0149400-00	Hypothetical protein.	1	1	3	2.2826	0.627812	0.112664	1	0.503817	1
DEFAULT://Os10t0465800-00	Similar to 60S ribosomal protein L21.	1	1	1	1.6512	0.786795	0.176392	1	1.00845	1
DEFAULT://Os04t0653100-01	Uncharacterised protein family UPF0136_ Transmembrane domain containing protein.	1	1	1	0.912016	1.3564	0.876825	1	1.40182	1
DEFAULT://Os05t0539700-01	Similar to Nucleosome assembly protein 1.	1	1	3	1.02042	0.414974	0.923514	1	0.210875	1
DEFAULT://Os03t0376600-01	Similar to 29 kDa ribonucleoprotein_ chloroplast precursor (RNA_binding protein cp29).	1	1	1	1.50981	0.269681	0.0613733	1	0.197069	1
DEFAULT://Os08t0112600-01	Conserved hypothetical protein.	1	1	1	1.10244	0.489019	0.652501	1	0.479494	1
DEFAULT://Os07t0112800-01	Similar to Eukaryotic translation initiation factor 5A_4 (eIF_5A_4).	1	1	1	1.41945	0.359681	0.177829	1	0.205114	1
DEFAULT://Os07t0597000-01	Similar to Eukaryotic translation initiation factor 5A (eIF_5A).	1	1	1	1.41945	0.359681	0.177829	1	0.205114	1
DEFAULT://Os06t0486900-01	Similar to Formate dehydrogenase_ mitochondrial precursor (EC 1.2.1.2) (NAD_ dependent formate dehydrogenase) (FDH).	1	1	3	1.39361	0.234668	0.0291912	1	0.243911	1
DEFAULT://Os07t0530600-01	Protein of unknown function DUF299 family protein.	1	2	5	1.24931	1.24011	0.920315	1	0.955462	1
DEFAULT://Os03t0157600-00	Heat shock protein Hsp20 domain containing protein.	1	1	5	0.412362	1.68424	0.267239	1	1.28295	1
DEFAULT://Os05t0357200-01	Adenine nucleotide translocator 1 domain containing protein.	1	1	3	1.1037	1.13623	0.849236	1	0.927362	1
DEFAULT://Os11t0521500-01	Similar to Acyl carrier protein_ chloroplast precursor (ACP) (ACP05) (Clone 29C08).	1	1	1	1.35399	0.337433	0.0950588	1	0.359127	1
DEFAULT://Os01t0874700-01	GOLD domain containing protein.	1	1	1	1.13649	1.53115	0.868532	1	0.936868	1
DEFAULT://Os01t0874700-03	Similar to patellin_1.	1	1	1	1.13649	1.53115	0.868532	1	0.936868	1
DEFAULT://Os08t0355400-01	Protein of unknown function DUF247_ plant family protein.	1	1	2	0.621161	1.39014	0.448119	1	1.21095	1
DEFAULT://Os08t0355400-02	Hypothetical conserved gene.	1	1	2	0.621161	1.39014	0.448119	1	1.21095	1
DEFAULT://Os09t0408600-01	Similar to Dihydrolipoamide S_acetyltransferase (EC 2.3.1.12).	1	1	4	1.29233	0.286107	0.177592	1	0.176238	1
DEFAULT://Os11t0176200-01	Similar to HUA enhancer 2.	1	1	6	1.2566	0.767604	0.507334	1	1.00198	1
DEFAULT://Os01t0102900-01	Light regulated Lir1 family protein.	1	1	7	1.51921	0.191026	0.011471	1	0.183746	1
DEFAULT://Os03t0811100-02	Similar to Chloroplast Mg_chelatase subunit XANTHA_G.	1	1	3	1.1606	0.39826	0.459929	1	0.290087	1
DEFAULT://Os03t0246800-01	Similar to Guanine nucleotide_exchange protein GEP2.	1	1	1	0.954089	0.748678	0.888296	1	0.866066	1
DEFAULT://Os03t0246800-02	Similar to Guanine nucleotide_exchange protein GEP2.	1	1	1	0.954089	0.748678	0.888296	1	0.866066	1
DEFAULT://Os03t0246800-03	Similar to Guanine nucleotide_exchange protein GEP2.	1	1	1	0.954089	0.748678	0.888296	1	0.866066	1
DEFAULT://Os02t0534400-01	Cell wall invertase (EC 3.2.1.26).	1	1	1	0.990046	1.63532	0.989947	1	0.935198	1
DEFAULT://Os04t0270100-01	Similar to GTP_binding protein.	1	2	18	1.10261	0.687091	0.953088	1	0.394391	1
DEFAULT://Os04t0270100-02	Similar to GTP_binding protein.	1	2	18	1.10261	0.687091	0.953088	1	0.394391	1
DEFAULT://Os07t0447800-01	Alpha_D_phosphohexomutase_ alpha/beta/alpha I_ II and III domain containing protein.	1	2	14	0.702353	0.661086	0.643992	1	0.967266	1
DEFAULT://Os01t0303000-02	Similar to CP12 (Fragment).	1	1	11	1.11151	0.740231	0.786734	1	0.38386	1
DEFAULT://Os01t0177200-01	Similar to Ubiquitin_specific protease 14.	1	1	9	1.30967	0.423802	0.20014	1	0.569882	1
DEFAULT://Os02t0818000-01	Similar to Brown planthopper_induced resistance protein 1.	1	2	12	0.481134	0.56704	0.0733274	1	0.51786	1
DEFAULT://Os10t0471300-01	Similar to Cyanate lyase (CYN).	1	1	2	0.65453	1.87785	0.605425	1	1.60405	1
DEFAULT://Os09t0568900-01	Similar to predicted protein.	1	1	5	1.1639	0.331967	0.335463	1	0.42512	1
DEFAULT://Os03t0735000-02	Similar to Glucose_1_phosphate adenylyltransferase.	1	1	12	0.879748	0.379895	0.460095	1	0.29227	1
DEFAULT://Os01t0706500-00	Ribosomal protein L28e domain containing protein.	1	1	2	1.02398	1.21194	0.966253	1	0.870007	1
DEFAULT://Os10t0542900-01	Similar to chitinase.	1	1	1	0.210638	1.17809	0.122345	1	1.09291	1
DEFAULT://Os05t0277500-01	Similar to Germin_like protein subfamily 2 member 4 precursor.	1	1	10	0.82819	0.430615	0.37764	1	0.235636	1
DEFAULT://Os03t0146100-01	Tonoplast intrinsic protein (Tonoplast water channel).	1	1	9	0.512136	0.626542	0.216586	1	0.95513	1
DEFAULT://Os03t0146100-03	Similar to Tonoplast intrinsic protein.	1	1	9	0.512136	0.626542	0.216586	1	0.95513	1
DEFAULT://Os02t0610700-01	Chlorophyll a/b binding protein domain domain containing protein.	1	1	2	0.441503	0.473362	0.0354894	1	0.461476	1
DEFAULT://Os09t0514600-00	Beta_grasp fold_ ferredoxin_type domain containing protein.	1	1	2	0.909747	0.372727	0.570464	1	0.38368	1
DEFAULT://Os06t0167600-01	Similar to Proteasome subunit alpha_3 (Fragment).	1	1	3	1.80663	0.746998	0.349405	1	0.216813	1
DEFAULT://Os06t0176000-01	Proteasome subunit alpha type 4 (EC 3.4.25.1) (20S proteasome alpha subunit C) (20S proteasome subunit alpha_3).	1	1	3	1.80663	0.746998	0.349405	1	0.216813	1
DEFAULT://Os10t0573800-01	Mitochondrial carnitine/acylcarnitine carrier_like protein (A BOUT DE SOUFFLE) (Carnitine/acylcarnitine translocase_like protein) (CAC_like protein).	1	1	1	0.941525	0.573121	0.809453	1	0.562526	1
DEFAULT://Os02t0629200-02	Similar to HvPIP2;1 protein.	1	1	1	0.734027	0.194808	0.0467205	1	0.0744346	1
DEFAULT://Os01t0771900-01	Similar to Exo_beta_glucanase.	1	1	1	0.744881	0.192249	0.0361902	1	0.219215	1
DEFAULT://Os05t0449600-01	Similar to glycosyl hydrolase family 3 protein.	1	1	1	0.744881	0.192249	0.0361902	1	0.219215	1
DEFAULT://Os01t0971500-01	Similar to Cytochrome b5.	1	1	10	0.939734	0.372128	0.70812	1	0.410307	1
DEFAULT://Os03t0297300-01	Similar to 40S ribosomal protein S7.	1	1	6	1.10584	0.183585	0.345609	1	0.096777	1
DEFAULT://Os03t0279950-01	Similar to Kinase binding protein (Fragment).	1	1	2	0.41016	1.16711	0.178323	1	1.03694	1
DEFAULT://Os03t0761000-01	SWIB/MDM2 domain containing protein.	1	1	3	0.41016	1.16711	0.178323	1	1.03694	1
DEFAULT://Os02t0814700-01	Similar to Ribosomal Pr 117 (Fragment).	1	1	5	0.953393	0.503332	0.827703	1	0.495241	1
DEFAULT://Os03t0139100-00	Similar to Ribosomal Pr 117 (Fragment).	1	1	5	0.953393	0.503332	0.827703	1	0.495241	1
DEFAULT://Os10t0466700-01	Similar to 60S ribosomal protein L17.	1	1	5	0.953393	0.503332	0.827703	1	0.495241	1
DEFAULT://Os02t0615800-01	Protein kinase_ core domain containing protein.	1	1	1	0.584599	0.783025	0.237958	1	0.874984	1
DEFAULT://Os02t0615800-02	Hypothetical conserved gene.	1	1	1	0.584599	0.783025	0.237958	1	0.874984	1
DEFAULT://Os06t0118000-01	Peptidase A1 domain containing protein.	1	1	12	0.730329	0.2858	0.0525858	1	0.246781	1
DEFAULT://Os08t0345800-03	Similar to Isoform 2 of Glucose_1_phosphate adenylyltransferase small subunit_ chloroplastic/amyloplastic.	1	1	11	1.11837	0.249135	0.413801	1	0.398425	1
DEFAULT://Os08t0345800-04	Similar to Isoform 2 of Glucose_1_phosphate adenylyltransferase small subunit_ chloroplastic/amyloplastic.	1	1	11	1.11837	0.249135	0.413801	1	0.398425	1
DEFAULT://Os01t0328400-01	Ubiquitin.	1	1	8	1.51634	0.324851	0.0923469	1	0.231621	1
DEFAULT://Os02t0161900-01	Similar to polyubiquitin containing 7 ubiquitin monomers.	1	1	8	1.51634	0.324851	0.0923469	1	0.231621	1
DEFAULT://Os04t0628100-01	Similar to Polyubiquitin.	1	1	8	1.51634	0.324851	0.0923469	1	0.231621	1
DEFAULT://Os04t0628100-02	Similar to Polyubiquitin.	1	1	8	1.51634	0.324851	0.0923469	1	0.231621	1
DEFAULT://Os05t0160200-01	Ubiquitin.	1	1	8	1.51634	0.324851	0.0923469	1	0.231621	1
DEFAULT://Os06t0650100-01	Similar to Ubiquitin_NEDD8_like protein RUB2.	1	1	8	1.51634	0.324851	0.0923469	1	0.231621	1
DEFAULT://Os06t0673500-01	Similar to polyubiquitin containing 7 ubiquitin monomers.	1	1	8	1.51634	0.324851	0.0923469	1	0.231621	1
DEFAULT://Os06t0681400-01	Ubiquitin domain containing protein.	1	1	8	1.51634	0.324851	0.0923469	1	0.231621	1
DEFAULT://Os07t0489500-00	Ubiquitin domain containing protein.	1	1	8	1.51634	0.324851	0.0923469	1	0.231621	1
DEFAULT://Os09t0420800-01	Similar to Ubiquitin.	1	1	8	1.51634	0.324851	0.0923469	1	0.231621	1
DEFAULT://Os09t0452700-00	Ubiquitin.	1	1	8	1.51634	0.324851	0.0923469	1	0.231621	1
DEFAULT://Os07t0243200-01	Similar to ADP_glucose pyrophosphorylase large subunit 2 (EC 2.7.7.27) (Fragment).	1	1	8	1.18594	0.161768	0.145435	1	0.281426	1
DEFAULT://Os07t0578300-01	Peptidase S8_ subtilisin_related domain containing protein.	1	1	6	0.93287	0.174938	0.388029	1	0.151265	1
DEFAULT://Os10t0214132-00	Similar to ribosomal protein L2.	1	1	9	1.08477	0.315662	0.570017	1	0.389139	1
DEFAULT://Os04t0497400-01	Similar to 6_7_dimethyl_8_ribityllumazine synthase (Fragment).	1	1	5	0.968506	0.668923	0.917151	1	0.84257	1
DEFAULT://Os05t0574500-01	Similar to GTP_binding nuclear protein Ran1B (Fragment).	1	1	5	0.903926	0.315396	0.476395	1	0.304982	1
DEFAULT://Os06t0600301-00	Similar to GTP_binding nuclear protein Ran1B (Fragment).	1	1	5	0.903926	0.315396	0.476395	1	0.304982	1
DEFAULT://Os02t0744700-01	Similar to Starch synthase isoform zSTSII_2 (EC 2.4.1.21).	1	1	1	0.670226	0.702695	0.276069	1	0.247391	1
DEFAULT://Os01t0337500-00	Similar to H__pyrophosphatase (Fragment).	1	1	12	0.896723	0.45301	0.601546	1	0.519187	1
DEFAULT://Os05t0156900-01	Vacuolar H__translocating pyrophosphatase_ Regulation of grain chalkiness	1	1	12	0.896723	0.45301	0.601546	1	0.519187	1
DEFAULT://Os03t0196800-01	Similar to Cyanelle 30S ribosomal protein S10.	1	1	5	0.747219	0.206902	0.0725395	1	0.0618916	1
DEFAULT://Os01t0116300-01	Similar to Receptor_like kinase.	1	1	1	0.940278	0.472655	0.765389	1	0.447098	1
DEFAULT://Os07t0115300-01	Similar to Peroxidase2 precursor (EC 1.11.1.7).	1	1	3	0.829278	0.350294	0.262941	1	0.265681	1
DEFAULT://Os11t0644100-00	Leucine_rich repeat_ N_terminal domain containing protein.	1	1	1	1.45466	0.231819	0.0678275	1	0.141337	1
DEFAULT://Os02t0803700-01	Similar to 26S protease regulatory subunit 6A homolog (TAT_binding protein homolog 1) (TBP_1).	1	1	12	1.24444	0.223846	0.0837448	1	0.215784	1
DEFAULT://Os04t0284600-01	Similar to TAT_binding protein 1 (Fragment).	1	1	12	1.24444	0.223846	0.0837448	1	0.215784	1
DEFAULT://Os06t0173100-01	Similar to 26S protease regulatory subunit 6A homolog (TAT_binding protein homolog 1) (TBP_1) (Mg(2_)_dependent ATPase 1) (LEMA_1).	1	1	12	1.24444	0.223846	0.0837448	1	0.215784	1
DEFAULT://Os06t0607800-01	Similar to 26S proteasome regulatory complex subunit p42D.	1	1	12	1.24444	0.223846	0.0837448	1	0.215784	1
DEFAULT://Os06t0714500-01	ATPase_ AAA_type_ core domain containing protein.	1	1	12	1.24444	0.223846	0.0837448	1	0.215784	1
DEFAULT://Os02t0622300-00	Ribosomal protein L14 family protein.	1	1	9	1.31621	0.399084	0.170829	1	0.416973	1
DEFAULT://Os04t0515300-02	Ribosomal protein L14 domain containing protein.	1	1	9	1.31621	0.399084	0.170829	1	0.416973	1
DEFAULT://Os04t0525600-01	ATP_dependent Clp protease proteolytic subunit (EC 3.4.21.92) (Endopeptidase Clp).	1	1	11	0.855524	0.411827	0.403702	1	0.372784	1
DEFAULT://Os04t0525600-02	Similar to ATP_dependent Clp protease proteolytic subunit.	1	1	11	0.855524	0.411827	0.403702	1	0.372784	1
DEFAULT://Os06t0708400-00	Cyclophilin.	1	1	1	1.11654	0.458735	0.612398	1	0.356798	1
DEFAULT://Os03t0413000-01	Similar to Potential histone_like transcription factor.	1	1	7	1.05414	0.4482	0.792437	1	0.385723	1
DEFAULT://Os07t0606600-01	Similar to Nuclear factor Y transcription factor subunit B homolog.	1	1	7	1.05414	0.4482	0.792437	1	0.385723	1
DEFAULT://Os08t0174500-01	Putative HAP3 subunit of the CCAAT box_binding transcription factor_ Flowering time_ Short_day promotion_ Long_day repression	1	1	7	1.05414	0.4482	0.792437	1	0.385723	1
DEFAULT://Os08t0174500-02	Similar to Heading date 5.	1	1	7	1.05414	0.4482	0.792437	1	0.385723	1
DEFAULT://Os05t0481000-01	Acyl_CoA N_acyltransferase domain containing protein.	1	1	1	0.572034	0.49099	0.0420969	1	0.348434	1
DEFAULT://Os04t0402100-02	Similar to calnexin.	1	2	7	1.5402	0.295896	0.0456412	1	0.447548	1
DEFAULT://Os02t0526400-01	Similar to ATP_dependent Clp protease ATP_binding subunit.	1	1	10	1.15297	0.24451	0.226392	1	0.257341	1
DEFAULT://Os06t0264300-03	Similar to DNA repair protein RAD23.	1	1	7	0.982931	0.430505	0.927611	1	0.367157	1
DEFAULT://Os03t0107800-01	Similar to Starch excess 4.	1	1	2	0.811309	0.371533	0.290313	1	0.175445	1
DEFAULT://Os03t0107800-02	Hypothetical conserved gene.	1	1	2	0.811309	0.371533	0.290313	1	0.175445	1
DEFAULT://Os01t0231700-01	Similar to 60S acidic ribosomal protein P2_B (CaRP2B).	1	1	17	0.930114	0.18002	0.38915	1	0.197764	1
DEFAULT://Os06t0701400-01	Similar to 60S acidic ribosomal protein P3 (P1/P2_like) (P3A).	1	1	17	0.930114	0.18002	0.38915	1	0.197764	1
DEFAULT://Os07t0674200-01	Similar to 60S ribosomal protein L22_2.	1	1	8	1.16372	0.212139	0.266998	1	0.101588	1
DEFAULT://Os05t0155100-01	Similar to 60S ribosomal protein L18.	1	1	6	1.02163	0.292594	0.880214	1	0.419025	1
DEFAULT://Os10t0504600-01	Similar to SKIP interacting protein 24 (Fragment).	1	1	4	1.10557	0.218658	0.345499	1	0.18375	1
DEFAULT://Os03t0595300-01	Conserved hypothetical protein.	1	1	10	0.303142	0.623525	0.0962762	1	0.824838	1
DEFAULT://Os02t0656500-01	DnaJ_like protein.	1	1	11	1.82102	0.420158	0.0902539	1	0.301943	1
DEFAULT://Os02t0656500-02	Similar to DnaJ_like protein.	1	1	11	1.82102	0.420158	0.0902539	1	0.301943	1
DEFAULT://Os03t0191400-00	Similar to ras_related protein Rab_6A.	1	1	4	0.80954	0.723924	0.551929	1	0.325914	1
DEFAULT://Os07t0195100-01	Similar to Ras_related protein ARA_3.	1	1	4	0.80954	0.723924	0.551929	1	0.325914	1
DEFAULT://Os07t0195100-02	Similar to Ras_related protein ARA_3.	1	1	4	0.80954	0.723924	0.551929	1	0.325914	1
DEFAULT://Os07t0496000-01	Similar to Nt_rab6 protein.	1	1	4	0.80954	0.723924	0.551929	1	0.325914	1
DEFAULT://Os01t0659200-01	Similar to Vacuolar ATP synthase subunit E (EC 3.6.3.14) (V_ATPase E subunit) (Vacuolar proton pump E subunit).	1	1	7	0.948935	0.364574	0.752907	1	0.438267	1
DEFAULT://Os02t0613000-01	EF_Hand type domain containing protein.	1	1	3	0.806922	0.562827	0.435571	1	0.290382	1
DEFAULT://Os04t0502900-01	EF_Hand type domain containing protein.	1	1	3	0.806922	0.562827	0.435571	1	0.290382	1
DEFAULT://Os10t0533600-01	Similar to Mitogen_activated protein kinase homolog MMK2 (EC 2.7.1.37).	1	1	1	1.00718	1.05079	0.988658	1	1.46707	1
DEFAULT://Os07t0123700-00	PUL domain containing protein.	1	1	1	0.855316	0.174719	0.156464	1	0.236377	1
DEFAULT://Os05t0430800-01	Similar to Amidophosphoribosyltransferase_ chloroplast precursor (EC 2.4.2.14) (Glutamine phosphoribosylpyrophosphate amidotransferase) (ATASE) (GPAT).	1	1	6	0.793062	0.31093	0.22845	1	0.0892736	1
DEFAULT://Os10t0579300-01	NADH:ubiquinone oxidoreductase 17.2 kD subunit family protein.	1	2	3	0.40956	0.476023	0.0579999	1	0.508231	1
DEFAULT://Os01t0742300-01	3_hydroxyacid dehydrogenase/reductase domain containing protein.	1	1	5	1.10861	0.416054	0.579218	1	0.495385	1
DEFAULT://Os03t0183100-01	SAP_like protein BP_73 (OsBP_73) (Riaa1).	1	1	4	1.22085	0.231223	0.10827	1	0.227892	1
DEFAULT://Os03t0100800-01	Plasma membrane H__ATPase (EC 3.6.1.3).	1	1	12	1.29888	0.476004	0.339841	1	0.834187	1
DEFAULT://Os07t0191200-01	Plasma membrane H_ ATPase (EC 3.6.3.6).	1	1	12	1.29888	0.476004	0.339841	1	0.834187	1
DEFAULT://Os07t0191200-02	Similar to Plasma membrane H__ATPase.	1	1	12	1.29888	0.476004	0.339841	1	0.834187	1
DEFAULT://Os12t0638700-01	Plasma membrane H_ ATPase (EC 3.6.3.6).	1	1	12	1.29888	0.476004	0.339841	1	0.834187	1
DEFAULT://Os06t0336200-01	Delta_tonoplast intrinsic protein.	1	1	1	1.02059	0.509198	0.927548	1	0.58519	1
DEFAULT://Os06t0336200-02	Similar to cDNA clone:001_035_G09_ full insert sequence.	1	1	1	1.02059	0.509198	0.927548	1	0.58519	1
DEFAULT://Os07t0461900-01	Similar to Acetylornithine aminotransferase_ mitochondrial precursor (EC 2.6.1.11) (ACOAT) (Acetylornithine transaminase) (AOTA).	1	1	2	1.08856	0.25746	0.489041	1	0.204956	1
DEFAULT://Os04t0105700-01	Similar to B0616E02_H0507E05.5 protein.	1	1	2	0.66522	0.365746	0.117119	1	0.465718	1
DEFAULT://Os11t0707000-01	Similar to Ribulose bisphosphate carboxylase/oxygenase activase_ chloroplastic.	1	2	26	1.1668	0.195517	0.359121	1	0.326537	1
DEFAULT://Os08t0558000-01	Similar to Ribosomal protein.	1	1	4	1.21295	0.296754	0.18757	1	0.364004	1
DEFAULT://Os08t0558800-01	Similar to Ribosomal protein.	1	1	4	1.21295	0.296754	0.18757	1	0.364004	1
DEFAULT://Os08t0558800-02	Similar to Ribosomal protein.	1	1	4	1.21295	0.296754	0.18757	1	0.364004	1
DEFAULT://Os12t0434400-00	Similar to predicted protein.	1	1	4	1.13814	0.0834556	0.0210804	1	0.0805303	1
DEFAULT://Os03t0859600-01	RuBisCO subunit binding_protein alpha subunit_ chloroplast precursor (60 kDa chaperonin alpha subunit) (CPN_60 alpha).	1	1	11	1.1879	0.257642	0.177686	1	0.26763	1
DEFAULT://Os10t0567800-01	Similar to Dynamin_related protein 1E (Dynamin_like protein E) (Dynamin_like protein 4) (Dynamin_like protein DLP2).	1	1	1	1.06216	0.242772	0.626119	1	0.142071	1
DEFAULT://Os02t0508000-01	Trimeric LpxA_like domain containing protein.	1	1	5	1.2152	0.398024	0.463796	1	0.114307	1
DEFAULT://Os06t0264800-01	Similar to Threonine endopeptidase.	1	1	6	0.614977	0.0928432	0.016368	1	0.173534	1
DEFAULT://Os01t0819400-00	Similar to Ubiquitin carrier protein.	1	2	9	0.707687	0.0956829	0.00135558	1	0.0101574	1
DEFAULT://Os02t0261100-01	Ubiquitin_conjugating enzyme OsUBC5b.	1	2	9	0.707687	0.0956829	0.00135558	1	0.0101574	1
DEFAULT://Os04t0667800-01	Ubiquitin_conjugating enzyme (EC 6.3.2.19) (Ubiquitin carrier protein).	1	2	9	0.707687	0.0956829	0.00135558	1	0.0101574	1
DEFAULT://Os04t0667800-02	Similar to Ubiquitin carrier protein.	1	2	9	0.707687	0.0956829	0.00135558	1	0.0101574	1
DEFAULT://Os09t0293400-01	Similar to Ubiquitin_conjugating enzyme (EC 6.3.2.19) (Ubiquitin carrier protein).	1	2	9	0.707687	0.0956829	0.00135558	1	0.0101574	1
DEFAULT://Os04t0467700-01	Similar to Indole_3_glycerol phosphate synthase_ chloroplast precursor (EC 4.1.1.48) (IGPS).	1	1	7	1.32914	0.16268	0.0174697	1	0.15731	1
DEFAULT://Os03t0814600-00	Similar to Mitochondrial prohibitin complex protein 2.	1	1	8	0.737876	0.252757	0.0440486	1	0.236943	1
DEFAULT://Os03t0841700-02	Similar to Prohibitin.	1	1	8	0.737876	0.252757	0.0440486	1	0.236943	1
DEFAULT://Os02t0143100-01	Similar to Sucrose_phosphatase (EC 3.1.3.24).	1	1	7	1.0544	0.199477	0.556718	1	0.235687	1
DEFAULT://Os03t0576700-01	Similar to 60S ribosomal protein L13 (BBC1 protein homolog).	1	1	3	1.04554	0.342836	0.772579	1	0.423547	1
DEFAULT://Os06t0115500-01	Similar to 60S ribosomal protein L13 (BBC1 protein homolog).	1	1	3	1.04554	0.342836	0.772579	1	0.423547	1
DEFAULT://Os03t0344900-00	Similar to ATP_dependent Clp protease proteolytic subunit.	1	1	3	0.949059	0.157243	0.47095	1	0.177057	1
DEFAULT://Os03t0659266-00	Cytochrome b559 subunit beta.	1	1	12	0.303242	0.548198	0.0956848	1	0.81341	1
DEFAULT://Os03t0330200-00	2_3_bisphosphoglycerate_independent phosphoglycerate mutase (EC 5.4.2.1) (Phosphoglyceromutase) (BPG_independent PGAM) (PGAM_I).	1	1	8	0.889941	0.170413	0.174226	1	0.176808	1
DEFAULT://Os05t0482700-01	Similar to 2_3_bisphosphoglycerate_independent phosphoglycerate mutase (EC 5.4.2.1) (Phosphoglyceromutase) (BPG_independent PGAM) (PGAM_I).	1	1	8	0.889941	0.170413	0.174226	1	0.176808	1
DEFAULT://Os02t0680600-01	Similar to 2_C_methyl_D_erythritol 2_4_cyclodiphosphate synthase_ chloroplast precursor (EC 4.6.1.12) (MECPS) (MECDP_synthase).	1	1	4	0.768066	0.857074	0.488917	1	0.757601	1
DEFAULT://Os02t0785800-01	Similar to Ribosomal protein L35A.	1	1	11	0.735417	0.443619	0.181964	1	0.248335	1
DEFAULT://Os02t0774100-00	Similar to thioredoxin_like 5.	1	1	2	0.646832	0.299219	0.0255572	1	0.268947	1
DEFAULT://Os03t0116900-01	Armadillo_like helical domain containing protein.	1	1	1	1.28509	0.922959	0.637777	1	0.468387	1
DEFAULT://Os02t0580500-01	Similar to Prohibitin.	1	1	2	0.780647	0.585966	0.363507	1	0.568935	1
DEFAULT://Os04t0462900-06	Similar to prohibitin2.	1	1	2	0.780647	0.585966	0.363507	1	0.568935	1
DEFAULT://Os01t0952000-01	Similar to Germin_like protein 1_3.	1	1	3	0.772366	0.582937	0.386024	1	0.245445	1
DEFAULT://Os01t0952000-02	RmlC_like jelly roll fold domain containing protein.	1	1	3	0.772366	0.582937	0.386024	1	0.245445	1
DEFAULT://Os03t0109500-00	Similar to 40S ribosomal protein S17_4.	1	1	10	1.08598	0.201465	0.372551	1	0.221089	1
DEFAULT://Os03t0279400-01	Similar to predicted protein.	1	1	2	0.860304	0.125703	0.0531628	1	0.0885899	1
DEFAULT://Os03t0279400-02	Similar to Arginine biosynthesis bifunctional protein argJ 1 [Includes: Glutamate N_acetyltransferase (EC 2.3.1.35) (Ornithine acetyltransferase) (Ornithine transacetylase) (OATase); Amino_acid acetyltransferase (EC 2.3.1.1) (N_acetylglutamate synthase) (AGS)] [Contains: Arginine biosynthesis bifunctional protein argJ1 alpha chain; Arginine biosynthesis bifunctional protein argJ1 beta chain].	1	1	2	0.860304	0.125703	0.0531628	1	0.0885899	1
DEFAULT://Os01t0312500-01	Similar to Pectinesterase.	1	1	3	0.79396	0.193016	0.0977876	1	0.261235	1
DEFAULT://Os06t0227200-01	Kelch related domain containing protein.	1	1	1	0.64666	0.339188	0.0366714	1	0.302816	1
DEFAULT://Os06t0227200-03	Hypothetical conserved gene.	1	1	1	0.64666	0.339188	0.0366714	1	0.302816	1
DEFAULT://Os03t0406200-01	Elongation factor 1 beta 2.	1	1	8	1.16994	0.162016	0.0769356	1	0.168308	1
DEFAULT://Os06t0623300-01	NAD(P)_binding domain containing protein.	1	1	3	1.19672	0.429253	0.362967	1	0.520666	1
DEFAULT://Os07t0687200-01	Similar to Auxin_regulated calmodulin.	1	1	11	1.04436	0.194879	0.61752	1	0.180409	1
DEFAULT://Os02t0170100-01	Glycine cleavage H_protein family protein.	1	1	5	0.962244	0.376265	0.818932	1	0.294501	1
DEFAULT://Os04t0463500-01	Similar to Anthranilate synthase beta chain.	1	1	2	1.22443	0.608512	0.499755	1	0.484971	1
DEFAULT://Os11t0284900-01	Similar to Phospholipid hydroperoxide glutathione peroxidase (EC 1.11.1.9).	1	1	12	0.834788	0.180417	0.0821904	1	0.124164	1
DEFAULT://Os03t0134300-01	Similar to ATP phosphoribosyl transferase.	1	1	7	1.24655	0.310146	0.247378	1	0.190588	1
DEFAULT://Os07t0490400-01	Peptidyl_prolyl cis_trans isomerase_ FKBP_type domain containing protein.	1	1	2	1.06644	0.306078	0.673897	1	0.457127	1
DEFAULT://Os03t0382100-01	Thiolase_like_ subgroup domain containing protein.	1	1	1	1.37697	0.320313	0.0961899	1	0.289296	1
DEFAULT://Os08t0413000-00	Similar to Valosin_containing protein (Fragment).	1	1	4	1.22654	0.237037	0.123206	1	0.210342	1
DEFAULT://Os01t0723000-01	Similar to Elongation factor EF_2 (Fragment).	1	1	10	1.23278	0.100844	0.0149649	1	0.141903	1
DEFAULT://Os02t0815300-01	Hypothetical protein.	1	1	6	0.440079	0.0959575	0.000142	1	0.0811187	1
DEFAULT://Os11t0634700-00	Similar to Helix_loop_helix DNA_binding domain containing protein.	1	1	1	1.362	0.19019	0.0223264	1	0.184905	1
DEFAULT://Os03t0192400-01	GRIM_19 family protein.	1	1	5	0.518381	0.462304	0.0803319	1	0.549879	1
DEFAULT://Os03t0693700-01	Similar to Oxalate oxidase 1 (EC 1.2.3.4) (Germin).	1	1	12	1.90344	0.353972	0.0794953	1	0.195845	1
DEFAULT://Os03t0249400-01	Similar to 40S ribosomal protein S20 (S22) (Fragment).	1	1	9	0.924771	0.336211	0.648389	1	0.473407	1
DEFAULT://Os10t0170200-01	Similar to 40S ribosomal protein S20 (S22) (Fragment).	1	1	9	0.924771	0.336211	0.648389	1	0.473407	1
DEFAULT://Os08t0162800-01	Acyl_CoA_binding protein _ Stress response	1	1	1	0.870612	0.327278	0.367129	1	0.345492	1
DEFAULT://Os03t0755700-00	Similar to Ribosomal protein L13a.	1	1	12	0.923436	0.320334	0.585369	1	0.360665	1
DEFAULT://Os07t0553700-01	Similar to Light induced protein like.	1	1	4	0.927784	0.495671	0.729694	1	0.449738	1
DEFAULT://Os09t0454600-00	Similar to Mitochondrial phosphate transporter (Fragment).	1	1	9	1.37317	0.230967	0.100768	1	0.445646	1
DEFAULT://Os10t0365200-00	Thioredoxin fold domain containing protein.	1	1	4	1.06354	0.371738	0.720589	1	0.286909	1
DEFAULT://Os10t0530200-01	Similar to Glutathione S_transferase TSI_1 (EC 2.5.1.18) (Glutathione S_ transferase 1).	1	1	4	1.06354	0.371738	0.720589	1	0.286909	1
DEFAULT://Os01t0286600-01	Similar to Plastidal protoporphyrinogen oxidase.	1	1	3	1.06097	0.375937	0.735454	1	0.506483	1
DEFAULT://Os01t0715500-00	Similar to voltage_dependent anion channel protein2.	1	1	12	1.1682	0.262357	0.235333	1	0.342683	1
DEFAULT://Os11t0620100-01	Oligouridylate binding protein.	1	1	10	1.06733	0.198778	0.479794	1	0.247177	1
DEFAULT://Os11t0620100-03	Hypothetical conserved gene.	1	1	10	1.06733	0.198778	0.479794	1	0.247177	1
DEFAULT://Os12t0608600-01	Similar to Thiosulfate sulfurtransferase (EC 2.8.1.1) (Mercaptopyruvate sulfurtransferase Mst2/Rdh2) (EC 2.8.1.2).	1	1	4	0.839805	0.27415	0.20454	1	0.287776	1
DEFAULT://Os12t0608600-02	Similar to Thiosulfate sulfurtransferase.	1	1	4	0.839805	0.27415	0.20454	1	0.287776	1
DEFAULT://Os07t0549700-01	Armadillo_like helical domain containing protein.	1	1	6	1.02993	0.337658	0.843641	1	0.3972	1
DEFAULT://Os05t0438500-01	Similar to Soluble inorganic pyrophosphatase (EC 3.6.1.1) (Pyrophosphate phospho_ hydrolase) (PPase).	1	1	7	0.864706	0.104282	0.0431715	1	0.12479	1
DEFAULT://Os02t0776800-01	Replication protein A 70 kDa_ Meiotic and somatic DNA repair	1	1	5	1.03135	0.0865608	0.461253	1	0.113909	1
DEFAULT://Os02t0776800-03	Similar to Replication protein A 70kDa.	1	1	5	1.03135	0.0865608	0.461253	1	0.113909	1
DEFAULT://Os12t0124000-05	Similar to FHA domain containing protein_ expressed.	1	1	12	1.00208	0.116829	0.968095	1	0.139114	1
DEFAULT://Os02t0520800-01	Similar to Ubiquinol_cytochrome c reductase iron_sulfur subunit_ mitochondrial precursor (EC 1.10.2.2) (Rieske iron_sulfur protein) (RISP).	1	1	10	1.06101	0.183309	0.481547	1	0.220544	1
DEFAULT://Os01t0237100-01	Phosphoglycerate mutase domain containing protein.	1	1	1	0.345421	0.524372	0.0611519	1	0.623634	1
DEFAULT://Os01t0974800-01	Similar to AtPPa4 (Arabidopsis thaliana pyrophosphorylase 4); inorganic diphosphatase.	1	2	21	0.857296	0.213462	0.384702	1	0.280175	1
DEFAULT://Os05t0114000-01	Similar to PRLI_interacting factor F (Fragment).	1	2	21	0.857296	0.213462	0.384702	1	0.280175	1
DEFAULT://Os09t0481800-01	Nitrogen_fixing NifU_ C_terminal domain containing protein.	1	1	1	1.06377	0.424366	0.749862	1	0.341337	1
DEFAULT://Os06t0136800-01	Peptidase S14_ ClpP family protein.	1	1	3	0.160958	0.444108	0.0295886	1	0.523154	1
DEFAULT://Os03t0626200-01	Conserved hypothetical protein.	1	1	3	1.20478	0.433826	0.365992	1	0.582402	1
DEFAULT://Os04t0504600-01	Pyruvate/Phosphoenolpyruvate kinase_ catalytic core domain containing protein.	1	1	1	1.18904	0.251043	0.285637	1	0.118139	1
DEFAULT://Os02t0800500-04	Similar to Cyclin_B1_2.	1	1	7	1.09947	0.361171	0.555879	1	0.413458	1
DEFAULT://Os01t0595300-01	MULE transposase_ conserved domain domain containing protein.	1	1	1	0.753471	0.177353	0.0198031	1	0.173007	1
DEFAULT://Os01t0698900-00	Similar to nascent polypeptide_associated complex alpha subunit_like protein.	1	4	18	1.2775	0.202936	0.254908	1	0.200716	1
DEFAULT://Os12t0515400-01	Similar to Plastidic 2_oxoglutarate/malate transporter.	1	1	4	1.42715	0.351413	0.149868	1	0.652399	1
DEFAULT://Os12t0515400-02	Similar to plastidic 2_oxoglutarate/malate transporter.	1	1	4	1.42715	0.351413	0.149868	1	0.652399	1
DEFAULT://Os02t0130100-01	SNO glutamine amidotransferase family protein.	1	1	2	1.30152	0.335261	0.145296	1	0.473377	1
DEFAULT://Os04t0103200-01	Proteasome component region PCI domain containing protein.	1	1	1	1.2441	0.318795	0.174213	1	0.411042	1
DEFAULT://Os02t0131400-00	Beta_D_glucan exohydrolase_ isoenzyme ExoII (EC 3.2.1.58).	1	1	11	0.903941	0.382557	0.553165	1	0.373138	1
DEFAULT://Os07t0452100-00	Similar to Alpha_galactosidase.	1	1	3	0.695434	0.459946	0.122698	1	0.303531	1
DEFAULT://Os10t0492900-01	Similar to alpha_galactosidase.	1	1	3	0.695434	0.459946	0.122698	1	0.303531	1
DEFAULT://Os03t0780500-01	Similar to inosine_5_monophosphate dehydrogenase 2.	1	2	5	1.15672	0.307358	0.515836	1	0.364961	1
DEFAULT://Os04t0456700-01	Similar to TMV induced protein 1_2.	1	1	9	1.0041	0.286252	0.976311	1	0.17229	1
DEFAULT://Os01t0894300-02	Fructokinase (Fragment).	1	1	5	1.22174	0.262847	0.262408	1	0.115401	1
DEFAULT://Os02t0813500-01	Glutathione reductase_ cytosolic (EC 1.8.1.7) (GR) (GRase).	1	1	2	1.3782	0.117248	0.0367732	1	0.0402147	1
DEFAULT://Os02t0813500-02	Similar to Glutathione reductase_ cytosolic.	1	1	2	1.3782	0.117248	0.0367732	1	0.0402147	1
DEFAULT://Os01t0929100-01	Conserved hypothetical protein.	1	1	11	1.10054	0.325682	0.530685	1	0.268133	1
DEFAULT://Os01t0929100-02	Similar to predicted protein.	1	1	11	1.10054	0.325682	0.530685	1	0.268133	1
DEFAULT://Os03t0729200-03	Similar to predicted protein.	1	1	6	0.991108	0.211531	0.938122	1	0.0728911	1
DEFAULT://Os12t0569500-01	Thaumatin_ pathogenesis_related family protein.	1	1	12	0.852734	0.524799	0.512788	1	0.341854	1
DEFAULT://Os12t0567700-01	Similar to 60S ribosomal protein L2 (Fragment).	1	1	5	0.839027	0.298348	0.234801	1	0.314638	1
DEFAULT://Os05t0296800-01	Similar to Retrotransposon Karma DNA_ complete sequence.	1	1	1	0.911945	0.162318	0.253232	1	0.183919	1
DEFAULT://Os03t0245100-01	NAD(P)_binding domain containing protein.	1	1	9	1.17536	0.148015	0.0584841	1	0.146742	1
DEFAULT://Os03t0245100-02	Similar to Dihydrodipicolinate reductase.	1	1	9	1.17536	0.148015	0.0584841	1	0.146742	1
DEFAULT://Os03t0245100-03	NAD(P)_binding domain containing protein.	1	1	9	1.17536	0.148015	0.0584841	1	0.146742	1
DEFAULT://Os05t0104800-01	Similar to Eukaryotic translation initiation factor 3 subunit 5 (eIF_3 epsilon) (eIF3 p32 subunit) (eIF3f).	1	1	4	1.3411	0.408416	0.149731	1	0.516076	1
DEFAULT://Os07t0152900-02	Similar to Glycolate oxidase.	1	2	8	0.796753	0.123437	0.0951735	1	0.198444	1
DEFAULT://Os05t0435700-01	Similar to (3R)_hydroxymyristoyl_[acyl carrier protein] dehydratase (EC 4.2.1._) ((3R)_hydroxymyristoyl ACP dehydrase).	1	1	12	1.3013	0.167789	0.0181586	1	0.184074	1
DEFAULT://Os08t0225000-00	Similar to beta_hydroxyacyl_ACP dehydratase.	1	1	12	1.3013	0.167789	0.0181586	1	0.184074	1
DEFAULT://Os02t0167300-02	Similar to Tubulin beta_5 chain.	1	1	5	0.86143	0.308861	0.423831	1	0.0591429	1
DEFAULT://Os03t0105600-01	Tubulin beta_1 chain (Beta_1 tubulin).	1	1	5	0.86143	0.308861	0.423831	1	0.0591429	1
DEFAULT://Os06t0597900-01	SOUL haem_binding protein domain containing protein.	1	1	3	1.11905	0.262566	0.396575	1	0.377007	1
DEFAULT://Os01t0338600-01	Similar to cysteine sulfinate desulfinase/cysteine desulfurase and related enzymes.	1	1	11	1.16176	0.4785	0.493365	1	0.614725	1
DEFAULT://Os08t0148267-00	Hypothetical conserved gene.	1	1	1	0.508825	1.2283	0.31022	1	1.24552	1
DEFAULT://Os03t0425600-00	UDP_glucose dehydrogenase.	1	1	7	0.609325	0.558223	0.0869564	1	0.428676	1
DEFAULT://Os03t0758100-01	Similar to Phosphorylase (Fragment).	1	1	1	0.974966	0.317168	0.879712	1	0.124054	1
DEFAULT://Os02t0821800-02	Similar to Fibrillarin_2.	1	1	4	1.31314	0.386746	0.23724	1	0.270622	1
DEFAULT://Os05t0176000-01	Similar to fibrillarin_2.	1	1	4	1.31314	0.386746	0.23724	1	0.270622	1
DEFAULT://Os12t0210300-01	Similar to Glutathione S_transferase GST 18 (EC 2.5.1.18).	1	2	8	1.2526	0.254619	0.307646	1	0.144259	1
DEFAULT://Os12t0534100-01	Conserved hypothetical protein.	1	1	2	1.25396	0.242089	0.0896992	1	0.312621	1
DEFAULT://Os07t0204900-01	Similar to Zeta_carotene desaturase (Fragment).	1	1	1	0.563267	0.48043	0.0357556	1	0.328159	1
DEFAULT://Os07t0204900-02	Similar to Zeta_carotene desaturase.	1	1	1	0.563267	0.48043	0.0357556	1	0.328159	1
DEFAULT://Os07t0204900-03	Similar to Zeta_carotene desaturase.	1	1	1	0.563267	0.48043	0.0357556	1	0.328159	1
DEFAULT://Os05t0169100-02	Similar to 60S ribosomal protein L10_2.	1	1	11	1.17666	0.393545	0.377811	1	0.375273	1
DEFAULT://Os11t0220800-01	Similar to 60S ribosomal protein L10 (QM protein homolog).	1	1	11	1.17666	0.393545	0.377811	1	0.375273	1
DEFAULT://Os03t0135200-01	Similar to Glutathione S_transferase GST 9 (EC 2.5.1.18).	1	1	10	0.973762	0.543363	0.910547	1	0.502165	1
DEFAULT://Os01t0551800-01	Similar to protein ABIL1.	1	1	2	1.28646	0.937743	0.550291	1	1.28404	1
DEFAULT://Os11t0598500-00	NB_ARC domain containing protein.	1	1	1	1.36354	0.437504	0.216655	1	0.347324	1
DEFAULT://Os01t0523401-00	Similar to ribosomal protein S18.	1	1	12	1.05666	0.436545	0.773076	1	0.483901	1
DEFAULT://Os05t0526200-01	Similar to Calcium homeostasis regulator CHoR1.	1	1	4	1.10646	0.299162	0.503113	1	0.444157	1
DEFAULT://Os02t0655300-01	Similar to 3_isopropylmalate dehydratase_ small subunit.	1	1	3	0.802123	0.167786	0.0323008	1	0.155901	1
DEFAULT://Os04t0690800-01	22_kDa Photosystem II protein_ Photoprotection	1	1	1	0.925661	0.21114	0.430911	1	0.163494	1
DEFAULT://Os01t0284700-01	Similar to Peptidyl_prolyl cis_trans isomerase.	1	1	5	0.949941	0.100445	0.281143	1	0.104483	1
DEFAULT://Os02t0240100-01	Similar to Peroxidase 2 (Fragment).	1	1	4	0.642479	0.501606	0.274507	1	0.833185	1
DEFAULT://Os10t0411700-01	Similar to S28 ribosomal protein (Fragment).	1	1	11	1.21747	0.35857	0.249734	1	0.379712	1
DEFAULT://Os05t0304200-01	PAP fibrillin family protein.	1	1	17	1.22649	0.203228	0.0801419	1	0.267831	1
DEFAULT://Os02t0730000-02	Mitochondrial aldehyde dehydrogenase ALDH2a.	1	1	10	1.22788	0.316645	0.242256	1	0.239008	1
DEFAULT://Os07t0148900-01	Photosystem I protein_like protein.	1	1	12	1.06755	0.372585	0.751778	1	0.14843	1
DEFAULT://Os01t0142100-01	Peptidase M50 family protein.	1	1	2	1.55138	0.393726	0.0646298	1	0.404135	1
DEFAULT://Os12t0521300-00	Similar to HAT family dimerisation domain containing protein.	1	1	1	1.14828	0.150091	0.0930028	1	0.143102	1
DEFAULT://Os03t0851000-01	Similar to Transcription factor homolog BTF3_like protein.	1	1	7	0.819279	0.64027	0.537219	1	0.808505	1
DEFAULT://Os12t0291100-02	Similar to Ribulose bisphosphate carboxylase small chain.	1	3	7	2.07181	0.204597	0.0210717	1	0.0900256	1
DEFAULT://Os02t0179100-01	Metal_dependent phosphohydrolase_ HD region domain containing protein.	1	1	3	1.10166	0.408759	0.594878	1	0.480155	1
DEFAULT://Os02t0662100-01	Similar to Tfm5 protein.	1	1	6	0.736132	0.225379	0.0846642	1	0.308064	1
DEFAULT://Os06t0646500-01	Similar to ATP synthase delta chain_ mitochondrial precursor (EC 3.6.3.14) (Oligomycin sensitivity conferral protein) (OSCP).	1	1	5	1.10531	0.488455	0.641486	1	0.54467	1
DEFAULT://Os03t0318500-01	Similar to Glucose_6_phosphate 1_dehydrogenase_ chloroplast precursor (EC 1.1.1.49) (G6PD).	1	1	8	1.38608	0.341324	0.0764214	1	0.389542	1
DEFAULT://Os03t0412800-01	Similar to Glucose_6_phosphate dehydrogenase precursor.	1	1	8	1.38608	0.341324	0.0764214	1	0.389542	1
DEFAULT://Os07t0406300-01	Similar to Glucose_6_phosphate 1_dehydrogenase.	1	1	8	1.38608	0.341324	0.0764214	1	0.389542	1
DEFAULT://Os07t0406300-02	Similar to Glucose_6_phosphate 1_dehydrogenase precursor (EC 1.1.1.49).	1	1	8	1.38608	0.341324	0.0764214	1	0.389542	1
DEFAULT://Os03t0684100-01	Armadillo_like helical domain containing protein.	1	1	1	1.29977	0.613893	0.348449	1	0.754229	1
DEFAULT://Os03t0659300-01	Glyoxalase/bleomycin resistance protein/dioxygenase domain containing protein.	1	1	2	1.25335	0.617272	0.58383	1	0.15513	1
DEFAULT://Os01t0280600-01	Conserved hypothetical protein.	1	1	1	0.215145	0.206647	0.0173095	1	0.363176	1
DEFAULT://Os02t0234800-01	Similar to U2 small nuclear ribonucleoprotein A_ (U2 snRNP_A_).	1	1	4	0.736941	0.446356	0.163611	1	0.373829	1
DEFAULT://Os11t0106700-01	Similar to Ferritin 1_ chloroplast precursor (EC 1.16.3.1) (ZmFer1).	1	1	7	0.687344	1.06594	0.446294	1	1.0168	1
DEFAULT://Os02t0556100-01	NAD(P)_binding domain containing protein.	1	1	5	1.28449	0.396007	0.269904	1	0.2817	1
DEFAULT://Os10t0517400-01	Aldo/keto reductase family protein.	1	1	5	1.18402	0.288164	0.330874	1	0.1532	1
DEFAULT://Os02t0725100-01	Thioredoxin fold domain containing protein.	1	1	2	0.70606	1.1949	0.524133	1	1.16212	1
DEFAULT://Os07t0162400-01	Alpha/beta hydrolase fold_3 domain containing protein.	1	1	12	1.21501	0.259126	0.137474	1	0.285226	1
DEFAULT://Os08t0314800-01	Similar to Poly(A)_binding protein.	1	2	5	0.703827	0.189213	0.0352116	1	0.219904	1
DEFAULT://Os08t0314800-03	Hypothetical conserved gene.	1	2	5	0.703827	0.189213	0.0352116	1	0.219904	1
DEFAULT://Os08t0314800-04	Hypothetical conserved gene.	1	2	5	0.703827	0.189213	0.0352116	1	0.219904	1
DEFAULT://Os02t0218200-02	Similar to APM1 (AMINOPEPTIDASE M1).	1	1	3	1.4408	0.257647	0.060565	1	0.20064	1
DEFAULT://Os04t0223300-00	Similar to Peroxisome type ascorbate peroxidase.	1	1	14	1.3764	0.196852	0.0633841	1	0.354235	1
DEFAULT://Os03t0606200-01	Mitochondrial ATP synthase 6 KD subunit.	1	1	7	0.608783	0.492455	0.25519	1	0.860016	1
DEFAULT://Os04t0485300-04	Similar to Glucose_6_phosphate 1_dehydrogenase.	1	1	10	1.6569	0.292386	0.0284952	1	0.275601	1
DEFAULT://Os08t0382400-03	Similar to Peptidyl_prolyl cis_trans isomerase (Fragment).	1	4	21	1.32689	0.0667072	0.00170255	1	0.0105277	1
DEFAULT://Os10t0494200-00	Similar to N_acetyl_gamma_glutamyl_phosphate reductase.	1	1	12	1.19256	0.161241	0.054812	1	0.183403	1
DEFAULT://Os09t0252100-01	Similar to Acetyl_CoA C_acetyltransferase.	1	1	3	1.30329	0.331665	0.193545	1	0.232606	1
DEFAULT://Os09t0252100-02	Similar to Acetyl_CoA acetyltransferase_ cytosolic 1.	1	1	3	1.30329	0.331665	0.193545	1	0.232606	1
DEFAULT://Os02t0832200-01	Similar to chloroplast channel forming outer membrane protein.	1	1	2	1.11488	0.407311	0.552892	1	0.390802	1
DEFAULT://Os05t0584200-01	Similar to Late embryogenesis abundant protein Lea14_A.	1	1	4	0.793275	0.314716	0.293795	1	0.509679	1
DEFAULT://Os11t0106400-01	Similar to Ubiquitin_activating enzyme E1 2.	1	1	2	1.26786	0.211807	0.0959164	1	0.154545	1
DEFAULT://Os12t0105975-00	Similar to Ubiquitin_activating enzyme E1.	1	1	2	1.26786	0.211807	0.0959164	1	0.154545	1
DEFAULT://Os01t0924000-01	Similar to Chloroplast 50S ribosomal protein L27 (Fragment).	1	2	13	1.25863	0.17442	0.0600708	1	0.175976	1
DEFAULT://Os12t0236900-01	SET domain containing protein.	1	1	5	1.12489	0.279687	0.36772	1	0.265558	1
DEFAULT://Os01t0841600-01	Similar to Triosephosphate isomerase_ cytosolic (EC 5.3.1.1) (TIM) (Triose_ phosphate isomerase).	1	2	2	1.57787	0.0978832	0.00251295	1	0.0882288	1
DEFAULT://Os01t0235100-01	Similar to predicted protein.	1	2	5	0.65141	0.318294	0.107323	1	0.383333	1
DEFAULT://Os02t0833400-01	Conserved hypothetical protein.	1	1	9	0.976812	0.436261	0.918387	1	0.175492	1
DEFAULT://Os12t0420400-01	Similar to Photosystem I reaction center subunit XI_ chloroplast precursor (PSI_ L) (PSI subunit V).	1	2	11	1.44771	0.303575	0.0906887	1	0.32352	1
DEFAULT://Os07t0657900-01	Similar to Thioredoxin reductase.	1	1	2	1.63326	0.418965	0.100876	1	0.768379	1
DEFAULT://Os04t0644400-01	Similar to Proline_rich_like protein.	1	1	11	0.698708	0.262506	0.0672168	1	0.0860236	1
DEFAULT://Os04t0457500-01	Similar to H0523F07.13 protein.	1	1	4	0.686156	0.285912	0.0636989	1	0.107704	1
DEFAULT://Os03t0307400-01	Six_bladed beta_propeller_ TolB_like domain containing protein.	1	2	15	0.570918	0.701352	0.409404	1	0.860724	1
DEFAULT://Os10t0443000-00	Six_bladed beta_propeller_ TolB_like domain containing protein.	1	2	15	0.570918	0.701352	0.409404	1	0.860724	1
DEFAULT://Os01t0739400-01	Similar to predicted protein.	1	1	2	0.774715	0.703958	0.502809	1	0.169666	1
DEFAULT://Os01t0668100-01	Similar to Arabinogalactan_like protein.	1	1	12	0.632789	0.403826	0.0446093	1	0.28745	1
DEFAULT://Os07t0575100-00	Similar to predicted protein.	1	1	1	1.17188	0.542015	0.636872	1	0.166603	1
DEFAULT://Os05t0548900-01	Similar to Phosphoethanolamine methyltransferase.	1	1	1	0.589481	0.651089	0.107069	1	0.377238	1
DEFAULT://Os10t0131000-00	Similar to NB_ARC domain containing protein_ expressed.	1	2	2	1.77962	0.389352	0.0289084	1	0.471331	1
DEFAULT://Os01t0953600-01	NADPH_dependent FMN reductase family protein.	1	1	6	1.03448	0.205207	0.725626	1	0.145379	1
DEFAULT://Os02t0668100-04	Similar to predicted protein.	1	2	3	1.07551	0.100469	0.415549	1	0.101504	1
DEFAULT://Os02t0146700-02	Similar to PSMD2 subunit (Fragment).	1	1	2	1.22392	0.272062	0.140452	1	0.310135	1
DEFAULT://Os06t0699900-01	Proteasome/cyclosome_ regulatory subunit domain containing protein.	1	1	2	1.22392	0.272062	0.140452	1	0.310135	1
DEFAULT://Os09t0326800-01	Similar to PSMD2 subunit (Fragment).	1	1	2	1.22392	0.272062	0.140452	1	0.310135	1
DEFAULT://Os03t0729200-01	Similar to predicted protein.	1	1	4	0.831375	0.0929033	0.032456	1	0.0378825	1
DEFAULT://Os02t0725200-01	SET domain containing protein.	1	1	1	1.38543	0.280075	0.0491475	1	0.296981	1
DEFAULT://Os02t0725200-02	Similar to Ribulose_1_5_bisphosphate carboxylase/oxygenase small subunit N_methyltransferase I.	1	1	1	1.38543	0.280075	0.0491475	1	0.296981	1
DEFAULT://Os01t0332900-01	Similar to immediate_early protein RSP40.	1	1	1	1.0991	0.246088	0.448917	1	0.170076	1
DEFAULT://Os01t0248400-01	Similar to Isocitrate dehydrogenase (Fragment).	1	1	1	1.17247	0.306673	0.334486	1	0.472905	1
DEFAULT://Os04t0508200-01	Isocitrate/isopropylmalate dehydrogenase domain containing protein.	1	1	1	1.17247	0.306673	0.334486	1	0.472905	1
DEFAULT://Os04t0482000-01	Similar to Peptide methionine sulfoxide reductase.	1	1	4	1.10228	0.203111	0.334297	1	0.162808	1
DEFAULT://Os01t0761000-01	Conserved hypothetical protein.	1	1	8	1.57401	0.184546	0.0304445	1	0.114547	1
DEFAULT://Os09t0487700-01	Ovarian tumour_ otubain domain containing protein.	1	1	4	0.999135	0.335158	0.995389	1	0.401267	1
DEFAULT://Os01t0605650-01	Zinc finger_ C3HC_like domain containing protein.	1	1	1	1.01343	1.13624	0.980135	1	0.748464	1
DEFAULT://Os04t0661300-01	Similar to H0112G12.10 protein.	1	1	3	1.19856	1.46712	0.809247	1	0.930714	1
DEFAULT://Os06t0237300-01	Similar to LIM domain protein WLIM_1.	1	1	1	1.09568	0.936655	0.831357	1	0.754232	1
DEFAULT://Os09t0278700-00	Hypothetical conserved gene.	1	1	7	0.962722	0.107783	0.445743	1	0.0877652	1
DEFAULT://Os04t0414700-01	Photosystem I PsaO domain containing protein.	1	1	1	0.825447	0.45045	0.35243	1	0.396992	1
DEFAULT://Os04t0464500-01	SEP domain containing protein.	1	2	15	0.934993	0.220348	0.839801	1	0.0504868	1
DEFAULT://Os01t0253300-01	Importin alpha_1a subunit.	1	1	5	1.08143	0.294793	0.640905	1	0.115259	1
DEFAULT://Os02t0187500-01	Uncharacterised protein family UPF0047 domain containing protein.	1	1	5	0.766323	0.745936	0.497416	1	0.214905	1
DEFAULT://Os02t0187500-02	Similar to predicted protein.	1	1	5	0.766323	0.745936	0.497416	1	0.214905	1
DEFAULT://Os06t0638200-01	Uncharacterised protein family UPF0047 domain containing protein.	1	1	5	0.766323	0.745936	0.497416	1	0.214905	1
DEFAULT://Os02t0532500-01	Germin family protein.	1	1	6	1.61238	0.479981	0.0997231	1	0.464096	1
DEFAULT://Os03t0693800-00	Similar to Oxalate oxidase 1 (EC 1.2.3.4) (Germin).	1	2	8	1.82557	0.155882	0.00792986	1	0.016811	1
DEFAULT://Os02t0137200-02	Similar to 50S ribosomal protein L3.	1	1	2	0.579571	1.43218	0.37517	1	0.854793	1
DEFAULT://Os03t0292800-01	Similar to Ran binding protein 1 homolog.	1	1	1	0.815029	0.238274	0.175596	1	0.0853476	1
DEFAULT://Os08t0424500-02	Similar to Betaine aldehyde dehydrogenase.	1	1	6	1.19877	0.168877	0.0711447	1	0.152058	1
DEFAULT://Os02t0610600-01	Similar to 9G8_like SR protein (RSZp22 splicing factor).	1	1	2	0.606556	0.937866	0.335967	1	1.07046	1
DEFAULT://Os06t0187900-01	RNA recognition motif_ RNP_1 domain containing protein.	1	1	2	0.606556	0.937866	0.335967	1	1.07046	1
DEFAULT://Os05t0256000-01	Similar to TGF_beta receptor_interacting protein 1.	1	1	2	0.538796	1.05956	0.19896	1	0.704001	1
DEFAULT://Os08t0308100-01	Similar to TGF_beta receptor_interacting protein 1.	1	1	2	0.538796	1.05956	0.19896	1	0.704001	1
DEFAULT://Os10t0528200-01	Similar to Glutathione S_transferase TSI_1 (EC 2.5.1.18) (Glutathione S_ transferase 1).	1	2	18	0.499158	0.456884	0.0647633	1	0.0749043	1
DEFAULT://Os10t0529800-00	Similar to Tau class GST protein 4.	1	2	18	0.499158	0.456884	0.0647633	1	0.0749043	1
DEFAULT://Os03t0352800-01	Similar to Acyl carrier protein 1 (EC 1.6.5.3) (EC 1.6.99.3).	1	1	1	0.650768	0.919968	0.401779	1	0.0792283	1
DEFAULT://Os06t0254300-01	Similar to EF_hand calcium bining protein.	1	1	3	0.748297	0.84305	0.476988	1	0.372445	1
DEFAULT://Os06t0254300-02	Caleosin related family protein.	1	1	3	0.748297	0.84305	0.476988	1	0.372445	1
DEFAULT://Os06t0254600-01	Caleosin related family protein.	1	1	3	0.748297	0.84305	0.476988	1	0.372445	1
DEFAULT://Os12t0235800-03	Similar to Argininosuccinate synthase.	1	1	1	0.974847	0.211346	0.784885	1	0.233141	1
DEFAULT://Os02t0754300-01	Ribosomal protein L29 family protein.	1	1	6	0.940911	0.554917	0.801163	1	0.525907	1
DEFAULT://Os01t0935450-00	Hypothetical protein.	1	3	15	0.915066	0.35758	0.955095	1	0.53677	1
DEFAULT://Os01t0862200-01	Conserved hypothetical protein.	1	2	2	0.839014	0.19563	0.288914	1	0.192326	1
DEFAULT://Os01t0862200-02	Conserved hypothetical protein.	1	2	2	0.839014	0.19563	0.288914	1	0.192326	1
DEFAULT://Os07t0467200-01	Similar to Clone ZZD536 mRNA sequence.	1	1	1	0.161376	0.833456	0.00639513	1	0.383853	1
DEFAULT://Os11t0456300-01	Similar to SKP1_like protein 1A.	1	1	1	0.874629	0.414232	0.548067	1	0.141718	1
DEFAULT://Os03t0219300-01	Similar to Tubulin alpha_2 chain (Alpha_2 tubulin).	1	1	3	0.916748	0.433436	0.648462	1	0.39679	1
DEFAULT://Os03t0726100-02	Similar to Alpha_tubulin.	1	1	3	0.916748	0.433436	0.648462	1	0.39679	1
DEFAULT://Os07t0574800-01	Tubulin alpha_1 chain.	1	1	3	0.916748	0.433436	0.648462	1	0.39679	1
DEFAULT://Os01t0962600-01	Similar to 40S ribosomal protein S10_1.	1	1	1	0.64581	0.368432	0.0942947	1	0.44514	1
DEFAULT://Os04t0523000-00	Photosystem II oxygen evolving complex protein PsbQ family protein.	1	2	8	1.15819	0.346565	0.40883	1	0.367875	1
DEFAULT://Os12t0534200-01	Similar to Acyl carrier protein I_ chloroplast precursor (ACP I).	1	3	5	1.2602	0.140221	0.252417	1	0.163103	1
DEFAULT://Os04t0117900-01	Amidase family protein.	1	1	2	1.55883	0.647479	0.201541	1	0.627366	1
DEFAULT://Os08t0531000-01	Nucleotide pyrophosphatase/phosphodiesterase_ Negative effect on plant growth and starch accumulation	1	1	2	0.763064	0.610617	0.333063	1	0.519235	1
DEFAULT://Os08t0531000-02	Similar to Nucleotide pyrophosphatase/phosphodiesterase (Fragments).	1	1	2	0.763064	0.610617	0.333063	1	0.519235	1
DEFAULT://Os03t0381300-01	CS domain domain containing protein.	1	1	1	0.83723	0.31088	0.405232	1	0.538667	1
DEFAULT://Os09t0284400-01	GrpE nucleotide exchange factor domain containing protein.	1	1	2	2.11768	0.550329	0.0207748	1	0.785017	1
DEFAULT://Os03t0781000-01	Conserved hypothetical protein.	1	1	2	0.991906	0.469689	0.971824	1	0.260414	1
DEFAULT://Os11t0530600-01	Similar to Chalcone synthase C2 (EC 2.3.1.74) (Naringenin_chalcone synthase C2).	1	1	6	0.835285	0.552441	0.55663	1	0.800632	1
DEFAULT://Os09t0439500-01	Similar to Type II chlorophyll a/b binding protein from photosystem I precursor.	1	1	1	1.07979	0.337433	0.650901	1	0.510086	1
DEFAULT://Os04t0445200-01	RmlC_like jelly roll fold domain containing protein.	1	1	5	0.943323	0.224625	0.609206	1	0.111667	1
DEFAULT://Os03t0294200-01	Similar to Fructose_6_phosphate_2_kinase/fructose_2_ 6_bisphosphatase.	1	1	1	0.861827	0.434515	0.560898	1	0.686311	1
DEFAULT://Os03t0294200-02	Similar to F2KP (FRUCTOSE_2_6_BISPHOSPHATASE); fructose_2_6_bisphosphate 2_phosphatase.	1	1	1	0.861827	0.434515	0.560898	1	0.686311	1
DEFAULT://Os11t0210300-01	Alcohol dehydrogenase 1.	1	1	1	0.900281	0.0728657	0.0298295	1	0.055849	1
DEFAULT://Os02t0202500-01	Similar to nucleic acid binding.	1	1	2	1.0214	0.47217	0.920076	1	0.573742	1
DEFAULT://Os02t0707100-01	Similar to Monodehydroascorbate reductase_ seedling isozyme (EC 1.6.5.4) (MDAR seedling) (Ascorbate free radical reductase seedling) (AFR reductase seedling).	1	1	1	1.31886	0.221274	0.108979	1	0.402998	1
DEFAULT://Os02t0707100-02	Similar to Monodehydroascorbate reductase (Fragment).	1	1	1	1.31886	0.221274	0.108979	1	0.402998	1
DEFAULT://Os03t0161800-02	Similar to 1_2_dihydroxy_3_keto_5_methylthiopentene dioxygenase 2.	1	1	2	0.766291	0.435092	0.265565	1	0.172884	1
DEFAULT://Os03t0831500-01	Similar to Phosphoribosylformylglycinamidine cyclo_ligase_ chloroplast/mitochondrial precursor (EC 6.3.3.1) (AIRS) (Phosphoribosyl_aminoimidazole synthetase) (AIR synthase) (VUpur5).	1	1	1	0.878947	0.194995	0.187818	1	0.150485	1
DEFAULT://Os07t0412100-01	Similar to Granule_bound starch synthase Ib_ chloroplast precursor (EC 2.4.1.21) (Fragment).	1	1	1	0.790288	0.419829	0.241712	1	0.392512	1
DEFAULT://Os08t0359500-01	CS domain domain containing protein.	1	1	2	0.969403	0.182722	0.756862	1	0.29502	1
DEFAULT://Os01t0508000-01	Similar to Beta_glucosidase.	1	1	2	0.680198	0.354227	0.0683439	1	0.352206	1
DEFAULT://Os01t0813700-01	Similar to Non_cyanogenic beta_glucosidase.	1	1	2	0.680198	0.354227	0.0683439	1	0.352206	1
DEFAULT://Os01t0813800-01	Similar to Beta_glucosidase 3.	1	1	2	0.680198	0.354227	0.0683439	1	0.352206	1
DEFAULT://Os03t0703000-01	Similar to Beta_glucosidase.	1	1	2	0.680198	0.354227	0.0683439	1	0.352206	1
DEFAULT://Os03t0703100-01	Similar to Beta_glucosidase.	1	1	2	0.680198	0.354227	0.0683439	1	0.352206	1
DEFAULT://Os04t0474500-01	Similar to Cyanogenic beta_glucosidase precursor (EC 3.2.1.21) (Linamarase) (Fragment).	1	1	2	0.680198	0.354227	0.0683439	1	0.352206	1
DEFAULT://Os04t0474700-01	Similar to OSIGBa0135C13.6 protein.	1	1	2	0.680198	0.354227	0.0683439	1	0.352206	1
DEFAULT://Os05t0366600-01	Similar to Hydroxyisourate hydrolase.	1	1	2	0.680198	0.354227	0.0683439	1	0.352206	1
DEFAULT://Os05t0366800-00	Similar to Beta_glucosidase 22.	1	1	2	0.680198	0.354227	0.0683439	1	0.352206	1
DEFAULT://Os06t0683300-01	Similar to Beta_glucosidase.	1	1	2	0.680198	0.354227	0.0683439	1	0.352206	1
DEFAULT://Os07t0656200-01	Similar to Beta_glucosidase 26.	1	1	2	0.680198	0.354227	0.0683439	1	0.352206	1
DEFAULT://Os09t0490400-00	Beta_glucosidase 29.	1	1	2	0.680198	0.354227	0.0683439	1	0.352206	1
DEFAULT://Os10t0323500-01	Similar to Beta_glucosidase.	1	1	2	0.680198	0.354227	0.0683439	1	0.352206	1
DEFAULT://Os12t0420100-01	Similar to Beta_glucosidase.	1	1	2	0.680198	0.354227	0.0683439	1	0.352206	1
DEFAULT://Os02t0794400-01	Similar to Translation initiation factor IF_3 (Fragment).	1	1	1	1.03457	0.206363	0.714036	1	0.174524	1
DEFAULT://Os02t0178200-00	Hypothetical conserved gene.	1	1	1	1.10512	0.349177	0.56833	1	0.232529	1
DEFAULT://Os01t0254100-01	Similar to CTV.2.	1	1	1	0.8521	0.188082	0.199081	1	0.27715	1
DEFAULT://Os01t0254100-02	Similar to Lissencephaly type_1_like homology motif; CTLH_ C_terminal to LisH motif; Nitrous oxide reductase_ N_terminal; WD40_like; Quinonprotein alcohol dehydrogenase_like.	1	1	1	0.8521	0.188082	0.199081	1	0.27715	1
DEFAULT://Os03t0254700-01	WD40 repeat_like domain containing protein.	1	1	1	0.8521	0.188082	0.199081	1	0.27715	1
DEFAULT://Os08t0162100-01	Similar to CTV.2.	1	1	1	0.8521	0.188082	0.199081	1	0.27715	1
DEFAULT://Os08t0292600-01	Similar to Peptidyl_prolyl cis_trans isomerase_ cyclophilin_type family protein.	1	1	5	0.910932	0.128586	0.279981	1	0.211375	1
DEFAULT://Os06t0149900-01	Similar to Cysteine synthase (EC 4.2.99.8).	1	1	8	1.10938	0.301454	0.455016	1	0.373952	1
DEFAULT://Os06t0564500-01	Cysteine synthase (EC 4.2.99.8).	1	1	8	1.10938	0.301454	0.455016	1	0.373952	1
DEFAULT://Os06t0564700-01	Similar to Cysteine synthase (EC 4.2.99.8).	1	1	8	1.10938	0.301454	0.455016	1	0.373952	1
DEFAULT://Os03t0243300-01	Similar to 26S proteasome non_ATPase regulatory subunit 4 (26S proteasome regulatory subunit S5A) (Multiubiquitin chain binding protein).	1	1	3	1.33723	0.297113	0.101255	1	0.262938	1
DEFAULT://Os04t0607000-02	PAP fibrillin family protein.	1	1	1	0.773923	0.389407	0.179651	1	0.294858	1
DEFAULT://Os08t0459600-01	Similar to 12_oxophytodienoate reductase 3 (EC 1.3.1.42) (12_oxophytodienoate_ 10_11_reductase 3) (OPDA_reductase 3) (LeOPR3).	1	1	1	1.06579	0.34485	0.674018	1	0.359677	1
DEFAULT://Os01t0106300-01	Similar to Isoflavone reductase homolog IRL (EC 1.3.1._).	1	1	1	0.85047	0.588287	0.546565	1	0.626193	1
DEFAULT://Os07t0551400-01	Rossmann_like alpha/beta/alpha sandwich fold domain containing protein.	1	1	1	1.00492	0.323742	0.972934	1	0.261496	1
DEFAULT://Os07t0551400-02	Similar to USP family protein.	1	1	1	1.00492	0.323742	0.972934	1	0.261496	1
DEFAULT://Os01t0665400-01	Ribokinase family protein.	1	1	3	1.10277	0.275196	0.433478	1	0.312028	1
DEFAULT://Os05t0555800-00	Similar to 60S ribosomal protein L35a_3.	1	1	8	0.85098	0.34716	0.450923	1	0.553275	1
DEFAULT://Os05t0556900-01	Ribosomal protein L35Ae family protein.	1	1	8	0.85098	0.34716	0.450923	1	0.553275	1
DEFAULT://Os05t0536400-01	Similar to Delta_1_pyrroline_5_carboxylate dehydrogenase.	1	1	1	0.651906	0.331251	0.0514001	1	0.150166	1
DEFAULT://Os01t0505400-02	Similar to 2_hydroxyphytanoyl_CoA lyase.	1	1	3	1.01951	0.239619	0.881483	1	0.395354	1
DEFAULT://Os02t0664300-02	Similar to predicted protein.	1	1	1	1.14065	0.242835	0.340514	1	0.39302	1
DEFAULT://Os02t0664300-03	Similar to predicted protein.	1	1	1	1.14065	0.242835	0.340514	1	0.39302	1
DEFAULT://Os04t0269600-02	Similar to cDNA clone:J023110G01_ full insert sequence.	1	1	2	0.82747	0.269449	0.158399	1	0.244663	1
DEFAULT://Os01t0106400-01	Similar to Isoflavone reductase homolog IRL (EC 1.3.1._).	1	1	2	0.980975	0.700207	0.952043	1	0.503109	1
DEFAULT://Os02t0182500-01	Similar to Proteasome subunit beta type 3 (EC 3.4.25.1) (20S proteasome alpha subunit C) (20S proteasome subunit beta_3).	1	1	8	1.11874	0.173303	0.327511	1	0.0598762	1
DEFAULT://Os06t0643100-01	Proteasome subunit beta type 3 (EC 3.4.25.1) (20S proteasome alpha subunit C) (20S proteasome subunit beta_3).	1	1	8	1.11874	0.173303	0.327511	1	0.0598762	1
DEFAULT://Os04t0399000-00	Similar to Ribosomal protein S27.	1	2	12	1.40147	0.204055	0.0283035	1	0.170182	1
DEFAULT://Os03t0438100-01	Allene oxide cyclase_ Biosynthesis of jasmonic acid_ Defence response	1	1	3	1.03003	0.425308	0.905248	1	0.770348	1
DEFAULT://Os05t0200100-01	Similar to Thioredoxin_like 6.	1	1	2	1.11815	0.358701	0.533969	1	0.248068	1
DEFAULT://Os03t0339300-01	Hypothetical conserved gene.	1	1	4	0.532695	0.878437	0.154765	1	0.330395	1
DEFAULT://Os12t0257000-01	Serine carboxypeptidase I precursor (EC 3.4.16.5) (Carboxypeptidase C).	1	1	3	0.91062	0.413188	0.64799	1	0.554466	1
DEFAULT://Os03t0117800-01	Fructosamine/Ketosamine_3_kinase domain containing protein.	1	1	10	1.42655	0.322258	0.0506501	1	0.400111	1
DEFAULT://Os02t0608600-01	Amino acid_binding ACT domain containing protein.	1	2	2	0.877131	0.286222	0.749226	1	0.394883	1
DEFAULT://Os03t0344100-01	Similar to ASF/SF2_like pre_mRNA splicing factor SRP32__.	1	1	5	1.36796	0.450869	0.362641	1	0.104912	1
DEFAULT://Os03t0344100-02	Similar to Alternative splicing regulator.	1	1	5	1.36796	0.450869	0.362641	1	0.104912	1
DEFAULT://Os07t0673500-01	Similar to ASF/SF2_like pre_mRNA splicing factor SRP32__.	1	1	5	1.36796	0.450869	0.362641	1	0.104912	1
DEFAULT://Os07t0673500-02	Similar to cDNA clone:001_208_C08_ full insert sequence (Fragment).	1	1	5	1.36796	0.450869	0.362641	1	0.104912	1
DEFAULT://Os03t0255100-02	Similar to Beta_galactosidase.	1	1	1	0.996415	0.50769	0.987897	1	0.340989	1
DEFAULT://Os03t0858700-01	Protein of unknown function DUF1499 family protein.	1	1	2	1.21943	0.171296	0.0809613	1	0.255782	1
DEFAULT://Os09t0132600-01	Similar to DAG protein.	1	1	3	1.02354	0.35522	0.8923	1	0.217623	1
DEFAULT://Os12t0566300-01	Similar to ATP citrate lyase beta (Fragment).	1	1	3	1.09239	0.348336	0.569618	1	0.402869	1
DEFAULT://Os03t0822700-02	Similar to Armadillo/beta_catenin_like repeat family protein.	1	1	1	1.32309	0.283921	0.0880278	1	0.269279	1
DEFAULT://Os07t0150200-01	Similar to 40S ribosomal protein S12_1.	1	1	3	1.03773	0.241365	0.726118	1	0.243168	1
DEFAULT://Os10t0130200-00	Hypothetical conserved gene.	1	1	1	3.46259	0.511795	0.00824501	1	0.947357	1
DEFAULT://Os02t0713400-01	Similar to Thioredoxin reductase 1 (EC 1.8.1.9) (NADPH_dependent thioredoxin reductase 1) (NTR 1).	1	1	1	1.00359	0.381983	0.987911	1	0.727223	1
DEFAULT://Os05t0304400-01	Similar to GDP dissociation inhibitor protein OsGDI2.	1	1	1	1.87101	0.329022	0.00745112	1	0.443194	1
DEFAULT://Os05t0418000-01	GDP dissociation inhibitor protein OsGDI1.	1	1	1	1.87101	0.329022	0.00745112	1	0.443194	1
DEFAULT://Os01t0102600-01	Shikimate kinase domain containing protein.	1	2	5	1.26551	0.162056	0.0344238	1	0.169497	1
DEFAULT://Os03t0131900-01	Ankyrin domain containing protein.	1	1	5	1.37075	0.210545	0.0388833	1	0.31654	1
DEFAULT://Os01t0834500-01	Similar to 40S ribosomal protein S23 (S12).	1	1	9	0.972788	0.459167	0.890127	1	0.458438	1
DEFAULT://Os01t0834600-00	40S ribosomal protein S23.	1	1	9	0.972788	0.459167	0.890127	1	0.458438	1
DEFAULT://Os02t0589000-01	Lecithin:cholesterol acyltransferase family protein.	1	1	1	0.568281	0.462917	0.0341884	1	0.290509	1
DEFAULT://Os03t0749300-04	Similar to Cell wall beta_glucosidase.	1	1	1	0.623753	0.746934	0.193667	1	0.388624	1
DEFAULT://Os11t0131900-01	Similar to Arabinoxylan arabinofuranohydrolase isoenzyme AXAH_II.	1	1	1	1.09346	0.118312	0.138337	1	0.120268	1
DEFAULT://Os12t0128700-01	Similar to Arabinoxylan arabinofuranohydrolase isoenzyme AXAH_II.	1	1	1	1.09346	0.118312	0.138337	1	0.120268	1
DEFAULT://Os03t0733400-01	Zinc finger_ BED_type predicted domain containing protein.	1	1	1	0.711957	0.78976	0.454485	1	0.0572615	1
DEFAULT://Os05t0583100-01	HAT dimerisation domain containing protein.	1	1	1	0.711957	0.78976	0.454485	1	0.0572615	1
DEFAULT://Os05t0583100-02	Similar to transposon protein.	1	1	1	0.711957	0.78976	0.454485	1	0.0572615	1
DEFAULT://Os08t0556200-01	Similar to Dihydroneopterin aldolase.	1	2	6	1.00981	0.387172	0.939227	1	0.242033	1
DEFAULT://Os04t0601800-01	Similar to Plastid protein.	1	1	2	0.673852	0.767563	0.263522	1	0.591989	1
DEFAULT://Os07t0520800-01	Ankyrin repeat_containing domain domain containing protein.	1	2	10	2.04824	0.330485	0.0874976	1	0.203878	1
DEFAULT://Os02t0810100-00	Ankyrin repeat containing protein.	1	1	1	1.62921	0.575221	0.223548	1	0.369644	1
DEFAULT://Os03t0670700-01	Similar to Glycine_rich RNA_binding_ abscisic acid_inducible protein.	1	1	6	1.08224	0.282784	0.534466	1	0.270067	1
DEFAULT://Os03t0670700-02	Similar to Glycine_rich protein.	1	1	6	1.08224	0.282784	0.534466	1	0.270067	1
DEFAULT://Os03t0670700-03	Similar to Glycine rich RNA binding protein.	1	1	6	1.08224	0.282784	0.534466	1	0.270067	1
DEFAULT://Os03t0670700-04	Similar to Glycine_rich protein.	1	1	6	1.08224	0.282784	0.534466	1	0.270067	1
DEFAULT://Os02t0480900-01	LsmAD domain domain containing protein.	1	1	5	1.23481	1.14569	0.732473	1	0.658513	1
DEFAULT://Os02t0480900-03	Hypothetical conserved gene.	1	1	5	1.23481	1.14569	0.732473	1	0.658513	1
DEFAULT://Os04t0636900-01	RNA_binding region RNP_1 (RNA recognition motif) domain containing protein.	1	3	18	0.778544	0.334091	0.373728	1	0.196524	1
DEFAULT://Os04t0398300-02	Similar to H0209H04.1 protein.	1	2	18	1.22267	0.264082	0.336559	1	0.348402	1
DEFAULT://Os01t0921600-01	Similar to Mitochondrial import receptor subunit TOM20 (Translocase of outer membrane 20 kDa subunit).	1	1	3	1.23254	1.18307	0.69814	1	1.08772	1
DEFAULT://Os09t0535900-01	Similar to Ki1 protein.	1	2	2	0.93337	0.555782	0.943841	1	0.384326	1
DEFAULT://Os09t0535900-02	Similar to predicted protein.	1	2	2	0.93337	0.555782	0.943841	1	0.384326	1
DEFAULT://Os02t0167700-01	Armadillo_like helical domain containing protein.	1	2	4	1.18172	0.292249	0.455334	1	0.240653	1
DEFAULT://Os03t0187000-01	Similar to EMB514.	1	2	7	1.0561	0.211158	0.832641	1	0.0461431	1
DEFAULT://Os03t0720300-01	Similar to Glutamate decarboxylase isozyme 1 (EC 4.1.1.15).	1	2	14	1.17476	0.356715	0.675661	1	0.196794	1
DEFAULT://Os01t0866600-01	Similar to bolA_like protein.	1	1	3	1.27272	0.492658	0.447807	1	0.195269	1
DEFAULT://Os05t0100800-01	Nucleic acid_binding_ OB_fold domain containing protein.	1	2	3	1.17708	0.285672	0.524919	1	0.166073	1
DEFAULT://Os01t0934800-00	Alpha/beta hydrolase fold_1 domain containing protein.	1	2	6	0.599797	0.948738	0.41849	1	0.633841	1
DEFAULT://Os05t0370700-01	Alpha/beta hydrolase family protein.	1	2	6	0.599797	0.948738	0.41849	1	0.633841	1
DEFAULT://Os03t0845000-01	Similar to Pirin_like protein.	1	1	5	1.38951	0.193584	0.0469608	1	0.135087	1
DEFAULT://Os03t0333300-01	Similar to Eukaryotic translation initiation factor 2 beta subunit (eIF_2_beta) (P38).	1	1	1	0.731503	0.906565	0.440097	1	0.604901	1
DEFAULT://Os03t0333300-02	Similar to eukaryotic translation initiation factor 2 beta subunit.	1	1	1	0.731503	0.906565	0.440097	1	0.604901	1
DEFAULT://Os03t0333300-03	Similar to eukaryotic translation initiation factor 2 beta subunit.	1	1	1	0.731503	0.906565	0.440097	1	0.604901	1
DEFAULT://Os07t0681000-01	Similar to Eukaryotic translation initiation factor 2 beta subunit (eIF_2_beta) (P38).	1	1	1	0.731503	0.906565	0.440097	1	0.604901	1
DEFAULT://Os10t0101200-01	Peptidase S10_ serine carboxypeptidase family protein.	1	1	1	0.543568	0.901962	0.14995	1	0.598132	1
DEFAULT://Os12t0176800-01	Similar to Heterochromatin protein (Fragment).	1	1	1	1.66844	0.544045	0.122352	1	0.511056	1
DEFAULT://Os12t0607100-01	Similar to Heterochromatin protein (Fragment).	1	1	1	1.66844	0.544045	0.122352	1	0.511056	1
DEFAULT://Os12t0607100-02	Similar to Eukaryotic translation initiation factor 2 gamma subunit.	1	1	1	1.66844	0.544045	0.122352	1	0.511056	1
DEFAULT://Os10t0502600-01	Cytochrome b5 domain containing protein.	1	2	3	0.792479	0.359289	0.346801	1	0.298103	1
DEFAULT://Os10t0491000-01	Plant Basic Secretory Protein family protein.	1	1	1	0.341235	0.490793	0.00598156	1	0.320073	1
DEFAULT://Os05t0186000-01	Similar to 30S ribosomal protein S31_ chloroplast (Fragment).	1	1	2	2.06946	0.414641	0.00936569	1	0.560587	1
DEFAULT://Os05t0186000-02	Similar to PSRP4.	1	1	2	2.06946	0.414641	0.00936569	1	0.560587	1
DEFAULT://Os01t0327100-01	Haem peroxidase family protein.	1	1	1	1.19172	0.550721	0.641729	1	0.0752959	1
DEFAULT://Os01t0327100-02	Similar to Peroxidase 8.	1	1	1	1.19172	0.550721	0.641729	1	0.0752959	1
DEFAULT://Os03t0368000-00	Similar to Peroxidase 1.	1	1	1	1.19172	0.550721	0.641729	1	0.0752959	1
DEFAULT://Os03t0368300-01	Similar to Peroxidase 1.	1	1	1	1.19172	0.550721	0.641729	1	0.0752959	1
DEFAULT://Os03t0369600-00	Similar to Class III peroxidase 48.	1	1	1	1.19172	0.550721	0.641729	1	0.0752959	1
DEFAULT://Os07t0638600-00	Similar to Class III peroxidase 44.	1	1	1	1.19172	0.550721	0.641729	1	0.0752959	1
DEFAULT://Os07t0639000-01	Similar to Class III peroxidase 46.	1	1	1	1.19172	0.550721	0.641729	1	0.0752959	1
DEFAULT://Os08t0157500-01	Similar to Caffeic acid 3_O_methyltransferase (EC 2.1.1.68) (S_adenosysl_L_ methionine:caffeic acid 3_O_methyltransferase) (COMT) (CAOMT).	1	1	1	0.708967	0.658468	0.260548	1	0.467978	1
DEFAULT://Os08t0157500-02	Similar to Quercetin 3_O_methyltransferase 1.	1	1	1	0.708967	0.658468	0.260548	1	0.467978	1
DEFAULT://Os01t0574400-01	Similar to Cell division protein ftsH (EC 3.4.24._).	1	1	3	1.15195	0.241282	0.351652	1	0.437346	1
DEFAULT://Os01t0574500-01	ATPase_ AAA_type_ core domain containing protein.	1	1	3	1.15195	0.241282	0.351652	1	0.437346	1
DEFAULT://Os06t0229066-00	Similar to ATP_dependent zinc metalloprotease FTSH 6_ chloroplastic.	1	1	3	1.15195	0.241282	0.351652	1	0.437346	1
DEFAULT://Os07t0677400-00	Peroxidase.	1	2	11	0.483242	0.465343	0.0132708	1	0.305153	1
DEFAULT://Os08t0447000-01	Similar to D_3_phosphoglycerate dehydrogenase.	1	1	5	1.57726	0.96924	0.294718	1	1.25605	1
DEFAULT://Os05t0140500-01	RNA binding motif protein 8 family protein.	1	1	3	1.51832	0.733192	0.289976	1	0.64759	1
DEFAULT://Os03t0144700-00	Similar to Histone H2A.	1	3	7	1.57919	0.185629	0.0236873	1	0.11584	1
DEFAULT://Os06t0250300-00	Similar to Histone H2A.	1	3	7	1.57919	0.185629	0.0236873	1	0.11584	1
DEFAULT://Os01t0976200-01	11_S plant seed storage protein family protein.	1	1	1	1.1563	0.49744	0.53618	1	0.417654	1
DEFAULT://Os03t0323200-03	Similar to Magnesium_chelatase subunit H family protein_ expressed.	1	1	2	0.380668	0.579811	0.0141893	1	0.393415	1
DEFAULT://Os03t0323200-04	Similar to Magnesium_chelatase subunit H family protein_ expressed.	1	1	2	0.380668	0.579811	0.0141893	1	0.393415	1
DEFAULT://Os01t0283100-01	Similar to Ferripyochelin_binding protein_like.	1	2	11	0.938092	0.109072	0.467709	1	0.105973	1
DEFAULT://Os01t0207300-00	Similar to S_adenosylmethionine synthetase 1 (EC 2.5.1.6) (Methionine adenosyltransferase 1) (AdoMet synthetase 1). Splice isoform 2.	1	3	20	1.35172	0.222599	0.29948	1	0.08541	1
DEFAULT://Os07t0477250-00	Similar to S_adenosylmethionine synthetase 2.	1	3	20	1.35172	0.222599	0.29948	1	0.08541	1
DEFAULT://Os08t0114300-01	D_arabinono_1_4_lactone oxidase domain containing protein.	1	1	1	1.02058	0.345392	0.893354	1	0.394814	1
DEFAULT://Os09t0556500-01	Cysteinyl_tRNA synthetase_ class Ia family protein.	1	1	2	1.18769	0.214074	0.147687	1	0.179912	1
DEFAULT://Os02t0709200-01	Similar to Histidinol_phosphate aminotransferase_ chloroplast precursor (EC 2.6.1.9) (Imidazole acetol_phosphate transaminase).	1	1	2	0.699862	0.691454	0.263449	1	0.515926	1
DEFAULT://Os07t0623200-01	ATPase_ P_type_ K/Mg/Cd/Cu/Zn/Na/Ca/Na/H_transporter domain containing protein.	1	1	1	0.605526	0.637038	0.131433	1	0.301358	1
DEFAULT://Os07t0202100-01	Similar to ATP_dependent RNA helicase ded1.	1	1	2	1.19368	0.462929	0.445922	1	0.356458	1
DEFAULT://Os07t0202100-02	Similar to DEAD_box ATP_dependent RNA helicase 52B.	1	1	2	1.19368	0.462929	0.445922	1	0.356458	1
DEFAULT://Os12t0174700-00	Similar to disease resistance response protein 206.	1	1	1	1.91318	1.19778	0.503129	1	0.355409	1
DEFAULT://Os01t0294700-01	Haem peroxidase_ plant/fungal/bacterial family protein.	1	1	2	0.698723	0.476255	0.156465	1	0.246958	1
DEFAULT://Os06t0484500-01	Conserved hypothetical protein.	1	1	7	1.05652	0.196939	0.549847	1	0.157439	1
DEFAULT://Os06t0667500-01	Similar to 14 kDa zinc_binding protein (Protein kinase C inhibitor) (PKCI).	1	3	12	1.03982	0.259278	0.988121	1	0.359355	1
DEFAULT://Os04t0448600-01	ChaC_like protein family protein.	1	2	15	0.83195	0.172146	0.151235	1	0.0899488	1
DEFAULT://Os12t0265100-01	Similar to Pinoresinol_lariciresinol reductase TH2.	1	1	2	0.354835	0.555185	0.0405297	1	0.540412	1
DEFAULT://Os08t0117400-01	Similar to Calmodulin 1 (Fragment).	1	1	1	1.20957	0.203861	0.0947133	1	0.191612	1
DEFAULT://Os06t0179000-01	Glycoside hydrolase family 79_ N_terminal protein.	1	1	1	0.8711	0.287153	0.308025	1	0.289731	1
DEFAULT://Os08t0485900-01	Haloacid dehalogenase_like hydrolase domain containing protein.	1	1	8	1.30427	0.227766	0.0779257	1	0.347542	1
DEFAULT://Os07t0684000-01	Ricin B_related lectin domain containing protein.	1	2	2	1.00476	0.139053	0.987485	1	0.108352	1
DEFAULT://Os02t0761400-01	Similar to ATPREP2.	1	1	7	1.05261	0.271588	0.683909	1	0.209156	1
DEFAULT://Os09t0501200-01	Similar to Ribosomal L32.	1	3	6	1.2901	0.120398	0.0405305	1	0.09887	1
DEFAULT://Os09t0501700-00	Ribosomal protein L32e family protein.	1	3	6	1.2901	0.120398	0.0405305	1	0.09887	1
DEFAULT://Os09t0502000-01	Similar to Ribosomal L32.	1	3	6	1.2901	0.120398	0.0405305	1	0.09887	1
DEFAULT://Os03t0170500-00	Similar to Putativ eribonuclease P.	1	2	11	1.06387	0.102234	0.48291	1	0.155441	1
DEFAULT://Os04t0117100-01	ATPase_ F0 complex_ subunit E_ mitochondrial domain containing protein.	1	1	1	0.0545973	3.14867	0.367093	1	2.83323	1
DEFAULT://Os02t0126700-01	Similar to Small nuclear ribonucleoprotein homolog.	1	1	1	0.865002	0.431292	0.466004	1	0.306168	1
DEFAULT://Os08t0151400-01	Similar to Small nuclear ribonucleoprotein homolog.	1	1	1	0.865002	0.431292	0.466004	1	0.306168	1
DEFAULT://Os08t0468100-01	Similar to Nitrate reductase.	1	1	1	1.10524	0.582651	0.707124	1	0.489561	1
DEFAULT://Os08t0468100-02	Similar to Nitrate reductase.	1	1	1	1.10524	0.582651	0.707124	1	0.489561	1
DEFAULT://Os08t0468100-03	Similar to Nitrate reductase.	1	1	1	1.10524	0.582651	0.707124	1	0.489561	1
DEFAULT://Os08t0468700-00	Similar to Nitrate reductase [NADH] 1 (EC 1.7.1.1) (NR1).	1	1	1	1.10524	0.582651	0.707124	1	0.489561	1
DEFAULT://Os01t0279100-02	Similar to Magnesium_protoporphyrin ix monomethyl ester cyclase (Fragment).	1	1	1	0.862464	0.322596	0.334063	1	0.233385	1
DEFAULT://Os01t0763700-01	Similar to CRR7 (CHLORORESPIRATORY REDUCTION 7).	1	1	1	1.30937	0.406342	0.22996	1	0.329073	1
DEFAULT://Os02t0276500-01	Similar to Tocopherol cyclase.	1	1	1	1.1689	0.385252	0.440436	1	0.260567	1
DEFAULT://Os07t0229900-01	Ribosomal protein S12e domain containing protein.	1	1	2	1.08707	0.160825	0.273351	1	0.179854	1
DEFAULT://Os06t0139900-01	Similar to Beta 1 subunit of 20S proteasome.	1	1	3	1.01021	0.346287	0.951359	1	0.487245	1
DEFAULT://Os08t0135900-01	Similar to Tryptophan synthase beta chain 1 (EC 4.2.1.20) (Orange pericarp 1) (Fragment).	1	1	8	2.3763	0.682625	0.0958833	1	0.639583	1
DEFAULT://Os08t0135900-02	Similar to Tryptophan synthase beta_subunit.	1	1	8	2.3763	0.682625	0.0958833	1	0.639583	1
DEFAULT://Os08t0135900-03	Similar to Tryptophan synthase beta_subunit.	1	1	8	2.3763	0.682625	0.0958833	1	0.639583	1
DEFAULT://Os05t0350600-01	Similar to Atranbp1b protein.	1	1	2	1.35668	0.189394	0.0387278	1	0.151412	1
DEFAULT://Os05t0350600-02	Similar to ran_binding protein 1.	1	1	2	1.35668	0.189394	0.0387278	1	0.151412	1
DEFAULT://Os02t0236000-01	Similar to Aspartate aminotransferase (EC 2.6.1.1) (Fragment).	1	1	1	1.19333	0.275872	0.247136	1	0.419652	1
DEFAULT://Os06t0548000-01	Aspartate aminotransferase (EC 2.6.1.1).	1	1	1	1.19333	0.275872	0.247136	1	0.419652	1
DEFAULT://Os07t0509800-01	Similar to adenosine 5__phosphosulfate reductase 2.	1	2	2	0.469758	0.28308	0.00226691	1	0.17081	1
DEFAULT://Os12t0152700-01	Amino acid_binding ACT domain containing protein.	1	1	1	1.30381	0.294782	0.116642	1	0.427222	1
DEFAULT://Os12t0152700-02	Similar to ACT domain containing protein.	1	1	1	1.30381	0.294782	0.116642	1	0.427222	1
DEFAULT://Os03t0729100-01	Protein of unknown function DUF3054 domain containing protein.	1	1	2	0.843692	0.547009	0.612508	1	0.905559	1
DEFAULT://Os10t0361900-00	Lipoxygenase_ LH2 domain containing protein.	1	2	9	0.757989	0.518194	0.530316	1	0.607024	1
DEFAULT://Os02t0232400-02	Similar to Citrate synthase.	1	1	6	1.45905	0.291767	0.0681991	1	0.478271	1
DEFAULT://Os01t0958100-01	Similar to chloroplast SRP receptor cpFtsY precursor.	1	1	1	1.62936	1.03834	0.388833	1	0.878537	1
DEFAULT://Os02t0704000-01	Carotenoid oxygenase family protein.	1	1	1	0.464022	0.684115	0.0372426	1	0.389597	1
DEFAULT://Os08t0532300-01	Similar to Nuclear transport factor 2 (NTF_2) (Allergen Cla h ?).	1	3	6	0.730946	0.200707	0.0896087	1	0.0742326	1
DEFAULT://Os02t0764500-01	Similar to Lhca5 protein.	1	1	1	0.40694	1.07171	0.121376	1	0.844177	1
DEFAULT://Os01t0823600-01	Conserved hypothetical protein.	1	1	1	0.713061	1.03805	0.529946	1	0.233566	1
DEFAULT://Os04t0518000-01	Similar to Adenosine kinase (Fragment).	1	4	12	1.5099	0.225492	0.0232864	1	0.249386	1
DEFAULT://Os02t0677600-01	Conserved hypothetical protein.	1	1	3	1.42815	0.190889	0.0662269	1	0.0874055	1
DEFAULT://Os04t0445100-01	Similar to 22.7 kDa class IV heat shock protein precursor.	1	1	2	1.16956	0.47964	0.466458	1	0.524964	1
DEFAULT://Os04t0613600-00	Similar to 40S ribosomal protein S11.	1	1	1	1.43727	0.623894	0.246222	1	0.941866	1
DEFAULT://Os03t0769100-01	Similar to 9S ribosomal protein.	1	1	1	0.870734	0.177061	0.258737	1	0.288681	1
DEFAULT://Os01t0276800-01	Mannose_6_phosphate receptor_ binding domain containing protein.	1	1	2	1.00123	0.991877	0.997907	1	0.630529	1
DEFAULT://Os01t0276800-03	Hypothetical conserved gene.	1	1	2	1.00123	0.991877	0.997907	1	0.630529	1
DEFAULT://Os03t0681800-00	Protein phosphatase 2A_ regulatory B subunit_ B56 domain containing protein.	1	5	10	1.45017	0.3791	0.539608	1	0.362399	1
DEFAULT://Os03t0721900-00	Similar to Histone H2A.	1	1	2	1.25879	0.305216	0.158729	1	0.279414	1
DEFAULT://Os01t0141100-01	Similar to Salt_induced AAA_Type ATPase.	1	1	3	1.46099	0.483862	0.124001	1	0.652151	1
DEFAULT://Os09t0485201-00	Similar to photosystem I subunit VII.	1	2	8	0.328074	0.719733	0.35015	1	0.866278	1
DEFAULT://Os03t0264400-01	Anthranilate synthase alpha 2 subunit.	1	1	6	2.07012	0.337693	0.0387806	1	0.265156	1
DEFAULT://Os03t0264400-02	Similar to Anthranilate synthase component I family protein_ expressed.	1	1	6	2.07012	0.337693	0.0387806	1	0.265156	1
DEFAULT://Os03t0826500-01	Anthranilate synthase alpha 1 subunit.	1	1	6	2.07012	0.337693	0.0387806	1	0.265156	1
DEFAULT://Os06t0306600-01	Alpha/beta hydrolase fold_3 domain containing protein.	1	1	1	1.19394	0.425972	0.417547	1	0.654085	1
DEFAULT://Os07t0168300-01	Similar to Glutathione S_transferase GSTU6.	1	2	8	4.85504	0.106389	9.48591e-07	1	0.156022	1
DEFAULT://Os10t0481300-01	Similar to Glutathione S_transferase_ N_terminal domain containing protein_ expressed.	1	2	8	4.85504	0.106389	9.48591e-07	1	0.156022	1
DEFAULT://Os02t0815400-01	Similar to Tfm5 protein.	1	1	2	0.843683	0.702993	0.585695	1	0.541836	1
DEFAULT://Os01t0164600-01	Protein phosphatase 2C_related domain containing protein.	1	1	2	1.26693	0.271109	0.098344	1	0.294918	1
DEFAULT://Os03t0426900-01	Similar to Heat shock protein 101.	1	1	1	0.762748	1.02878	0.565921	1	0.557434	1
DEFAULT://Os03t0426900-02	Similar to APG6/CLPB_P/CLPB3 (ALBINO AND PALE GREEN 6); ATP binding / ATPase.	1	1	1	0.762748	1.02878	0.565921	1	0.557434	1
DEFAULT://Os03t0784700-01	Ferredoxin__NADP reductase_ root isozyme_ chloroplast precursor (EC 1.18.1.2) (FNR).	1	1	2	0.922981	0.260899	0.550548	1	0.362972	1
DEFAULT://Os07t0147900-01	Similar to Ferredoxin_NADP reductase precursor (Fragment).	1	1	2	0.922981	0.260899	0.550548	1	0.362972	1
DEFAULT://Os10t0456600-01	ADP_ribosylation factor domain containing protein.	1	2	6	0.892784	0.310841	0.525761	1	0.115062	1
DEFAULT://Os03t0337900-01	Similar to predicted protein.	1	1	1	1.22911	0.0687434	0.0225037	1	0.124922	1
DEFAULT://Os07t0418000-01	Similar to predicted protein.	1	1	1	0.841727	0.417513	0.366454	1	0.370241	1
DEFAULT://Os07t0418000-02	HAD_like domain domain containing protein.	1	1	1	0.841727	0.417513	0.366454	1	0.370241	1
DEFAULT://Os06t0303400-00	Similar to aconitate hydratase_ cytoplasmic.	1	1	3	1.44356	0.315539	0.0476957	1	0.425197	1
DEFAULT://Os04t0624600-01	Similar to Starch synthase DULL1 (Fragment).	1	1	1	1.29654	0.44992	0.345525	1	0.839568	1
DEFAULT://Os05t0429500-02	Dienelactone hydrolase domain containing protein.	1	2	3	1.18721	0.168815	0.107577	1	0.204201	1
DEFAULT://Os05t0490900-01	Conserved hypothetical protein.	1	1	1	1.41563	0.716468	0.289683	1	0.9137	1
DEFAULT://Os06t0225000-00	Similar to NTGB3 (Fragment).	1	1	2	1.02943	0.569068	0.907051	1	0.538765	1
DEFAULT://Os12t0226400-00	Similar to 2_alkenal reductase.	1	1	1	2.31681	0.342952	0.00469674	1	0.552187	1
DEFAULT://Os12t0226700-01	Similar to Allyl alcohol dehydrogenase.	1	1	1	2.31681	0.342952	0.00469674	1	0.552187	1
DEFAULT://Os12t0227400-01	Allyl alcohol dehydrogenase.	1	1	1	2.31681	0.342952	0.00469674	1	0.552187	1
DEFAULT://Os04t0282400-01	Similar to FPF1 protein_like (RAA1).	1	1	2	1.50632	2.42371	0.693366	1	2.87047	1
DEFAULT://Os01t0687500-01	Methionine tRNA Formyltransferase_like domain containing protein.	1	1	3	1.36457	0.194387	0.0547035	1	0.329655	1
DEFAULT://Os12t0236400-01	Adenylate kinase A (EC 2.7.4.3) (ATP_AMP transphosphorylase).	1	2	2	1.46638	0.109925	0.00310736	1	0.0914978	1
DEFAULT://Os01t0800266-00	Similar to Phosphoglycerate kinase.	1	2	34	0.811793	0.201802	0.0246919	1	0.242481	1
DEFAULT://Os07t0573800-01	Similar to root border cell_specific protein.	1	1	2	1.31259	0.495181	0.245507	1	0.623505	1
DEFAULT://Os07t0573800-02	FMN_binding split barrel domain containing protein.	1	1	2	1.31259	0.495181	0.245507	1	0.623505	1
DEFAULT://Os08t0191700-02	Glyoxalase I_ Splicing variant_ Stress tolerance	1	3	20	1.07362	0.112092	0.534312	1	0.0561096	1
DEFAULT://Os04t0269600-01	Similar to Primary amine oxidase.	1	2	6	0.955654	0.276247	0.931407	1	0.0894505	1
DEFAULT://Os04t0269600-03	Hypothetical conserved gene.	1	2	6	0.955654	0.276247	0.931407	1	0.0894505	1
DEFAULT://Os08t0117100-01	Nucleotide_binding_ alpha_beta plait domain containing protein.	1	1	1	1.08528	0.343549	0.620111	1	0.484499	1
DEFAULT://Os09t0491772-01	Similar to Heat shock protein 70 (Hsc70_5).	1	2	11	1.81149	0.168703	0.000405728	1	0.191892	1
DEFAULT://Os01t0850900-01	SOUL haem_binding protein domain containing protein.	1	1	4	1.21059	0.401925	0.331809	1	0.357873	1
DEFAULT://Os04t0656100-04	Similar to OSIGBa0158D24.1 protein.	1	1	6	1.35833	0.464853	0.252571	1	0.787869	1
DEFAULT://Os12t0443700-01	Similar to Glu_prolyl_tRNA aminoacyl synthetase (Fragment).	1	1	3	1.87562	0.492558	0.0308086	1	0.718386	1
DEFAULT://Os12t0443700-03	Similar to Aminoacyl_tRNA synthase.	1	1	3	1.87562	0.492558	0.0308086	1	0.718386	1
DEFAULT://Os03t0274000-01	Oxysterol_binding protein family protein.	1	1	2	1.25841	0.582977	0.462216	1	0.987052	1
DEFAULT://Os04t0688100-01	Peroxidase (EC 1.11.1.7).	1	1	4	1.28779	0.420386	0.211233	1	0.468249	1
DEFAULT://Os09t0440300-01	Similar to Aldehyde dehydrogenase family 7 member A1 (EC 1.2.1.3) (Antiquitin 1) (Matured fruit 60 kDa protein) (MF_60).	1	1	2	1.47178	0.319224	0.0609018	1	0.299407	1
DEFAULT://Os06t0176700-01	Isopenicillin N synthase family protein.	1	1	3	1.27463	0.384332	0.193162	1	0.432708	1
DEFAULT://Os01t0276700-01	Similar to Pyruvate kinase_ cytosolic isozyme (EC 2.7.1.40) (PK).	1	1	1	1.69215	0.557957	0.0929571	1	0.606212	1
DEFAULT://Os01t0276700-03	Similar to Pyruvate kinase.	1	1	1	1.69215	0.557957	0.0929571	1	0.606212	1
DEFAULT://Os01t0276700-04	Similar to Pyruvate kinase.	1	1	1	1.69215	0.557957	0.0929571	1	0.606212	1
DEFAULT://Os02t0834700-01	Similar to Cell division inhibitor.	1	2	6	0.858663	0.166444	0.273688	1	0.215243	1
DEFAULT://Os02t0131700-00	Similar to RNA binding protein.	1	1	3	1.03475	0.518819	0.89991	1	0.238644	1
DEFAULT://Os09t0459800-01	Similar to ARP protein.	1	2	8	1.24928	0.163561	0.215467	1	0.0880788	1
DEFAULT://Os09t0459800-04	Similar to predicted protein.	1	2	8	1.24928	0.163561	0.215467	1	0.0880788	1
DEFAULT://Os04t0504800-01	Similar to Poly(A)_binding protein.	1	1	2	1.15853	0.371253	0.465296	1	0.609358	1
DEFAULT://Os04t0504800-02	Similar to polyadenylate_binding protein 2.	1	1	2	1.15853	0.371253	0.465296	1	0.609358	1
DEFAULT://Os04t0504800-03	Similar to polyadenylate_binding protein 2.	1	1	2	1.15853	0.371253	0.465296	1	0.609358	1
DEFAULT://Os04t0645100-01	Tetratricopeptide repeat (TPR) domain containing protein_ Grain size and starch quality	1	2	4	2.47567	0.747062	0.2393	1	0.856846	1
DEFAULT://Os04t0645100-02	Similar to H0811D08.1 protein.	1	2	4	2.47567	0.747062	0.2393	1	0.856846	1
DEFAULT://Os07t0645100-01	Phosphatidylinositol 3_ and 4_kinase_ catalytic domain containing protein.	1	1	1	1.77944	2.6937	0.608797	1	3.4641	1
DEFAULT://Os08t0384100-01	Double_stranded RNA_binding_like domain containing protein.	1	1	1	1.24815	0.480237	0.317251	1	0.541978	1
DEFAULT://Os08t0464000-01	Activator of Hsp90 ATPase homologue 1_like family protein.	1	1	2	1.59822	1.32394	0.583179	1	0.664167	1
DEFAULT://Os03t0712700-02	Similar to Phosphoglucomutase.	1	2	3	3.38117	1.88339	0.560481	1	1.7549	1
DEFAULT://Os02t0313400-01	Apoptosis inhibitory 5 family protein.	1	1	1	1.60984	1.10869	0.44294	1	0.862744	1
DEFAULT://Os03t0797000-01	Similar to Indole synthase.	1	1	1	32.0197	1.87747	0.289304	1	1.40585	1
DEFAULT://Os03t0267200-01	Low molecular mass heat shock protein Oshsp17.7.	1	1	2	47.805	0.79384	0.0498266	1	0.800386	1
DEFAULT://Os08t0525600-01	Similar to Peptidylprolyl isomerase; FK506_binding protein.	1	2	4	1.40791	0.653455	0.403409	1	0.332698	1
DEFAULT://Os02t0788400-01	Similar to Eukaryotic translation initiation factor 3 subunit_like protein.	1	2	6	1.15575	0.22242	0.273006	1	0.177666	1
DEFAULT://Os04t0304200-01	Similar to Nonphototropic hypocotyl protein 1 (EC 2.7.1.37) (Phototropin).	1	1	1	1.30031	1.67919	0.748526	1	1.32715	1
DEFAULT://Os08t0549300-01	Similar to Acyl carrier protein III_ chloroplast precursor (ACP III).	1	2	7	0.831932	0.569731	0.795995	1	0.244515	1
DEFAULT://Os01t0679700-02	Similar to 60S ribosomal protein L37a.	1	2	7	0.923485	0.243604	0.164595	1	0.200218	1
DEFAULT://Os01t0679700-03	Similar to 60S ribosomal protein L37a.	1	2	7	0.923485	0.243604	0.164595	1	0.200218	1
DEFAULT://Os04t0412200-01	Similar to Ferredoxin I.	1	2	8	0.766596	0.140645	0.00917186	1	0.103601	1
DEFAULT://Os01t0180800-02	Similar to heat shock 70 kDa protein 4.	1	1	2	1.5957	0.612942	0.253058	1	0.402059	1
DEFAULT://Os03t0744600-01	Similar to Ripening_associated protein (Fragment).	1	3	12	0.883881	0.457207	0.847604	1	0.354403	1
DEFAULT://Os06t0114500-01	Similar to ATOZI1 protein (Stress_induced protein OZI1) (AT0ZI1 protein).	1	2	6	0.691797	0.334383	0.468915	1	0.415229	1
DEFAULT://Os03t0278300-01	Similar to ALY protein.	1	3	9	0.855709	0.214021	0.436216	1	0.295314	1
DEFAULT://Os03t0278300-02	Transcriptional coactivator_like protein.	1	3	9	0.855709	0.214021	0.436216	1	0.295314	1
DEFAULT://Os07t0102150-00	Hypothetical protein.	1	1	1	1.31159	0.284945	0.161639	1	0.176814	1
DEFAULT://Os09t0511600-01	Glycoside hydrolase_ family 1 protein.	1	1	1	1.52414	0.576015	0.157658	1	0.610939	1
DEFAULT://Os10t0536400-01	Similar to Oxidoreductase_ 2OG_Fe oxygenase family protein_ expressed.	1	1	1	1.31612	0.587338	0.366595	1	0.478998	1
DEFAULT://Os05t0149300-00	Similar to 1_aminocyclopropane_1_carboxylate oxidase.	1	1	2	2.94509	0.453416	0.0515223	1	0.338435	1
DEFAULT://Os05t0149400-01	Similar to 1_aminocyclopropane_1_carboxylic acid oxidase.	1	1	2	2.94509	0.453416	0.0515223	1	0.338435	1
DEFAULT://Os05t0401200-01	Similar to predicted protein.	1	2	12	0.947801	0.400632	0.795855	1	0.182208	1
DEFAULT://Os01t0839700-01	Similar to Ubiquitin carrier protein.	1	1	1	3.25431	1.54068	0.481427	1	0.28388	1
DEFAULT://Os05t0460200-01	Similar to Ubiquitin carrier protein.	1	1	1	3.25431	1.54068	0.481427	1	0.28388	1
DEFAULT://Os07t0534000-01	Similar to permeases of the major facilitator superfamily.	1	2	10	0.692278	0.336267	0.0883617	1	0.0899953	1
DEFAULT://Os03t0843400-01	Similar to 30S ribosomal protein S6_ chloroplast precursor (Fragment).	1	3	13	0.796595	0.241858	0.253618	1	0.221037	1
DEFAULT://Os01t0594650-00	Ribosome maturation factor RimP domain containing protein.	1	2	3	0.726876	0.629857	0.577886	1	0.757547	1
DEFAULT://Os08t0425000-01	Similar to mRNA_ clone: RTFL01_05_M08.	1	1	1	2.96227	0.841962	0.237806	1	0.303791	1
DEFAULT://Os06t0134000-01	Similar to 40S ribosomal protein S20.	1	1	4	0.869336	0.310777	0.331408	1	0.297427	1
DEFAULT://Os01t0678600-01	Ribosomal protein S20 family protein.	1	1	1	0.665689	0.166841	0.0222973	1	0.215143	1
DEFAULT://Os02t0714200-01	Similar to Pyrophosphate__fructose 6_phosphate 1_phosphotransferase alpha subunit (EC 2.7.1.90) (PFP) (6_phosphofructokinase_ pyrophosphate dependent) (Pyrophosphate_dependent 6_phosphofructose_1_kinase) (PPi_PFK).	1	1	1	1.0936	0.574464	0.722018	1	0.639142	1
DEFAULT://Os06t0326400-01	Phosphofructokinase domain containing protein.	1	1	1	1.0936	0.574464	0.722018	1	0.639142	1
DEFAULT://Os04t0535600-01	Similar to Beta_fructofuranosidase 1 precursor (EC 3.2.1.26) (Sucrose 1) (Invertase 1).	1	1	2	0.924205	0.487307	0.749999	1	0.215054	1
DEFAULT://Os02t0139600-01	Similar to Aspartyl_tRNA synthetase.	1	1	1	1.28575	0.127622	0.00912229	1	0.133469	1
DEFAULT://Os02t0686400-01	Similar to Aspartyl_tRNA synthetase (EC 6.1.1.12) (Aspartate__tRNA ligase) (AspRS).	1	1	1	1.28575	0.127622	0.00912229	1	0.133469	1
DEFAULT://Os10t0446800-02	Acetohydroxy acid isomeroreductase domain containing protein.	1	2	15	1.09278	0.106044	0.276176	1	0.103809	1
DEFAULT://Os03t0271200-01	Similar to Chloroplastic outer envelope membrane protein (OEP75) precursor (Outer membrane protein).	1	2	2	1.96981	0.451613	0.0280813	1	0.52362	1
DEFAULT://Os10t0457600-01	Similar to Acetyl_CoA C_acyltransferase (3_ketoacyl_coa thiolase b) (EC 2.3.1.16) (Fragment).	1	1	1	1.58007	0.695897	0.365423	1	0.296184	1
DEFAULT://Os04t0428950-00	Similar to Ribonuclease P.	1	1	1	1.30467	0.260254	0.0665644	1	0.325501	1
DEFAULT://Os03t0305000-01	AMP_binding protein.	1	2	5	1.25667	0.117494	0.0208023	1	0.149168	1
DEFAULT://Os04t0685800-01	Similar to H0723C07.5 protein.	1	1	1	0.870922	0.190185	0.175001	1	0.123557	1
DEFAULT://Os05t0189300-01	Vegetative storage protein/acid phosphatase domain containing protein.	1	1	2	1.03147	1.27404	0.957165	1	0.997287	1
DEFAULT://Os05t0189900-01	Vegetative storage protein/acid phosphatase domain containing protein.	1	1	2	1.03147	1.27404	0.957165	1	0.997287	1
DEFAULT://Os05t0552300-02	Similar to Guanine nucleotide_binding protein beta subunit_like protein (GPB_LR) (RWD).	1	1	4	1.24849	0.501411	0.467444	1	0.232955	1
DEFAULT://Os12t0482700-01	Similar to L_galactose dehydrogenase.	1	1	3	1.11982	0.21248	0.268456	1	0.257282	1
DEFAULT://Os10t0528100-01	Similar to Glutathione S_transferase GST 42 (EC 2.5.1.18) (Fragment).	1	1	2	3.31547	1.02287	0.0781423	1	1.23662	1
DEFAULT://Os10t0527601-00	Glutathione S_transferase_ C_terminal_like domain containing protein.	1	1	1	7.89779	0.867087	0.00672	1	1.35682	1
DEFAULT://Os04t0661900-01	Similar to 26S proteasome regulatory particle non_ATPase subunit8.	1	1	1	1.39013	0.861443	0.43098	1	0.79977	1
DEFAULT://Os11t0125900-00	Similar to GDA1/CD39 family protein_ expressed.	1	1	1	1.62048	0.640248	0.163096	1	0.650559	1
DEFAULT://Os12t0123500-01	Similar to Apyrase precursor (EC 3.6.1.5) (ATP_diphosphatase) (Adenosine diphosphatase) (ADPase) (ATP_diphosphohydrolase).	1	1	1	1.62048	0.640248	0.163096	1	0.650559	1
DEFAULT://Os02t0316800-01	Similar to MRNA binding protein precursor.	1	4	12	2.03225	0.206766	0.00478989	1	0.149456	1
DEFAULT://Os06t0196600-01	Similar to 3_oxoacyl_[acyl_carrier_protein] synthase I_ chloroplast precursor (EC 2.3.1.41) (Beta_ketoacyl_ACP synthase I) (KAS I).	1	2	7	1.50269	0.242413	0.0921327	1	0.139038	1
DEFAULT://Os01t0962400-01	Ubiquitin_like_ Ufm1 domain containing protein.	1	1	1	1.00386	0.357677	0.983261	1	0.168273	1
DEFAULT://Os03t0240500-01	Similar to Toc34_2 protein.	1	2	4	1.55167	0.112928	0.00538362	1	0.17914	1
DEFAULT://Os06t0103500-01	Similar to Acyl_coenzyme A oxidase 1_ peroxisomal (EC 1.3.3.6) (AOX 1) (Long_ chain acyl_CoA oxidase) (AtCX1).	1	3	4	1.6903	0.298405	0.112111	1	0.164963	1
DEFAULT://Os06t0103500-04	Similar to predicted protein.	1	3	4	1.6903	0.298405	0.112111	1	0.164963	1
DEFAULT://Os03t0278000-01	UDP_glucuronic acid decarboxylase.	1	3	4	1.29848	0.615841	0.705586	1	0.736916	1
DEFAULT://Os04t0671700-01	ThiJ/PfpI domain containing protein.	1	2	2	1.24441	0.268265	0.222031	1	0.314504	1
DEFAULT://Os11t0236100-01	Similar to Sucrose_phosphate synthase.	1	1	1	1.78556	0.469627	0.0814811	1	0.420355	1
DEFAULT://Os07t0207400-01	Similar to RF12 protein (Fragment).	1	3	17	1.39269	0.243536	0.102336	1	0.217397	1
DEFAULT://Os04t0391900-01	Similar to OSIGBa0145N07.5 protein.	1	1	1	0.794486	0.337897	0.222486	1	0.152942	1
DEFAULT://Os04t0391900-02	Similar to OSIGBa0145N07.5 protein.	1	1	1	0.794486	0.337897	0.222486	1	0.152942	1
DEFAULT://Os05t0419000-01	Alpha/beta hydrolase family protein.	1	2	7	1.07364	0.146245	0.527379	1	0.200664	1
DEFAULT://Os04t0635700-01	Aldehyde dehydrogenase_ conserved site domain containing protein.	1	3	4	1.09865	0.170803	0.545998	1	0.152402	1
DEFAULT://Os09t0503100-01	Similar to Quinone_oxidoreductase QR1 (Fragment).	1	1	1	1.81133	0.927932	0.401938	1	0.386332	1
DEFAULT://Os02t0635200-01	Similar to Nitrilase 2 (EC 3.5.5.1).	1	1	1	1.79538	1.94166	0.630687	1	1.18665	1
DEFAULT://Os01t0617500-01	Tetratricopeptide_like helical domain containing protein.	1	1	1	1.48935	0.71878	0.260831	1	0.74234	1
DEFAULT://Os06t0216300-01	Similar to 12_oxophytodienoic acid reductase.	1	2	2	8.90493	0.672808	0.00248748	1	0.591426	1
DEFAULT://Os01t0798500-01	Similar to predicted protein.	1	3	8	0.927944	0.357019	0.905996	1	0.35927	1
DEFAULT://Os01t0798500-02	Malate synthase_like family protein.	1	3	8	0.927944	0.357019	0.905996	1	0.35927	1
DEFAULT://Os09t0442300-01	Similar to Oryzain gamma chain (Fragment).	1	2	6	1.08317	0.241699	0.710054	1	0.225603	1
DEFAULT://Os02t0244700-03	Similar to Phosphoenolpyruvate carboxylase.	1	3	6	1.2404	0.427627	0.793142	1	0.130215	1
DEFAULT://Os08t0237000-01	Xyloglucan endotransglycosylase/hydrolase protein 8 precursor (EC 2.4.1.207) (End_xyloglucan transferase) (OsXTH8) (OsXRT5).	1	1	1	0.742976	1.20002	0.593543	1	0.56641	1
DEFAULT://Os11t0588300-01	Similar to Glutathione transferase AtGST 10 (EC 2.5.1.18).	1	3	3	1.25893	0.259634	0.449048	1	0.0983876	1
DEFAULT://Os01t0600900-03	Similar to Chlorophyll a_b binding protein 2_ chloroplastic.	1	9	36	1.018	0.119062	0.986093	1	0.0898715	1
DEFAULT://Os08t0206600-01	Similar to AICARFT/IMPCHase bienzyme family protein.	1	1	2	1.42047	0.465992	0.193677	1	0.385391	1
DEFAULT://Os08t0206600-02	AICARFT/IMPCHase bienzyme family protein.	1	1	2	1.42047	0.465992	0.193677	1	0.385391	1
DEFAULT://Os01t0935700-02	Similar to Cytochrome c1 (Fragment).	1	2	13	1.1408	0.153338	0.309603	1	0.0870801	1
DEFAULT://Os05t0301700-01	Similar to Cytochrome c1 (Fragment).	1	2	13	1.1408	0.153338	0.309603	1	0.0870801	1
DEFAULT://Os08t0151800-01	FAD_dependent pyridine nucleotide_disulphide oxidoreductase domain containing protein.	1	1	3	1.78627	0.44114	0.0567837	1	0.748821	1
DEFAULT://Os08t0139100-01	Similar to DAG protein_ chloroplast precursor.	1	2	12	1.15307	0.305632	0.320946	1	0.278305	1
DEFAULT://Os01t0622300-01	Similar to Plastid uroporphyrinogen decarboxylase (Fragment).	1	3	8	1.37608	0.174185	0.0155431	1	0.165826	1
DEFAULT://Os03t0171900-01	Similar to Alanine:glyoxylate aminotransferase_like protein (Fragment).	1	3	9	1.33867	0.236398	0.173031	1	0.196917	1
DEFAULT://Os03t0804800-01	Similar to Cct8_prov protein.	1	1	1	1.84051	0.630122	0.073177	1	0.958477	1
DEFAULT://Os07t0577600-01	Similar to Type II chlorophyll a/b binding protein from photosystem I precursor.	1	5	26	1.51989	0.230604	0.0319028	1	0.272353	1
DEFAULT://Os03t0340001-01	Uroporphyrinogen decarboxylase (URO_D) domain containing protein.	1	1	1	1.16155	0.249807	0.224135	1	0.238902	1
DEFAULT://Os09t0249900-01	Similar to Ferredoxin_thioredoxin reductase catalytic chain.	1	1	1	0.648003	1.3033	0.452685	1	1.08443	1
DEFAULT://Os11t0248200-01	Nucleotide_binding_ alpha_beta plait domain containing protein.	1	1	1	1.77762	0.456382	0.0777171	1	0.40787	1
DEFAULT://Os08t0538800-01	Pentatricopeptide repeat domain containing protein.	1	1	1	1.12946	0.458769	0.556846	1	0.434591	1
DEFAULT://Os03t0300400-01	Pathogen_related protein (JIOsPR10).	1	1	2	1.07073	0.758677	0.839809	1	0.664432	1
DEFAULT://Os08t0156800-01	Similar to 60S ribosomal protein L34.	1	1	2	1.03755	0.431892	0.86498	1	0.654564	1
DEFAULT://Os08t0436800-01	Similar to 60S ribosomal protein L34.	1	1	2	1.03755	0.431892	0.86498	1	0.654564	1
[truncated: 33 more rows]
