# Supplementary material for: Impairment of peroxisomal APX and CAT activities increases protection of photosynthesis under oxidative stress
Source: J Exp Bot. 2018 Oct 12;70(2):627–39. doi: 10.1093/jxb/ery354 (PMC6322566; doi:10.1093/jxb/ery354)
Supplement: Supplementary Table S3 [file ery354_suppl_supplementary_table_s3.xlsx]

## Sheet: Differentially accumulated
Supplementary Table S3. Differentially expressed proteins (P<0.05) in leaves of RNAiOsAPX4 under AT conditions compared to the respective protein amount of NT control plants. Increased proteins are highlighted in green, whereas decreased ones are highlighted in red.
PROTEINID1	DESCRIPTION2	PEPTIDES3	FRAMES4	HITS5	Ratio_NT0AT6	StdDev_NT0AT7	PValue_NT0AT8	Ratio_APX410AT9	StdDev_APX410AT10	PValue_APX410AT11
Os07t0658400-02	Fd_GOGAT protein (Fragment).	27	51	264	1	0.0280681	1	1.29225	0.0393033	2.04281e-13
Os12t0230100-01	ATP_dependent Clp protease ATP_binding subunit clpA homolog_ chloroplast precursor (Fragment).	26	43	167	1	0.0405601	1	1.61108	0.0392234	9.9e-20
Os12t0277500-01	RuBisCO subunit binding_protein alpha subunit_ chloroplast precursor (60 kDa chaperonin alpha subunit) (CPN_60 alpha) (Fragment).	24	39	265	1	0.0201293	1	1.32302	0.0322358	2.64344e-12
Os05t0496200-01	3_phosphoglycerate kinase (Fragment).	22	56	450	1	0.0309425	1	1.40915	0.0292913	9.9e-20
Os07t0658400-01	Ferredoxin_dependent glutamate synthase.	22	46	194	1	0.0248736	1	1.30406	0.0391513	6.8745e-13
Os10t0356000-00	ribulose_1_5_bisphosphate carboxylase/oxygenase large subunit.	22	82	841	1	0.0158043	1	1.13344	0.0217401	3.33067e-16
Os12t0207600-00	ribulose_1_5_bisphosphate carboxylase/oxygenase large subunit.	22	82	826	1	0.0158051	1	1.1305	0.02174	1.9984e-15
Os03t0738400-01	Serine hydroxymethyltransferase_ cytosolic (EC 2.1.2.1) (Serine methylase) (Glycine hydroxymethyltransferase) (SHMT).	21	49	364	1	0.043291	1	1.40278	0.0442912	2.2973e-07
Os05t0553000-02	ATP synthase beta chain_ mitochondrial precursor (EC 3.6.3.14).	20	39	257	1	0.019996	1	1.34687	0.0287505	9.9e-20
Os11t0707000-02	Ribulose_bisphosphate carboxylase activase (EC 6.3.4._) (Fragments).	20	73	660	1	0.0225838	1	1.1616	0.0296889	5.95576e-08
Os11t0707000-03	Ribulose bisphosphate carboxylase/oxygenase activase_ chloroplastic.	20	73	660	1	0.0225838	1	1.1616	0.0296889	5.95576e-08
Os11t0703900-01	Heat shock protein 70.	19	27	169	1	0.0381897	1	1.79893	0.0370304	9.9e-20
Os06t0133800-01	Transferase.	19	41	361	1	0.0196783	1	1.4442	0.0362638	7.77156e-16
Os12t0541500-02	Chloroplast polyprotein of elongation factor Ts.	19	25	147	1	0.0365528	1	1.34669	0.0432491	3.28909e-08
Os12t0277500-02	RuBisCO large subunit_binding protein subunit alpha_ chloroplastic (Fragment).	19	32	223	1	0.0211561	1	1.34162	0.0346076	3.08713e-11
Os03t0738400-03	Serine hydroxymethyltransferase.	19	40	325	1	0.044896	1	1.33443	0.0466344	1.13832e-05
Os05t0291700-02	cDNA clone:002_143_C11_ full insert sequence.	19	28	139	1	0.041203	1	1.29115	0.0382891	3.71811e-11
Os05t0291700-03	NAD(P)_binding domain containing protein.	19	28	139	1	0.041203	1	1.29115	0.0382891	3.71811e-11
Os03t0276500-01	Heat shock protein 70.	18	27	187	1	0.0451372	1	2.00246	0.0449506	9.9e-20
Os10t0492300-01	IAP100.	18	36	193	1	0.0603499	1	1.57055	0.0660698	9.97547e-10
Os10t0355800-00	ATP synthase CF1 beta subunit.	18	54	551	1	0.0320815	1	1.44734	0.037154	2.498e-14
Os01t0685800-01	ATP synthase beta chain_ mitochondrial precursor (EC 3.6.3.14).	18	37	252	1	0.0214432	1	1.3509	0.0303544	9.9e-20
Os01t0685800-02	ATP synthase subunit beta_ mitochondrial.	18	37	252	1	0.0214432	1	1.3509	0.0303544	9.9e-20
Os12t0559200-01	Lipoxygenase (EC 1.13.11.12).	17	26	121	1	0.171921	1	2.7528	0.133864	4.66294e-15
Os12t0559200-02	Lipoxygenase.	17	26	121	1	0.171921	1	2.7528	0.133864	4.66294e-15
Os08t0366000-01	Phosphoenolpyruvate carboxylase.	17	24	91	1	0.0458513	1	1.61736	0.0490461	1.16795e-13
Os03t0786100-01	Glycolate oxidase (EC 1.1.3.15) (Fragment).	17	26	242	1	0.0307886	1	1.12704	0.0574073	0.00084701
Os07t0152900-01	Glycolate oxidase (EC 1.1.3.15) (Fragment).	17	24	236	1	0.0387934	1	1.0652	0.0619771	0.00121799
Os06t0114000-02	60 kDa chaperonin (Protein Cpn60) (groEL protein) (63 kDa stress protein) (GSP63).	16	22	162	1	0.0566679	1	1.30531	0.050838	1.22599e-10
Os02t0103800-01	Ferredoxin__NADP reductase.	16	27	200	1	0.0565353	1	1.25	0.0510755	0.000785017
Os03t0131200-01	Catalase_ Hydrogen peroxide_induced leaf cell death	16	41	308	1	0.0196105	1	1.20258	0.0396186	0.00165536
Os03t0821100-01	Non_cell_autonomous heat shock cognate protein 70.	15	22	146	1	0.060319	1	1.99432	0.060322	3.10862e-15
Os03t0151800-02	Cell division control protein 48 homolog A (AtCDC48a).	15	17	78	1	0.0526534	1	1.61157	0.0540708	1.17473e-12
Os08t0366000-03	Phosphoenolpyruvate carboxylase.	15	21	74	1	0.047761	1	1.61135	0.0517767	6.83142e-12
Os02t0519900-01	Elongation factor EF_2 (Fragment).	15	22	113	1	0.0226322	1	1.57284	0.0474989	1.58196e-12
Os05t0496200-02	phosphoglycerate kinase.	15	46	341	1	0.0362119	1	1.47419	0.0364691	9.9e-20
Os02t0595700-01	Chloroplast translational elongation factor Tu.	15	28	197	1	0.0540171	1	1.45021	0.052601	9.17614e-10
Os11t0171300-01	Fructose_bisphosphate aldolase_ chloroplast precursor (EC 4.1.2.13) (ALDP).	15	37	187	1	0.0163394	1	1.3785	0.0237595	7.98148e-11
Os06t0114000-03	RuBisCO large subunit_binding protein subunit beta_ chloroplastic (Fragment).	15	21	153	1	0.0589576	1	1.30782	0.0514176	7.02481e-11
Os06t0608700-01	Fructose_bisphosphate aldolase_ cytoplasmic isozyme (EC 4.1.2.13).	15	24	152	1	0.0354638	1	1.26969	0.0342035	2.02061e-14
Os12t0420200-01	NAD(P)_binding domain containing protein.	15	27	255	1	0.0356707	1	1.08949	0.0361911	0.000108359
Os01t0840100-01	Heat shock protein Hsp70 family protein.	14	19	146	1	0.0618797	1	2.0286	0.0613414	1.17684e-14
Os05t0460000-01	70 kDa heat shock cognate protein 1.	14	20	147	1	0.0436717	1	1.9022	0.044689	1.11022e-16
Os09t0482400-01	Heat shock protein 81_3.	14	19	114	1	0.0459033	1	1.6987	0.0574704	8.68194e-14
Os09t0482100-01	Heat shock protein 82.	14	19	107	1	0.0459803	1	1.69052	0.0571106	6.79456e-14
Os04t0118400-01	Elongation factor EF_2 (Fragment).	14	21	112	1	0.0226703	1	1.58185	0.0482572	2.12985e-12
Os03t0129300-01	Glyceraldehyde_3_phosphate dehydrogenase (EC 1.2.1.13) (Fragment).	14	25	294	1	0.0375325	1	1.42875	0.0440522	9.04576e-12
Os01t0978100-01	Cysteine synthase_ mitochondrial precursor (EC 2.5.1.47) (O_ acetylserine sulfhydrylase) (O_acetylserine (Thiol)_lyase) (CSase C) (CS_C) (OAS_TL C) (AtCS_C).	14	32	214	1	0.021759	1	1.32863	0.0312616	3.55271e-15
Os04t0623800-01	Aminomethyltransferase_ mitochondrial precursor (EC 2.1.2.10) (Glycine cleavage system T protein) (GCVT).	14	23	184	1	0.053145	1	1.32661	0.0501594	6.77056e-09
Os02t0101500-01	NADH_dependent hydroxypyruvate reductase (EC 1.1.1.29) (Fragment).	14	23	163	1	0.0512483	1	1.26978	0.0507517	0.0028358
Os02t0103800-02	Ferredoxin NADP_ reductase (EC 1.18.1.2) (Fragment).	14	25	194	1	0.056721	1	1.25698	0.0513139	0.000571873
Os09t0553200-01	UDPase_ Pollen mother cell (PMC) meiosis_ Pollen development	14	20	121	1	0.0334023	1	1.25334	0.0393546	3.58844e-08
Os06t0669400-01	Cell division protease ftsH homolog 2_ chloroplastic.	14	19	136	1	0.0643761	1	1.24614	0.0667609	0.00148851
Os01t0791033-00	ribulose_1_5_bisphosphate carboxylase/oxygenase large subunit.	14	43	506	1	0.0202633	1	1.19299	0.028096	1.11544e-12
Os07t0108300-01	Alanine aminotransferase.	14	24	215	1	0.0398147	1	1.15416	0.0425263	0.000242181
Os01t0501800-01	Photosystem II oxygen_evolving complex protein 1 (Fragment).	14	50	501	1	0.0170038	1	0.88708	0.0350554	6.32827e-15
Os06t0111500-01	Cytosolic 6_phosphogluconate dehydrogenase.	13	22	103	1	0.0435612	1	2.17199	0.0559647	9.9e-20
Os01t0208700-01	Phosphoenolpyruvate carboxylase (Fragment).	13	20	61	1	0.0469925	1	1.81905	0.0591583	2.62954e-08
Os08t0500700-01	Heat shock protein 82.	13	19	117	1	0.0469381	1	1.77438	0.0584167	1.82188e-13
Os02t0169300-01	Phosphoglycerate kinase_ cytosolic (EC 2.7.2.3).	13	19	110	1	0.0647346	1	1.62006	0.0539806	9.9e-20
Os12t0624000-01	Methionine synthase protein.	13	19	101	1	0.0435332	1	1.5727	0.0395003	2.07423e-12
Os12t0244100-01	Heat shock 70 protein.	13	21	111	1	0.0348132	1	1.5438	0.0364209	9.9e-20
Os09t0446800-01	Formate__tetrahydrofolate ligase (EC 6.3.4.3) (Formyltetrahydrofolate synthetase) (10_formyletrahydrofolate synthetase) (FHS) (FTHFS).	13	14	63	1	0.0382544	1	1.46316	0.0638849	1.79517e-06
Os09t0446800-02	THFS (10_FORMYLTETRAHYDROFOLATE SYNTHETASE); ATP binding / formate_tetrahydrofolate ligase.	13	14	63	1	0.0382544	1	1.46316	0.0638849	1.79517e-06
Os04t0659100-01	Glutamine synthetase shoot isozyme_ chloroplast precursor (EC 6.3.1.2) (Glutamate__ammonia ligase) (Clone lambda_GS31).	13	39	318	1	0.0249837	1	1.37364	0.0428014	1.2876e-10
Os06t0107700-01	Ferredoxin__NADP reductase_ leaf isozyme_ chloroplast precursor (EC 1.18.1.2) (FNR).	13	28	201	1	0.0543158	1	1.36248	0.0473001	2.47372e-07
Os01t0905800-01	Aldolase C_1.	13	17	95	1	0.0526219	1	1.34709	0.0609848	2.93436e-06
Os06t0725900-01	Cell division protein ftsH homolog_ chloroplast precursor (EC 3.4.24._) (DS9).	13	21	101	1	0.0754035	1	1.33319	0.0698342	3.36118e-06
Os12t0277500-03	RuBisCO large subunit_binding protein subunit alpha_ chloroplastic (Fragment).	13	25	146	1	0.0275127	1	1.33313	0.0412199	5.05725e-08
Os12t0277500-04	RuBisCO large subunit_binding protein subunit alpha_ chloroplastic (Fragment).	13	25	146	1	0.0275127	1	1.33313	0.0412199	5.05725e-08
Os02t0698000-01	Phosphoribulokinase_ chloroplast precursor (EC 2.7.1.19) (Phosphopentokinase) (PRKase) (PRK).	13	27	249	1	0.0384274	1	1.19744	0.0393144	5.19109e-06
Os06t0611900-01	Glycine decarboxylase P subunit.	12	27	136	1	0.0340731	1	1.69714	0.0388898	3.1632e-10
Os12t0623900-01	Ethylene_responsive methionine synthase (Fragment).	12	17	99	1	0.0322551	1	1.55641	0.0387566	4.64762e-12
Os12t0244100-02	stromal 70 kDa heat shock_related protein.	12	19	98	1	0.0402861	1	1.53868	0.0446704	3.07532e-14
Os07t0691200-01	D_alanine__D_alanine ligase B (EC 6.3.2.4) (D_alanylalanine synthetase B) (D_Ala_D_Ala ligase B).	12	19	86	1	0.079337	1	1.50764	0.0591403	3.77033e-08
Os07t0691200-02	D_alanine__D_alanine ligase family.	12	19	86	1	0.079337	1	1.50764	0.0591403	3.77033e-08
Os01t0817700-01	2_3_bisphosphoglycerate_independent phosphoglycerate mutase (EC 5.4.2.1) (Phosphoglyceromutase) (BPG_independent PGAM) (PGAM_I).	12	18	94	1	0.020528	1	1.50099	0.042617	2.04252e-09
Os05t0303000-01	Chloroplast heat shock protein 70.	12	15	100	1	0.0361288	1	1.3939	0.0433995	8.38964e-11
Os01t0328700-01	FAD_dependent pyridine nucleotide_disulphide oxidoreductase domain containing protein.	12	22	125	1	0.039085	1	1.38104	0.0365931	4.71517e-07
Os03t0712700-01	Phosphoglucomutase_ cytoplasmic 2 (EC 5.4.2.2) (Glucose phosphomutase 2) (PGM 2).	12	20	76	1	0.0297888	1	1.37547	0.0417722	1.38223e-13
Os05t0553000-01	ATP synthase subunit beta_ mitochondrial.	12	18	177	1	0.024229	1	1.33106	0.0346008	4.2971e-11
Os12t0207500-00	ATP synthase subunit beta.	12	26	303	1	0.0524674	1	1.25327	0.0582458	3.85839e-06
Os05t0291700-01	PTAC16 (PLASTID TRANSCRIPTIONALLY ACTIVE18); binding / catalytic.	12	16	87	1	0.050724	1	1.2318	0.0425391	1.77049e-07
Os07t0108300-02	Alanine aminotransferase.	12	21	182	1	0.040981	1	1.15225	0.0452035	0.000382994
Os01t0682500-01	Protein Kinase C630.09c.	12	17	71	1	0.0341038	1	1.14644	0.0448355	0.0129612
Os08t0382400-01	Peptidyl_prolyl cis_trans isomerase_ cyclophilin_type domain containing protein.	12	20	106	1	0.00834326	1	1.13206	0.0286522	1.78609e-06
Os01t0866400-01	Fructose_1_6_bisphosphatase (EC 3.1.3.11) (Fragment).	11	13	55	1	0.0764577	1	1.65045	0.0674096	7.60932e-08
Os04t0118400-02	H0613H07.5 protein.	11	17	89	1	0.0247592	1	1.62568	0.053913	1.06156e-11
Os03t0248600-01	Enolase 2 (EC 4.2.1.11) (2_phosphoglycerate dehydratase 2) (2_phospho_ D_glycerate hydro_lyase 2).	11	22	144	1	0.045778	1	1.49259	0.0506986	1.51934e-12
Os05t0402700-01	Fructose_bisphosphate aldolase_ cytoplasmic isozyme (EC 4.1.2.13).	11	14	76	1	0.060159	1	1.4434	0.0630458	9.99365e-07
Os06t0136600-01	Enolase 1 (EC 4.2.1.11) (2_phosphoglycerate dehydratase 1) (2_phospho_ D_glycerate hydro_lyase 1).	11	19	130	1	0.00261114	1	1.42244	0.058416	9.653e-10
Os10t0167300-01	Enolase 2 (EC 4.2.1.11) (2_phosphoglycerate dehydratase 2) (2_phospho_ D_glycerate hydro_lyase 2).	11	18	159	1	0.0410443	1	1.40451	0.0520978	2.33003e-10
Os02t0797500-01	Plastidic aspartate aminotransferase.	11	13	76	1	0.00426641	1	1.40424	0.0417589	2.09509e-06
Os03t0563300-01	Mg_chelatase subunit (Fragment).	11	19	114	1	0.0422612	1	1.35515	0.053892	3.68382e-06
Os04t0623800-02	H0215F08.10 protein.	11	19	131	1	0.0599413	1	1.33811	0.0563341	1.27359e-06
Os04t0459500-02	GADPH (383 AA) (Fragment).	11	33	304	1	0.0353556	1	1.30945	0.0463997	4.64332e-07
Os08t0502700-01	Pyridoxal phosphate_dependent transferase_ major region_ subdomain 1 domain containing protein.	10	22	124	1	0.0344302	1	2.22858	0.0627064	1.10037e-09
Os03t0277300-01	Heat shock protein 70.	10	13	116	1	0.0671612	1	2.15436	0.064131	1.19836e-09
Os06t0111500-02	6_phosphogluconate dehydrogenase_ decarboxylating.	10	16	76	1	0.0465052	1	2.03015	0.0629124	2.22045e-16
Os03t0177400-01	EF_1 alpha.	10	16	115	1	0.0173685	1	1.87639	0.0559028	1.06112e-08
Os02t0115900-01	Endosperm lumenal binding protein.	10	12	71	1	0.0873071	1	1.82523	0.0825531	3.84328e-09
Os03t0401300-01	Sucrose synthase 2 (EC 2.4.1.13) (Sucrose_UDP glucosyltransferase 2).	10	16	47	1	0.114391	1	1.70845	0.138543	0.0172523
Os02t0519900-02	H0613H07.5 protein.	10	16	74	1	0.0254502	1	1.62467	0.0558198	2.71738e-11
Os12t0623900-02	Methionine synthase protein.	10	14	78	1	0.0342061	1	1.55837	0.0407921	5.32762e-11
Os06t0662000-01	Vacuolar H__ATPase subunit A (Fragment).	10	11	58	1	0.0399617	1	1.46387	0.0769756	3.83329e-05
Os06t0136600-02	Enolase.	10	17	115	1	0.0732765	1	1.46386	0.0631615	9.81967e-10
Os06t0704600-01	Delta_aminolevulinic acid dehydratase (Fragment).	10	11	32	1	0.0315217	1	1.45133	0.0319088	6.83164e-05
Os10t0445600-01	Conserved hypothetical protein.	10	12	58	1	0.118511	1	1.43974	0.0875338	5.39156e-05
Os05t0574400-01	Malate dehydrogenase.	10	29	145	1	0.00826721	1	1.40904	0.0390186	6.28218e-08
Os04t0234600-01	Sedoheptulose_1_7_bisphosphatase.	10	14	89	1	0.0416546	1	1.40657	0.0434367	5.22874e-10
Os09t0535000-02	Triosephosphate isomerase_ chloroplast precursor (EC 5.3.1.1) (TIM) (Triose_phosphate isomerase).	10	15	113	1	0.0416669	1	1.40074	0.0476182	1.79314e-08
Os10t0492000-01	Conserved hypothetical protein.	10	12	58	1	0.0782014	1	1.37576	0.0775392	0.000667121
Os12t0541500-04	Elongation factor Ts.	10	15	80	1	0.045433	1	1.36527	0.0553141	9.95299e-06
Os04t0397100-01	ClpC protease.	10	12	48	1	0.0886119	1	1.34455	0.0857838	0.00154126
Os06t0729650-00	Photosystem II stability/assembly factor HCF136_ chloroplastic.	10	14	96	1	0.0564984	1	1.34304	0.0582337	3.82164e-06
Os03t0735000-01	Glucose_1_phosphate adenylyltransferase large subunit 2 (EC 2.7.7.27) (ADP_glucose synthase) (ADP_glucose pyrophosphorylase) (AGPASE S) (Alpha_D_glucose_1_phosphate adenyl transferase) (BLPL) (Fragment).	10	14	71	1	0.0462323	1	1.29791	0.0527656	5.45755e-05
Os02t0580300-01	14_3_3 protein 6.	10	12	48	1	0.077091	1	1.28581	0.0923707	0.0071936
Os01t0649100-01	Malate dehydrogenase.	10	23	139	1	0.028357	1	1.26285	0.0440202	2.9385e-05
Os06t0270900-01	RF2 (EC 1.2.1.3) (T cytoplasm male sterility restorer factor 2).	10	13	57	1	0.00542388	1	1.23218	0.05914	0.00037629
Os03t0710800-01	14_3_3_like protein S94.	10	15	65	1	0.0436195	1	1.20798	0.0632376	0.000893198
Os06t0308000-01	Trigger factor_like protein.	10	10	25	1	0.0332391	1	1.1756	0.0630275	0.00359065
Os04t0538100-01	Elongation factor G_ III and V domain containing protein.	10	14	90	1	0.0228114	1	1.10966	0.0398579	1.38069e-05
Os03t0749300-01	Exoglucanase precursor.	10	19	82	1	0.0718552	1	0.936219	0.0702161	0.00939127
Os07t0141400-01	23 kDa polypeptide of photosystem II.	10	40	392	1	0.0132473	1	0.853863	0.0167122	9.9e-20
Os08t0502700-03	serine__glyoxylate aminotransferase.	9	19	93	1	0.0713921	1	2.2861	0.0652422	8.56241e-10
Os12t0620400-01	Methyl_CpG DNA binding domain containing protein.	9	14	51	1	0.192331	1	1.83517	0.132302	1.44429e-05
Os08t0434300-01	Malate dehydrogenase precursor (EC 1.1.1.37).	9	11	46	1	0.0506503	1	1.68101	0.067717	4.89295e-09
Os09t0474300-01	Heat_shock protein precursor.	9	13	74	1	0.0615786	1	1.60051	0.0565034	3.38765e-09
Os10t0478200-01	Cytoplasmic malate dehydrogenase.	9	19	91	1	0.0227663	1	1.55995	0.043998	3.93035e-09
Os01t0654500-01	NADP_isocitrate dehydrogenase.	9	11	58	1	0.0851095	1	1.55587	0.0722002	3.7798e-06
Os03t0718100-01	Actin 1.	9	15	69	1	0.0527089	1	1.54611	0.0591683	9.03062e-08
Os01t0147900-01	Triosephosphate isomerase_ cytosolic (EC 5.3.1.1) (TIM) (Triose_ phosphate isomerase).	9	20	114	1	0.0249143	1	1.51402	0.0363399	1.47415e-12
Os06t0568200-01	Vacuolar ATPase B subunit.	9	11	59	1	0.088313	1	1.48482	0.086575	3.81815e-07
Os06t0701100-02	Eukaryotic initiation factor 4A (eIF4A) (eIF_4A).	9	11	60	1	0.0245137	1	1.4744	0.0453665	1.30828e-08
Os06t0701100-03	cDNA clone:001_114_H08_ full insert sequence.	9	11	60	1	0.0245137	1	1.4744	0.0453665	1.30828e-08
Os06t0194900-01	Sucrose synthase 2 (EC 2.4.1.13).	9	10	31	1	0.117985	1	1.44474	0.10566	0.000894769
Os07t0188800-01	Methylmalonate_semialdehyde dehydrogenase (EC 1.2.1.27).	9	12	58	1	0.0511442	1	1.43583	0.0686665	8.85841e-07
Os03t0129300-02	cDNA clone:J013118G18_ full insert sequence.	9	18	228	1	0.0425002	1	1.4307	0.0494057	1.72815e-08
Os06t0114000-04	RuBisCo subunit binding_protein beta subunit (Fragment).	9	12	70	1	0.0944903	1	1.42635	0.0754025	4.02708e-09
Os03t0299900-01	Plastid aminotransferase (Fragment).	9	15	54	1	0.0661412	1	1.3951	0.0637949	0.000299776
Os06t0725900-02	cDNA clone:J013001F19_ full insert sequence.	9	15	55	1	0.0953575	1	1.38877	0.0799084	1.36071e-05
Os11t0455800-01	Serine hydroxymethyltransferase.	9	14	77	1	0.0610099	1	1.36252	0.067158	6.26603e-05
Os04t0462500-01	14_3_3_like protein GF14_6.	9	10	45	1	0.113111	1	1.35144	0.098361	0.00144826
Os08t0113100-01	Fructokinase (Fragment).	9	13	76	1	0.0845292	1	1.33955	0.0846193	0.000257681
Os08t0113100-02	cDNA clone:J023041C07_ full insert sequence.	9	13	76	1	0.0845292	1	1.33955	0.0846193	0.000257681
Os02t0220500-01	Elongation factor 1_gamma (EF_1_gamma) (eEF_1B gamma).	9	15	61	1	0.032808	1	1.29082	0.058016	9.22612e-05
Os11t0455500-01	Adenosylhomocysteinase.	9	13	81	1	0.0423468	1	1.2754	0.0525169	7.79098e-06
Os08t0430500-01	14_3_3 protein_ Florigen receptor_ Flowering	9	15	88	1	0.0479343	1	1.26182	0.0595192	0.00336078
Os06t0256500-01	Glucose_6_phosphate isomerase.	9	10	38	1	0.00746874	1	1.25795	0.053362	9.74231e-07
Os08t0532200-01	Glutamate_1_semialdehyde 2_1_aminomutase_ chloroplast precursor (EC 5.4.3.8) (GSA) (Glutamate_1_semialdehyde aminotransferase) (GSA_ AT).	9	16	95	1	0.0491484	1	1.14934	0.0526481	0.0162257
Os02t0768600-01	Chloroplast inorganic pyrophosphatase (EC 3.6.1.1).	9	12	95	1	0.0427458	1	1.06502	0.0593722	0.00337098
Os02t0768600-02	Inorganic pyrophosphatase.	9	12	95	1	0.0427458	1	1.06502	0.0593722	0.00337098
Os02t0603800-01	Isoprenoid biosynthesis_like protein (Fragment).	9	10	55	1	0.0249307	1	0.976765	0.0535993	0.00408566
Os12t0520200-01	phenylalanine ammonia_lyase.	9	10	45	1	0.0992532	1	0.965237	0.102408	0.00468042
Os07t0171100-02	predicted protein.	9	16	94	1	0.0302234	1	0.894742	0.062036	0.00380919
Os12t0274700-01	Petunia ribulose 1_5_bisphosphate carboxylase small subunit mRNA (clone pSSU 51)_ partial cds. (Fragment).	9	42	361	1	0.0324158	1	0.760978	0.0363787	2.64448e-10
Os12t0291100-01	Petunia ribulose 1_5_bisphosphate carboxylase small subunit mRNA (clone pSSU 51)_ partial cds. (Fragment).	9	42	361	1	0.0324158	1	0.760978	0.0363787	2.64448e-10
Os12t0291400-01	Petunia ribulose 1_5_bisphosphate carboxylase small subunit mRNA (clone pSSU 51)_ partial cds. (Fragment).	9	42	361	1	0.0324158	1	0.760978	0.0363787	2.64448e-10
Os12t0292400-01	Petunia ribulose 1_5_bisphosphate carboxylase small subunit mRNA (clone pSSU 51)_ partial cds. (Fragment).	9	42	361	1	0.0324158	1	0.760978	0.0363787	2.64448e-10
Os07t0638100-01	Six_bladed beta_propeller_ TolB_like domain containing protein.	8	15	35	1	0.0797906	1	7.33889	0.0723676	9.9e-20
Os02t0608900-01	Epstein_Barr virus (B95_8 isolate) U2_IR2 domain encoding nuclear protein EBNA2_ complete cds.	8	9	41	1	0.100984	1	1.84115	0.08187	0.000647542
Os01t0711400-01	Victorin binding protein.	8	15	82	1	0.0431369	1	1.72542	0.0585023	3.81581e-09
Os03t0177400-02	Elongation factor 1_alpha.	8	14	111	1	0.0198997	1	1.70184	0.0692411	3.16152e-08
Os04t0118400-03	H0613H07.5 protein.	8	11	62	1	0.0259949	1	1.65723	0.0653332	7.7446e-09
Os08t0366000-04	Phosphoenolpyruvate carboxylase.	8	9	29	1	0.0663256	1	1.64249	0.0840553	1.82058e-05
Os04t0656100-01	Plasma membrane H__ATPase_like protein (Fragment).	8	8	31	1	0.259599	1	1.62574	0.194155	0.0126013
Os01t0180300-01	Lipoprotein_ type 6 family protein.	8	9	20	1	0.0891471	1	1.59546	0.15098	0.00389354
Os07t0691200-04	Hypothetical conserved gene.	8	11	39	1	0.107414	1	1.58429	0.0711526	9.20464e-07
Os09t0482400-03	Heat shock protein 81_3.	8	10	39	1	0.0870521	1	1.56377	0.090687	1.09981e-07
Os11t0163100-01	Actin 7 (Actin 2).	8	13	61	1	0.0528696	1	1.55775	0.0595907	4.67927e-08
Os07t0662900-01	4_alpha_glucanotransferase (EC 2.4.1.25).	8	8	19	1	0.106618	1	1.55419	0.0856658	1.55784e-06
Os04t0683700-01	4_coumarate_CoA ligase_like protein (Adenosine monophosphate binding protein 3 AMPBP3).	8	10	45	1	0.0600487	1	1.55304	0.0764152	0.000126514
Os02t0146600-01	Eukaryotic initiation factor 4A (eIF4A) (eIF_4A).	8	10	52	1	0.0738405	1	1.53721	0.0682757	1.50809e-07
Os03t0699300-01	Adenylosuccinate synthetase_ chloroplast precursor (EC 6.3.4.4) (IMP__ aspartate ligase) (AdSS) (AMPSase).	8	12	36	1	0.0541676	1	1.536	0.0720722	3.45183e-07
Os09t0315700-01	Phosphoenolpyruvate carboxylase family protein.	8	12	39	1	0.0696637	1	1.51694	0.0639134	8.7357e-08
Os05t0536200-01	Voltage_dependent anion channel.	8	19	109	1	0.0763842	1	1.51506	0.0770449	5.10287e-07
Os03t0136900-01	Aconitate hydratase_ cytoplasmic (EC 4.2.1.3) (Citrate hydro_lyase) (Aconitase).	8	12	54	1	0.031026	1	1.48409	0.0882418	0.000274425
Os03t0182600-02	40S ribosomal protein SA.	8	9	38	1	0.0476781	1	1.4774	0.0745673	0.000878386
Os07t0212200-01	MRNA_binding protein (Fragment).	8	19	115	1	0.0549347	1	1.47716	0.0542261	1.61301e-08
Os02t0595700-02	Chloroplast elongation factor TuA (EF_TuA) precursor (Fragment).	8	16	128	1	0.0678035	1	1.47207	0.0813123	1.13258e-06
Os10t0100700-01	Vitamin B6 biosynthesis protein family protein.	8	15	66	1	0.0458524	1	1.46859	0.0506446	0.00030513
Os05t0496200-03	phosphoglycerate kinase.	8	34	231	1	0.0385305	1	1.45138	0.0389907	9.9e-20
Os01t0711000-01	Vacuolar ATP synthase subunit B isoform 2 (EC 3.6.3.14) (V_ATPase B subunit 2) (Vacuolar proton pump B subunit 2).	8	10	58	1	0.0892259	1	1.44283	0.0880824	4.21158e-06
Os04t0486600-01	Glyceraldehyde_3_phosphate dehydrogenase_ cytosolic 3 (EC 1.2.1.12).	8	19	156	1	0.0435957	1	1.43313	0.0617689	4.44011e-06
Os05t0129000-01	Gamma_glutamylcysteine synthetase (Fragment).	8	8	37	1	0.0595586	1	1.41639	0.0805788	0.000656251
Os08t0487800-01	Heat_shock protein precursor.	8	10	47	1	0.0637592	1	1.40362	0.0554721	3.47821e-06
Os11t0199200-01	Protein disulfide isomerase (Fragment).	8	11	65	1	0.0551266	1	1.37951	0.05899	2.18013e-06
Os11t0199200-02	Protein disulfide isomerase.	8	11	65	1	0.0551266	1	1.37951	0.05899	2.18013e-06
Os07t0558400-01	Chlorophyll a/b_binding protein CP29 precursor.	8	17	135	1	0.0891017	1	1.37905	0.0961114	0.00792486
Os03t0125000-01	50S ribosomal protein L5_ chloroplast.	8	13	95	1	0.0149426	1	1.33022	0.0337006	0.00394175
Os09t0485900-01	60S ribosomal protein L9 (Gibberellin_regulated protein GA).	8	14	105	1	0.0499189	1	1.32791	0.0719582	0.00135523
Os05t0116100-01	Dehydroascorbate reductase.	8	15	119	1	0.0961128	1	1.32668	0.110491	0.0308812
Os12t0541500-01	Elongation factor Ts.	8	9	66	1	0.0623429	1	1.31836	0.0705259	0.000309357
Os12t0541500-03	Elongation factor Ts.	8	9	66	1	0.0623429	1	1.31836	0.0705259	0.000309357
Os03t0712700-03	Phosphoglucomutase.	8	14	56	1	0.0308512	1	1.3105	0.0453231	1.22151e-09
Os01t0905800-02	Aldolase C_1.	8	10	54	1	0.0601038	1	1.2975	0.0761355	0.00127139
Os03t0827700-01	ATP_dependent RNA helicase.	8	10	38	1	0.0363291	1	1.2951	0.0513378	0.000279621
Os06t0571400-01	Elongation factor 1 gamma_like protein (Fragment).	8	10	37	1	0.0361227	1	1.26157	0.0532335	0.00110749
Os07t0694700-01	L_ascorbate peroxidase.	8	13	98	1	0.0367649	1	1.25007	0.0552353	7.5603e-05
Os02t0553200-01	thylakoid_bound ascorbate peroxidase APx8.	8	14	75	1	0.0107329	1	1.18038	0.0706881	0.000245821
Os03t0773800-01	Malate dehydrogenase_ glyoxysomal precursor (EC 1.1.1.37) (mbNAD_MDH).	8	22	147	1	0.0255262	1	1.16508	0.0375099	0.00119698
Os12t0420200-02	CRB; binding / catalytic/ coenzyme binding.	8	18	185	1	0.0383793	1	1.14772	0.0409103	0.000324447
Os02t0168800-01	Porphobilinogen deaminase (Fragment).	8	9	39	1	0.0742379	1	1.14294	0.0884441	9.22689e-05
Os07t0100200-01	PDX1_like protein 4.	8	12	67	1	0.0434016	1	1.14141	0.0498833	0.0144657
Os04t0111200-01	ATP sulfurylase (Fragment).	8	11	52	1	0.0300734	1	1.09395	0.0415514	0.00141326
Os07t0476900-01	Thioredoxin domain 2 containing protein.	8	11	69	1	0.0350052	1	1.05158	0.0504521	0.0264726
Os05t0110300-01	NAD_dependent epimerase/dehydratase.	8	12	60	1	0.0432689	1	1.04903	0.0619402	0.0220667
Os05t0110300-02	NAD_dependent epimerase/dehydratase.	8	12	60	1	0.0432689	1	1.04903	0.0619402	0.0220667
Os07t0570700-01	Ribosome recycling factor family protein.	8	13	71	1	0.0417313	1	0.895719	0.0727821	0.00123564
Os08t0560900-01	Photosystem I reaction center subunit II_ chloroplast precursor (Photosystem I 20 kDa subunit) (PSI_D).	8	18	134	1	0.118659	1	0.707498	0.141229	0.0111259
Os10t0528300-01	Tau class GST protein 4.	7	7	25	1	0.257395	1	6.85961	0.176906	1.30602e-10
Os08t0126300-01	Glyceraldehyde_3_phosphate dehydrogenase (Fragment).	7	22	163	1	0.0425325	1	2.38074	0.0656667	4.8103e-10
Os01t0686800-01	Protein containing the WD_40 repeat_ Innate immunuty	7	13	54	1	0.0728164	1	1.76617	0.0720862	2.0971e-08
Os03t0401300-02	Sucrose synthase 1.	7	11	30	1	0.138358	1	1.69142	0.155561	0.0255635
Os03t0177900-02	Elongation factor 1_alpha.	7	12	91	1	0.0248753	1	1.68957	0.0719623	9.9236e-08
Os06t0611900-02	Victorin binding protein.	7	12	40	1	0.0486735	1	1.68516	0.0634182	7.34153e-07
Os02t0519900-03	H0613H07.5 protein.	7	10	61	1	0.0260966	1	1.66768	0.0677274	5.18873e-08
Os02t0519900-04	H0613H07.5 protein.	7	10	61	1	0.0260966	1	1.66768	0.0677274	5.18873e-08
Os01t0829800-01	Malate dehydrogenase precursor (EC 1.1.1.37).	7	9	41	1	0.0510691	1	1.66007	0.0698141	1.24053e-07
Os12t0244100-03	stromal 70 kDa heat shock_related protein.	7	12	38	1	0.0572713	1	1.58498	0.0572553	4.48757e-11
Os05t0106600-01	Actin 97.	7	12	57	1	0.0529508	1	1.56947	0.0599292	3.20715e-08
Os10t0417600-01	NAD(P)_binding domain containing protein.	7	11	63	1	0.116938	1	1.55161	0.0911728	7.5069e-07
Os03t0611200-01	Aldo/keto reductase family protein.	7	9	50	1	0.058301	1	1.52777	0.0773902	6.04815e-05
Os08t0557100-01	Nucleic acid_binding protein precursor.	7	13	62	1	0.0294414	1	1.50731	0.0802247	4.70517e-05
Os08t0557100-02	28 kDa ribonucleoprotein_ chloroplast precursor (28RNP).	7	13	62	1	0.0294414	1	1.50731	0.0802247	4.70517e-05
Os08t0480800-01	TaWIN2.	7	11	51	1	0.0614107	1	1.47745	0.0905897	0.0012213
Os10t0510000-01	actin.	7	13	54	1	0.0645828	1	1.47626	0.0555618	7.82075e-08
Os04t0486600-02	Glyceralde_3_phosphate dehydrogenase.	7	15	150	1	0.0445901	1	1.47284	0.0635753	3.10916e-06
Os06t0289900-01	UDP_glucuronosyl/UDP_glucosyltransferase family protein.	7	12	62	1	0.0889613	1	1.45578	0.111095	0.0102605
Os02t0175400-01	Vacuolar H(_)_ATPase subunit A (Fragment).	7	7	39	1	0.0938284	1	1.44556	0.112241	0.000662851
Os02t0537700-01	2_cys peroxiredoxin BAS1_ chloroplast precursor (EC 1.11.1.15) (Thiol_ specific antioxidant protein) (Fragment).	7	17	152	1	0.0446943	1	1.43146	0.050892	9.49888e-08
Os04t0610800-01	Coproporphyrinogen III oxidase (Fragment).	7	12	88	1	0.0975619	1	1.41644	0.104041	0.00674784
Os04t0659100-02	Isoform 2 of Glutamine synthetase_ chloroplastic.	7	27	213	1	0.0258094	1	1.41417	0.0488728	5.37763e-08
Os01t0805300-01	Mog1/PsbP_ alpha/beta/alpha sandwich domain containing protein.	7	11	46	1	0.0293957	1	1.40911	0.0567623	0.000381646
Os06t0194900-04	Sucrose synthase 2.	7	8	23	1	0.126554	1	1.40757	0.117785	0.00507373
Os02t0102900-01	RuBisCO subunit binding_protein beta subunit_ chloroplast (60 kDa chaperonin beta subunit) (CPN_60 beta) (Fragment).	7	9	50	1	0.0734405	1	1.37897	0.0759613	1.18269e-06
Os06t0668200-01	Phosphoglycerate kinase_ cytosolic (EC 2.7.2.3).	7	10	63	1	0.0493737	1	1.34753	0.0590425	4.74703e-08
Os08t0562100-01	Sorghum chloroplast CM3 malate dehydrogenase (NADP) (Fragment).	7	11	66	1	0.0531388	1	1.34399	0.0517447	0.000318493
Os02t0103700-01	60S ribosomal protein L9 (Gibberellin_regulated protein GA).	7	12	90	1	0.0524151	1	1.31717	0.075694	0.0028452
Os03t0599800-01	Reversibly glycosylated polypeptide.	7	8	39	1	0.0715421	1	1.30446	0.0692152	0.00063955
Os06t0133800-02	Transketolase_ chloroplastic.	7	12	109	1	0.0647341	1	1.30355	0.069566	4.12294e-06
Os03t0267300-01	Fructose_1_6_bisphosphatase_ chloroplast precursor (EC 3.1.3.11) (D_ fructose_1_6_bisphosphate 1_phosphohydrolase) (FBPase).	7	14	118	1	0.0371829	1	1.28945	0.0480952	1.03038e-05
Os04t0490800-01	Haloacid dehalogenase_like hydrolase domain containing protein.	7	15	91	1	0.0676399	1	1.28181	0.0603528	0.00281062
Os03t0202200-01	Porin_like protein.	7	10	30	1	0.0660848	1	1.23908	0.0570736	0.0128559
Os02t0168800-02	Porphobilinogen deaminase_ chloroplastic.	7	8	37	1	0.0924416	1	1.23808	0.0948021	0.00191409
Os03t0776000-01	Glucose_6_phosphate isomerase_ cytosolic A (EC 5.3.1.9) (GPI_A) (Phosphoglucose isomerase A) (PGI_A) (Phosphohexose isomerase A) (PHI_ A).	7	8	26	1	0.00746051	1	1.21387	0.0532347	1.51168e-06
Os11t0525600-01	Alpha_mannosidase.	7	12	40	1	0.0765394	1	1.17314	0.0775935	0.0480324
Os11t0525600-03	predicted protein.	7	12	40	1	0.0765394	1	1.17314	0.0775935	0.0480324
Os01t0851700-01	Cytosolic starch phosphorylase (Fragment).	7	10	31	1	0.064974	1	1.17256	0.0844401	0.0113756
Os09t0361400-01	Outer mitochondrial membrane protein porin (Voltage_dependent anion_ selective channel protein) (VDAC).	7	8	43	1	0.0809785	1	1.16233	0.0869161	0.0028661
Os02t0328300-01	Phenol hydroxylase reductase family protein.	7	17	85	1	0.0291448	1	1.13906	0.035207	0.000245299
Os06t0196900-03	Chaperonin.	7	11	63	1	0.0335909	1	1.11728	0.0889753	0.0286106
Os05t0573700-01	Ketol_acid reductoisomerase_ chloroplast precursor (EC 1.1.1.86) (Acetohydroxy_acid reductoisomerase) (Alpha_keto_beta_hydroxylacil reductoisomerase).	7	12	60	1	0.0483719	1	1.09005	0.0429538	0.0190137
Os02t0220600-02	Elongation factor 1_gamma (EF_1_gamma) (eEF_1B gamma).	7	8	29	1	0.0511146	1	1.07494	0.0710948	0.0384132
Os08t0347500-00	PsbP family protein_ expressed.	7	10	54	1	0.0888929	1	1.0446	0.112587	0.0055873
Os10t0461100-01	Keratin_ type II cytoskeletal 1 (Cytokeratin 1) (K1) (CK 1) (67 kDa cytokeratin) (Hair alpha protein).	7	10	54	1	0.0888929	1	1.0446	0.112587	0.0055873
Os10t0461100-02	PsbP family protein_ expressed.	7	10	54	1	0.0888929	1	1.0446	0.112587	0.0055873
Os04t0539000-01	Protein of unknown function DUF2485 domain containing protein.	7	12	39	1	0.110081	1	0.99073	0.0884525	0.00126614
Os02t0234500-01	NAD(P)_binding domain containing protein.	7	7	19	1	0.0422305	1	0.978229	0.0485227	4.62416e-05
Os03t0749300-03	Exoglucanase.	7	16	71	1	0.0831666	1	0.928662	0.0786398	0.00365453
Os12t0190200-01	Thylakoid lumenal 29.8 kDa protein_ chloroplast precursor.	7	7	39	1	0.0678186	1	0.798152	0.1115	0.00738763
Os10t0496900-02	NADPH: protochlorophyllide oxidoreductase_ Chlorophyll synthesis	7	9	37	1	0.0654691	1	0.786173	0.0993314	0.00304094
Os02t0240300-01	Class III peroxidase GvPx2b (Fragment).	7	10	48	1	0.233371	1	0.521576	0.171787	0.0318148
Os12t0559934-00	Lipoxygenase.	6	10	49	1	0.241633	1	3.08729	0.203574	4.61859e-07
Os03t0113700-01	Heat shock 70 kDa protein_ mitochondrial precursor.	6	10	26	1	0.0644005	1	2.79088	0.0616215	5.14033e-14
Os02t0774300-01	Heat shock 70 kDa protein_ mitochondrial precursor.	6	11	28	1	0.071724	1	2.29061	0.0650918	9.99201e-16
Os02t0817700-02	3_ketoacyl_CoA thiolase (Fragment).	6	10	48	1	0.0809602	1	2.02941	0.0854651	8.50169e-10
Os11t0148500-02	Pyruvate kinase family protein.	6	9	24	1	0.0599773	1	1.85529	0.06173	2.8191e-10
Os11t0546900-01	TaWIN1.	6	10	47	1	0.101985	1	1.73224	0.0842153	1.47956e-05
Os03t0163300-01	Glutathione reductase (Fragment).	6	6	19	1	0.164897	1	1.71044	0.138297	1.41625e-05
Os04t0656100-03	OSIGBa0158D24.1 protein.	6	6	13	1	0.2916	1	1.66574	0.217809	0.0157801
Os12t0163700-01	Actin 7 (Actin 2).	6	11	51	1	0.0724326	1	1.6512	0.067891	8.93435e-08
Os02t0767500-01	Mitochondrial phosphate transporter.	6	6	41	1	0.0899947	1	1.63212	0.0935109	1.45652e-06
Os02t0131300-01	Mitochondrial ATP synthase.	6	9	50	1	0.0369206	1	1.60504	0.0436719	0.00101259
Os02t0519900-05	H0613H07.5 protein.	6	9	60	1	0.0263063	1	1.59161	0.0687529	1.3089e-07
Os01t0964133-01	Actin.	6	10	47	1	0.0573902	1	1.58392	0.0629918	1.78962e-07
Os01t0180300-02	Hypothetical conserved gene.	6	7	14	1	0.0913176	1	1.56369	0.177529	0.0177927
Os04t0390000-01	OSIGBa0096P03.7 protein.	6	8	20	1	0.0848836	1	1.5468	0.0737503	1.5621e-06
Os04t0390000-03	OSIGBa0096P03.7 protein.	6	8	20	1	0.0848836	1	1.5468	0.0737503	1.5621e-06
Os02t0718900-01	ADP_ATP carrier protein_ mitochondrial precursor (ADP/ATP translocase) (Adenine nucleotide translocator) (ANT).	6	6	64	1	0.0815617	1	1.52481	0.119004	0.000633146
Os07t0188800-02	Methylmalonate semi_aldehyde dehydrogenase.	6	8	28	1	0.0555463	1	1.50381	0.0854062	1.18359e-05
Os03t0836000-01	Actin 7 (Actin 2).	6	10	33	1	0.0696168	1	1.47753	0.0639432	6.12688e-06
Os06t0664200-01	Inositol monophosphatase/Fructose_1_6_bisphosphatase domain containing protein.	6	7	18	1	0.0769771	1	1.46508	0.0754775	0.000219271
Os03t0356300-01	Ribosomal protein L6 family protein.	6	9	54	1	0.125116	1	1.42201	0.126359	0.0320972
Os03t0751400-01	50S ribosomal protein l6.	6	9	54	1	0.125116	1	1.42201	0.126359	0.0320972
Os10t0163340-01	Cytosolic aldolase.	6	8	33	1	0.0689003	1	1.38923	0.0846677	0.000273968
Os09t0133600-01	Fibrillin_like protein.	6	7	37	1	0.0375947	1	1.36954	0.119817	0.00741785
Os09t0133600-02	PAP fibrillin family protein.	6	7	37	1	0.0375947	1	1.36954	0.119817	0.00741785
Os06t0232200-00	Fructokinase_2.	6	6	28	1	0.0608758	1	1.36768	0.0971146	0.00477053
Os03t0815200-01	Methylenetetrahydrofolate reductase (EC 1.5.1.20).	6	6	21	1	0.0985756	1	1.35684	0.107389	0.00435696
Os03t0315800-01	30S ribosomal protein S1_ chloroplast precursor (CS1).	6	6	41	1	0.0557079	1	1.3414	0.0573655	9.4485e-07
Os05t0116000-01	Cupin_ RmlC_type domain containing protein.	6	6	15	1	0.0721106	1	1.33788	0.0720581	2.771e-05
Os03t0307100-01	Peptidase S9A_ oligopeptidase_ N_terminal beta_propeller domain containing protein.	6	7	15	1	0.0964516	1	1.3317	0.109655	0.0106608
Os07t0662500-01	Elongation factor 1_beta_ (EF_1_beta_).	6	11	46	1	0.0586762	1	1.32583	0.0721925	4.32593e-05
Os07t0162500-02	Alpha/beta hydrolase fold_3 domain containing protein.	6	7	42	1	0.0698606	1	1.31947	0.0707178	0.00323064
Os03t0827700-02	cDNA clone:J013043E01_ full insert sequence.	6	8	25	1	0.0419552	1	1.3164	0.057604	0.000531258
Os03t0200500-01	40S ribosomal protein S3a (CYC07 protein).	6	11	38	1	0.0537358	1	1.30907	0.0713128	1.29352e-05
Os03t0200500-02	40S ribosomal protein S3a.	6	11	38	1	0.0537358	1	1.30907	0.0713128	1.29352e-05
Os05t0150800-01	Plastid 5_10_methylene_tetrahydrofolate dehydrogenase (Fragment).	6	8	40	1	0.0249196	1	1.2921	0.0383056	3.76232e-07
Os01t0896700-00	60S ribosomal protein L5.	6	6	32	1	0.06398	1	1.29012	0.131162	0.0329486
Os01t0191500-01	Mitochondrial processing peptidase.	6	7	25	1	0.0627611	1	1.28979	0.0800409	0.000727613
Os07t0176900-01	Ribose_5_phosphate isomerase precursor (EC 5.3.1.6).	6	11	98	1	0.0311772	1	1.2842	0.0446434	3.64371e-06
Os07t0176900-02	ribose_5_phosphate isomerase.	6	11	98	1	0.0311772	1	1.2842	0.0446434	3.64371e-06
Os03t0796501-00	60S ribosomal protein L4 (L1).	6	9	39	1	0.0359032	1	1.28122	0.0859158	0.0182229
Os09t0249700-01	Protein phosphatase 2A A subunit (Phosphatase 2A regulatory A subunit).	6	11	48	1	0.040798	1	1.27807	0.0580307	3.90775e-05
Os07t0616600-02	40S ribosomal protein SA (p40) (Laminin receptor homolog).	6	7	34	1	0.0731645	1	1.27292	0.108406	0.0194374
Os02t0794700-01	Cytosol aminopeptidase (EC 3.4.11.1) (Leucine aminopeptidase) (LAP) (Leucyl aminopeptidase) (Proline aminopeptidase) (EC 3.4.11.5) (Prolyl aminopeptidase).	6	7	31	1	0.0584866	1	1.26907	0.0585068	0.000368865
Os02t0794700-02	Leucine aminopeptidase (Cytosol aminopeptidase) (Fragment).	6	7	31	1	0.0584866	1	1.26907	0.0585068	0.000368865
Os03t0592500-01	Photosystem II type II chlorophyll a/b binding protein (Fragment).	6	13	88	1	0.127578	1	1.26052	0.111701	0.00289899
Os03t0327600-01	Ricin B_related lectin domain containing protein.	6	14	61	1	0.0808112	1	1.25753	0.089309	0.0196331
Os01t0639900-01	Carbonic anhydrase_ chloroplast precursor (EC 4.2.1.1) (Carbonate dehydratase).	6	34	271	1	0.0191252	1	1.25571	0.0302733	1.34587e-08
Os10t0530400-01	Glutathione_S_transferase Cla47.	6	7	57	1	0.0596974	1	1.24238	0.0778934	0.00876725
Os02t0625500-01	Adenosine kinase_like protein (Fragment).	6	11	84	1	0.0343216	1	1.24045	0.0545886	0.000145503
Os02t0625500-02	Adenosine kinase_like protein (Fragment).	6	11	84	1	0.0343216	1	1.24045	0.0545886	0.000145503
Os02t0285800-01	GTP_binding protein typA (Tyrosine phosphorylated protein A).	6	8	30	1	0.069681	1	1.23915	0.0721192	0.00418485
Os02t0192700-02	Thioredoxin peroxidase.	6	14	110	1	0.0616675	1	1.23851	0.0736354	0.000473731
Os04t0439900-01	Translocon Tic40 precursor.	6	7	49	1	0.10013	1	1.23393	0.118451	0.00529832
Os01t0868900-01	Peptidase S8_ subtilisin_related domain containing protein.	6	9	37	1	0.0352362	1	1.23288	0.0788963	0.0174354
Os01t0868900-02	predicted protein.	6	9	37	1	0.0352362	1	1.23288	0.0788963	0.0174354
Os01t0574600-01	Gamma hydroxybutyrate dehydrogenase (EC 1.1.1.61).	6	7	25	1	0.0337313	1	1.21873	0.0516165	5.68437e-05
Os03t0577000-01	Ribosomal protein S3 (Fragment).	6	9	53	1	0.0761714	1	1.2156	0.0788088	0.0270063
Os01t0265100-01	ADP_ribosylation factor.	6	8	36	1	0.0417587	1	1.17884	0.0685748	0.00143566
Os01t0813400-01	ADP_ribosylation factor 1.	6	8	36	1	0.0417587	1	1.17884	0.0685748	0.00143566
Os03t0811900-01	ADP_ribosylation factor.	6	8	36	1	0.0417587	1	1.17884	0.0685748	0.00143566
Os05t0489600-01	ADP_ribosylation factor 1.	6	8	36	1	0.0417587	1	1.17884	0.0685748	0.00143566
Os07t0223100-01	ADP_ribosylation factor 1.	6	8	36	1	0.0417587	1	1.17884	0.0685748	0.00143566
Os10t0502000-01	Thylakoid lumenal 17.4 kDa protein (P17.4) (Fragment).	6	6	38	1	0.0909948	1	1.16796	0.0693803	0.00792505
Os11t0708500-01	Vitamin B6 biosynthesis protein family protein.	6	9	58	1	0.0450814	1	1.12514	0.052778	0.0370271
Os02t0739600-01	Pyruvate dehydrogenase E1 component alpha subunit_ mitochondrial precursor (EC 1.2.4.1) (PDHE1_A).	6	9	43	1	0.0637145	1	1.11742	0.0603631	5.50296e-05
Os02t0634500-01	ATP_dependent Clp protease proteolytic subunit (EC 3.4.21.92) (Endopeptidase Clp).	6	22	90	1	0.0249506	1	1.07628	0.0611363	0.0219849
Os03t0109600-01	Transcription factor homolog BTF3_like protein.	6	9	52	1	0.0171421	1	1.06747	0.0486656	0.000146434
Os03t0109600-03	transcription factor BTF3.	6	9	52	1	0.0171421	1	1.06747	0.0486656	0.000146434
Os08t0553800-01	NAD(P)_binding domain containing protein.	6	7	43	1	0.0422211	1	0.882169	0.101965	0.0350129
Os07t0171100-01	Tetratricopeptide_like helical domain containing protein.	6	11	66	1	0.0373449	1	0.873628	0.0741764	0.0122336
Os10t0516100-01	Glycine cleavage system H protein_ mitochondrial precursor.	6	23	127	1	0.0256271	1	0.824467	0.0400096	4.45341e-06
Os12t0190200-02	tat pathway signal sequence family protein.	6	6	36	1	0.068008	1	0.803132	0.112148	0.0110152
Os05t0568300-00	50S ribosomal protein L12_ chloroplast precursor (CL12).	6	18	142	1	0.0322167	1	0.790383	0.0580378	3.10176e-06
Os04t0640700-01	Alpha_L_arabinofuranosidase/beta_D_xylosidase isoenzyme ARA_I.	6	6	28	1	0.0750273	1	0.7555	0.109553	0.0016615
Os03t0778100-01	Photosystem_1 F subunit.	6	14	113	1	0.0466491	1	0.750489	0.0881938	6.87556e-05
Os04t0457000-01	Chlorophyll a/b_binding protein CP24_ photosystem II (Fragment).	6	11	124	1	0.103502	1	0.711704	0.102527	0.00330114
Os01t0180800-01	Heat shock protein Hsp70 family protein.	5	7	16	1	0.124346	1	2.40115	0.113709	1.2835e-07
Os09t0115400-01	Poly(A)_binding protein.	5	5	14	1	0.108888	1	1.99369	0.0920133	5.59193e-07
Os05t0388500-01	50S ribosomal protein L1.	5	5	37	1	0.0727116	1	1.98462	0.0868997	0.0417839
Os09t0505600-01	Proteasome subunit beta type 1 (EC 3.4.25.1) (20S proteasome alpha subunit F) (20S proteasome subunit beta_6).	5	5	25	1	0.148847	1	1.96664	0.136726	3.68677e-06
Os04t0485300-01	Glucose_6_phosphate dehydrogenase.	5	5	30	1	0.0825302	1	1.9493	0.123068	0.000457258
Os01t0723400-01	Malic oxidoreductase family protein.	5	6	36	1	0.0740712	1	1.88427	0.0939568	2.50964e-06
Os01t0723400-02	Malic enzyme.	5	6	36	1	0.0740712	1	1.88427	0.0939568	2.50964e-06
Os01t0723400-03	Malic enzyme.	5	6	36	1	0.0740712	1	1.88427	0.0939568	2.50964e-06
Os03t0143400-01	mitochondrial chaperonin_60 [Oryza sativa (japonica cultivar_group)].	5	6	30	1	0.0891591	1	1.8768	0.0616414	6.66698e-05
Os10t0462900-01	mitochondrial chaperonin_60.	5	6	30	1	0.0891591	1	1.8768	0.0616414	6.66698e-05
Os05t0350500-01	Peptidase M24_ structural domain domain containing protein.	5	7	18	1	0.0842409	1	1.7859	0.0659881	1.81874e-08
Os05t0438800-01	Actin 1.	5	7	22	1	0.0885848	1	1.78052	0.0870761	1.89369e-05
Os01t0591000-01	Aldehyde/histidinol dehydrogenase domain containing protein.	5	9	17	1	0.0549056	1	1.77632	0.0590229	9.49807e-10
Os03t0151800-03	Hypothetical conserved gene.	5	6	20	1	0.067549	1	1.76546	0.0882316	8.54545e-07
Os12t0145700-01	Pyruvate kinase family protein.	5	7	18	1	0.0620158	1	1.76132	0.0626507	2.68645e-09
Os06t0568200-02	Vacuolar ATPase B subunit.	5	7	30	1	0.193095	1	1.75158	0.14591	1.02393e-05
Os02t0612900-01	Temperature stress_induced lipocalin.	5	9	35	1	0.183957	1	1.74238	0.163351	0.00261652
Os11t0484500-01	6_phosphogluconate dehydrogenase.	5	5	31	1	0.050531	1	1.71547	0.124396	0.00198908
Os10t0403700-00	oxidoreductase.	5	5	15	1	0.0563276	1	1.7131	0.0543979	1.25808e-06
Os01t0238500-01	Branched_chain_amino_acid aminotransferase_like protein 3_ chloroplast precursor.	5	9	55	1	0.0559542	1	1.70996	0.11163	0.000911926
Os10t0100300-01	NAD(P)_binding domain containing protein.	5	5	14	1	0.271559	1	1.68732	0.212644	0.0162867
Os02t0287000-01	40S ribosomal protein S3a (CYC07 protein).	5	7	24	1	0.0542034	1	1.64897	0.0737837	2.82317e-05
Os02t0287000-02	Ribosomal protein S3Ae domain containing protein.	5	7	24	1	0.0542034	1	1.64897	0.0737837	2.82317e-05
Os03t0157900-01	Phosphoserine aminotransferase_ chloroplast precursor (EC 2.6.1.52) (PSAT).	5	6	19	1	0.105841	1	1.64848	0.128184	0.000472176
Os01t0300200-01	ATP_citrate lyase subunit B.	5	6	8	1	0.0936187	1	1.64833	0.104373	1.35513e-05
Os04t0650800-01	Phosphoglycerate dehydrogenase.	5	6	28	1	0.0246965	1	1.64495	0.0718745	1.20566e-05
Os03t0212700-01	Cytochrome C reductase_processing peptidase subunit I_ MPP subunit I_ P55.	5	7	36	1	0.0943386	1	1.61509	0.0937448	4.48816e-06
Os02t0194100-01	Citrate synthase (EC 4.1.3.7).	5	7	36	1	0.103419	1	1.5512	0.0871558	7.96094e-06
Os11t0538900-01	Citrate synthase.	5	7	36	1	0.103419	1	1.5512	0.0871558	7.96094e-06
Os04t0386600-01	Pyruvate/Phosphoenolpyruvate kinase_ catalytic core domain containing protein.	5	8	32	1	0.0455341	1	1.54542	0.0652118	4.92702e-08
Os05t0503300-02	Sulfite reductase (Fragment).	5	8	31	1	0.0216124	1	1.48453	0.105742	0.00160496
Os02t0169900-01	Inositol monophosphatase family protein.	5	8	39	1	0.112974	1	1.47934	0.101383	5.78706e-06
Os02t0169900-03	IMPL1 (MYO_INOSITOL MONOPHOSPHATASE LIKE 1); 3_(2_)_5__bisphosphate nucleotidase/ inositol or phosphatidylinositol phosphatase/ inositol_1(or 4)_monophosphatase.	5	8	39	1	0.112974	1	1.47934	0.101383	5.78706e-06
Os01t0742200-01	Elongation factor EF_2 (Fragment).	5	7	37	1	0.0764555	1	1.4785	0.0740764	3.29637e-06
Os08t0276100-01	NDF1 (NDH_DEPENDENT CYCLIC ELECTRON FLOW 1).	5	7	22	1	0.11564	1	1.46664	0.0918336	0.00398336
Os02t0758000-01	Low molecular weight heat shock protein precursor (Mitochondrial small heat shock protein 22).	5	6	21	1	0.0733748	1	1.46617	0.120522	0.00255352
Os07t0246200-01	Calreticulin (Fragment).	5	8	38	1	0.112401	1	1.45416	0.129312	0.00075394
Os07t0246200-03	calreticulin2.	5	8	38	1	0.112401	1	1.45416	0.129312	0.00075394
Os11t0591100-01	NAD(P)_binding domain containing protein.	5	7	26	1	0.149694	1	1.4538	0.125318	5.11323e-05
Os05t0302700-01	ATP/ADP carrier protein.	5	5	52	1	0.155073	1	1.44258	0.124343	0.00134003
Os11t0432400-01	2_oxoglutarate/malate translocator.	5	7	28	1	0.146635	1	1.43478	0.0894626	6.95299e-05
Os02t0815500-01	Alcohol dehydrogenase class III (EC 1.1.1.1) (Glutathione_dependent formaldehyde dehydrogenase) (EC 1.2.1.1) (FDH) (FALDH) (GSH_FDH).	5	6	37	1	0.0993156	1	1.42272	0.0712447	3.43288e-06
Os03t0158300-01	Glycoside hydrolase_type carbohydrate_binding domain containing protein.	5	7	26	1	0.106072	1	1.41845	0.128453	0.00784147
Os09t0509200-01	Pyruvate dehydrogenase E1 beta subunit isoform 3 (EC 1.2.4.1).	5	5	28	1	0.0655667	1	1.41028	0.0743285	1.7499e-05
Os09t0509200-02	(Rice Genome Annotation Project) pyruvate dehydrogenase E1 component subunit beta.	5	5	28	1	0.0655667	1	1.41028	0.0743285	1.7499e-05
Os10t0411800-01	40S ribosomal protein S17_3.	5	6	30	1	0.110925	1	1.40678	0.0846737	0.000572871
Os08t0440800-01	Glyceraldehyde_3_phosphate dehydrogenase.	5	10	56	1	0.0745939	1	1.40241	0.0761275	0.000101486
Os08t0430500-03	14_3_3_like protein GF14_C.	5	11	72	1	0.0555311	1	1.36823	0.0764442	0.0036943
Os03t0815200-02	Methylenetetrahydrofolate reductase.	5	5	14	1	0.0997091	1	1.36807	0.110364	0.00227958
Os03t0815200-03	Methylenetetrahydrofolate reductase.	5	5	14	1	0.0997091	1	1.36807	0.110364	0.00227958
Os01t0293000-01	S_adenosylmethionine synthetase 1 (EC 2.5.1.6) (Methionine adenosyltransferase 1) (AdoMet synthetase 1) (Fragment).	5	8	40	1	0.0709867	1	1.36478	0.0796848	0.00115065
Os05t0135700-01	S_adenosylmethionine synthetase 1 (EC 2.5.1.6) (Methionine adenosyltransferase 1) (AdoMet synthetase 1).	5	8	40	1	0.0709867	1	1.36478	0.0796848	0.00115065
Os08t0345800-01	Glucose_1_phosphate adenylyltransferase small subunit_ chloroplast precursor (EC 2.7.7.27) (ADP_glucose synthase) (ADP_glucose pyrophosphorylase) (AGPASE B) (Alpha_D_glucose_1_phosphate adenyl transferase).	5	6	25	1	0.072359	1	1.35935	0.0895744	0.000308767
Os08t0345800-02	Glucose_1_phosphate adenylyltransferase.	5	6	25	1	0.072359	1	1.35935	0.0895744	0.000308767
Os01t0106900-01	1_deoxy_D_xylulose 5_phosphate reductoisomerase (Fragment).	5	5	8	1	0.118842	1	1.3592	0.128104	0.00792357
Os02t0117700-01	UDPase	5	6	37	1	0.0593646	1	1.35532	0.0694014	0.00019405
Os01t0896800-01	Ribosomal protein L18/L5 domain containing protein.	5	5	24	1	0.174538	1	1.34798	0.148902	0.018059
Os01t0323600-01	S_adenosylmethionine synthase 2.	5	9	47	1	0.0655577	1	1.32601	0.0651143	0.00236419
Os03t0402400-00	Ribosome_associated protein p40_like.	5	6	33	1	0.0824843	1	1.30781	0.122452	0.0169773
Os10t0573700-01	Mitochondrial carnitine/acylcarnitine carrier_like protein (A BOUT DE SOUFFLE) (Carnitine/acylcarnitine translocase_like protein) (CAC_like protein).	5	10	61	1	0.0796836	1	1.29908	0.0827137	0.00530615
Os11t0455800-02	Serine hydroxymethyltransferase.	5	7	41	1	0.0902644	1	1.29725	0.104569	0.01591
Os03t0135100-01	Glutathione S_transferase GSTF15.	5	8	22	1	0.0637448	1	1.29017	0.0919399	0.00430648
Os10t0182000-01	Alanyl_tRNA synthetase_ mitochondrial precursor (EC 6.1.1.7) (Alanine__tRNA ligase) (AlaRS).	5	6	10	1	0.0884758	1	1.28652	0.0691101	0.000893966
Os02t0285800-02	predicted protein.	5	7	21	1	0.0797635	1	1.28561	0.0878986	0.0100279
Os12t0406200-01	40S ribosomal protein S3a (CYC07 protein).	5	8	24	1	0.0561016	1	1.27011	0.0783616	0.000274277
Os02t0196800-01	Fumarylacetoacetase (Fragment).	5	7	18	1	0.080056	1	1.25037	0.123796	0.00676881
Os08t0266300-00	predicted protein.	5	8	35	1	0.0253603	1	1.24665	0.0919459	0.024509
Os10t0543800-00	Glutathione S_transferase GST 11 (EC 2.5.1.18).	5	6	32	1	0.0655466	1	1.23461	0.103699	0.00652803
Os02t0750100-00	ATP synthase.	5	7	39	1	0.158786	1	1.23079	0.128194	0.00285073
Os02t0562700-01	Gamma hydroxybutyrate dehydrogenase (EC 1.1.1.61).	5	7	19	1	0.0488765	1	1.19785	0.0695389	0.0131698
Os07t0630800-01	Nodule_enhanced malate dehydrogenase.	5	6	30	1	0.0421881	1	1.19494	0.0535203	0.00113606
Os07t0513000-01	ATP synthase gamma chain_ chloroplast (EC 3.6.1.34) (Fragment).	5	7	73	1	0.12825	1	1.18066	0.0943691	0.0458691
Os03t0794500-01	Glutamate dehydrogenase (EC 1.4.1.3) (GDH).	5	6	8	1	0.0395587	1	1.17965	0.0782252	0.0299215
Os10t0530500-01	Glutathione_S_transferase Cla47.	5	6	20	1	0.0650957	1	1.17411	0.0895066	0.032502
Os04t0643200-00	Amidase family protein.	5	5	19	1	0.0579524	1	1.15773	0.10808	0.00237751
Os09t0553900-01	Conserved hypothetical protein.	5	6	11	1	0.110978	1	1.12797	0.0922459	0.0100113
Os07t0604800-01	Alpha_1_4_glucan_protein synthase [UDP_forming] 1 (EC 2.4.1.112) (UDP_ glucose:protein transglucosylase 1) (UPTG 1).	5	6	30	1	0.111278	1	1.12133	0.113196	0.00837867
Os06t0196900-02	20 kDa chaperonin_ chloroplast precursor (Protein Cpn21) (Chloroplast protein Cpn10) (Chloroplast chaperonin 10) (Ch_CPN10) (Chaperonin 20).	5	9	54	1	0.0338355	1	1.11705	0.0952013	0.0147005
Os10t0483000-01	Basal transcription factor 3_like protein_ Vegetative growth and reproductive development	5	7	44	1	0.0180421	1	1.09225	0.0628432	0.049137
Os08t0242700-01	uridylyltransferase_related.	5	8	62	1	0.0558468	1	1.05294	0.0672087	0.00113148
Os04t0409200-00	H0321H01.10 protein.	5	6	23	1	0.123077	1	0.961493	0.133473	0.0475479
Os05t0445500-01	Acidic ribosomal protein (Fragment).	5	8	52	1	0.0309085	1	0.909953	0.0653245	0.0364144
Os01t0913000-01	Thioredoxin F_type 2_ chloroplast precursor (TRX_F2).	5	7	40	1	0.069813	1	0.860071	0.0875746	0.01859
Os10t0563700-01	Nucleoside diphosphate kinase I (EC 2.7.4.6) (NDK I) (NDP kinase I) (PP18).	5	10	73	1	0.0208997	1	0.847017	0.0702032	0.00410546
Os08t0561700-01	Superoxide dismutase.	5	12	133	1	0.0407614	1	0.819942	0.0810929	0.000560663
Os06t0705100-01	Thylakoid lumenal 13.3 kDa protein (P16.5) (Fragment).	5	12	79	1	0.0489912	1	0.785834	0.0598319	0.00290517
Os12t0555500-01	Probenazole_inducible protein PBZ1.	5	6	22	1	0.141258	1	0.783055	0.199403	0.0188016
Os01t0144100-01	Thylakoid lumenal 15 kDa protein_ chloroplast precursor (p15).	5	9	46	1	0.00591415	1	0.761387	0.122528	0.0204317
Os07t0544800-01	Oxygen_evolving enhancer protein 3_2_ chloroplast precursor (OEE3) (16 kDa subunit of oxygen evolving system of photosystem II) (OEC 16 kDa subunit) (Ferredoxin_NADP reductase binding protein) (BP).	5	13	87	1	0.092452	1	0.744407	0.091526	0.000228848
Os05t0134400-01	Haem peroxidase_ plant/fungal/bacterial family protein.	5	5	13	1	0.084882	1	0.680307	0.0801853	0.000144872
Os05t0134400-02	peroxidase 1.	5	5	13	1	0.084882	1	0.680307	0.0801853	0.000144872
Os02t0751600-01	Peptidyl_prolyl cis_trans isomerase_ FKBP_type domain containing protein.	5	7	23	1	0.0240905	1	0.659922	0.0791302	7.2339e-06
Os07t0677200-01	Peroxidase.	5	6	27	1	0.210546	1	0.574683	0.215553	0.00580623
Os08t0549100-01	Peroxisome type ascorbate peroxidase.	5	6	38	1	0.137569	1	0.571959	0.16271	1.24817e-05
Os12t0583300-01	Peptidase aspartic_ catalytic domain containing protein.	5	7	52	1	0.0608154	1	0.567112	0.166952	0.000141587
Os05t0428600-01	HSP70 precursor.	4	4	30	1	0.202598	1	3.48815	0.251056	0.000494556
Os03t0426900-01	Heat shock protein 101.	4	4	5	1	0.187211	1	2.91105	0.218152	0.000227421
Os11t0544800-01	GATB (GLU_ADT SUBUNIT B); carbon_nitrogen ligase_ with glutamine as amido_N_donor / glutaminyl_tRNA synthase (glutamine_hydrolyzing)/ ligase.	4	5	19	1	0.0416022	1	2.75131	0.104279	0.00047123
Os01t0185300-01	Transferase family protein.	4	5	8	1	0.109006	1	2.51826	0.158756	8.68978e-05
Os02t0774300-02	heat shock 70 kDa protein.	4	8	25	1	0.0772381	1	2.39893	0.0729759	2.05835e-13
Os01t0152300-00	Histone H2B.1.	4	5	22	1	0.0398299	1	2.23049	0.102899	0.000196158
Os01t0152900-00	Histone H2B.1.	4	5	22	1	0.0398299	1	2.23049	0.102899	0.000196158
Os01t0153100-00	Histone H2B_3 (Fragment).	4	5	22	1	0.0398299	1	2.23049	0.102899	0.000196158
Os01t0153300-00	Histone H2B.1.	4	5	22	1	0.0398299	1	2.23049	0.102899	0.000196158
Os05t0574300-00	Histone H2B.2.	4	5	22	1	0.0398299	1	2.23049	0.102899	0.000196158
Os05t0164100-01	Fructose_6_phosphate 2_kinase/fructose_2_6_bisphosphatase (EC 2.7.1.105) (EC 3.1.3.46) (Fragment).	4	4	15	1	0.157562	1	2.2026	0.173064	0.00641797
Os05t0164100-02	Fructose_6_phosphate_2_kinase/fructose_2_ 6_bisphosphatase.	4	4	15	1	0.157562	1	2.2026	0.173064	0.00641797
Os05t0155601-00	Importin alpha_1b subunit.	4	6	28	1	0.0107948	1	2.0427	0.0494998	1.2366e-05
Os06t0153800-01	Beta 5 subunit of 20S proteasome.	4	4	15	1	0.19239	1	1.91932	0.182281	0.0130379
Os01t0866100-01	Actin 4.	4	6	25	1	0.103638	1	1.9058	0.101877	0.000157093
Os04t0485300-03	Glucose_6_phosphate 1_dehydrogenase.	4	4	20	1	0.0864996	1	1.89483	0.128236	0.000949941
Os01t0916400-01	Selenium binding protein.	4	5	10	1	0.106707	1	1.85951	0.142626	0.000227033
Os10t0492101-00	Hypothetical conserved gene.	4	5	16	1	0.26361	1	1.82858	0.216915	0.00138312
Os12t0530000-01	Histone H2A.	4	8	24	1	0.0984662	1	1.82415	0.104423	4.52633e-06
Os12t0226900-01	Allyl alcohol dehydrogenase.	4	9	40	1	0.0964889	1	1.817	0.0914334	8.22865e-07
Os04t0497000-01	Allyl alcohol dehydrogenase.	4	6	17	1	0.158773	1	1.8082	0.145464	0.00105857
Os03t0787300-01	DnaJ homolog.	4	4	14	1	0.0845286	1	1.75566	0.136171	0.000890605
Os04t0677500-01	Pyruvate kinase (EC 2.7.1.40).	4	4	22	1	0.0561247	1	1.74554	0.0814573	4.39685e-05
Os06t0210500-01	Mitochondrial phosphate transporter.	4	4	27	1	0.0965234	1	1.69513	0.111287	4.4872e-05
Os10t0415600-03	Prolyl oligopeptidase family protein_ expressed.	4	8	15	1	0.0585872	1	1.67008	0.116085	0.004733
Os08t0427700-00	Histone H2A.	4	7	18	1	0.0745103	1	1.66738	0.0874098	3.27143e-06
Os02t0205300-01	TAT_binding protein homolog (Fragment).	4	4	19	1	0.152467	1	1.66689	0.167138	0.00206055
Os07t0545400-01	Protein H2A.	4	8	34	1	0.0819408	1	1.66587	0.0885641	2.23645e-06
Os04t0656100-04	OSIGBa0158D24.1 protein.	4	4	11	1	0.354179	1	1.66515	0.251882	0.0377587
Os12t0638700-01	Plasma membrane H_ ATPase (EC 3.6.3.6).	4	4	17	1	0.354548	1	1.6467	0.243925	0.0360831
Os02t0621700-01	Succinyl_CoA ligase [GDP_forming] beta_chain_ mitochondrial precursor (EC 6.2.1.4) (Succinyl_CoA synthetase_ beta chain) (SCS_beta).	4	6	27	1	0.0763113	1	1.6421	0.0728537	3.21602e-07
Os06t0247500-01	Pyrophosphate_fructose 6_phosphate 1_phosphotransferase (EC 2.7.1.90) (Fragment).	4	5	14	1	0.0775757	1	1.63887	0.112675	0.00256453
Os05t0573200-00	Isocitrate dehydrogenase (Fragment).	4	5	29	1	0.140849	1	1.63564	0.130139	0.000312015
Os08t0199300-01	YyaF/YCHF TRANSFAC/OBG family small GTpase plus RNA binding domain TGS (Fragment).	4	4	21	1	0.118907	1	1.63295	0.110741	3.13064e-05
Os04t0118100-01	H0613H07.3 protein.	4	4	12	1	0.0863356	1	1.63086	0.0881181	1.65727e-05
Os03t0655700-01	3_isopropylmalate dehydrogenase 2.	4	4	12	1	0.189041	1	1.62827	0.149867	0.00387682
Os01t0749200-01	50S ribosomal protein L13.	4	4	22	1	0.0790796	1	1.61058	0.150113	0.0356091
Os01t0926300-01	Transaldolase (EC 2.2.1.2).	4	4	19	1	0.11934	1	1.58871	0.100217	0.000250374
Os01t0172400-01	Phospholipase D alpha 1.	4	4	13	1	0.0727373	1	1.58403	0.155935	0.00297139
Os01t0172400-02	Phospholipase D alpha 1 precursor (EC 3.1.4.4) (PLD alpha 1) (Choline phosphatase 1) (Phosphatidylcholine_hydrolyzing phospholipase D 1).	4	4	13	1	0.0727373	1	1.58403	0.155935	0.00297139
Os05t0575300-02	Translation initiation factor IF_2_ chloroplast precursor (PvIF2cp).	4	4	5	1	0.0961377	1	1.58192	0.0904969	3.38181e-05
Os02t0115900-03	Endosperm lumenal binding protein.	4	5	25	1	0.159078	1	1.58098	0.124328	0.000180722
Os12t0244100-04	stromal 70 kDa heat shock_related protein.	4	5	22	1	0.0797604	1	1.57208	0.071457	2.1884e-06
Os02t0601300-01	Glyceraldehyde_3_phosphate dehydrogenase_ cytosolic 3 (EC 1.2.1.12).	4	9	105	1	0.0525321	1	1.56998	0.0845782	0.00022968
Os06t0531200-01	ThiJ/PfpI domain containing protein.	4	4	20	1	0.0277252	1	1.5587	0.121188	0.00944785
Os10t0430200-01	Sinapyl alcohol dehydrogenase.	4	11	47	1	0.0601338	1	1.53136	0.067357	6.48812e-08
Os03t0857400-01	tRNA_binding arm domain containing protein.	4	7	25	1	0.112535	1	1.52411	0.160277	0.00331842
Os12t0514500-01	Heat_shock protein precursor.	4	5	32	1	0.0825514	1	1.52109	0.0862879	9.49525e-05
Os12t0620400-04	Methyl_CpG DNA binding domain containing protein.	4	5	19	1	0.323471	1	1.50969	0.228718	0.0230265
Os06t0486800-01	Formate dehydrogenase_ mitochondrial precursor (EC 1.2.1.2) (NAD_ dependent formate dehydrogenase) (FDH).	4	8	28	1	0.146256	1	1.48493	0.119764	0.00338212
Os09t0460400-01	Alpha/beta hydrolase fold_3 domain containing protein.	4	6	30	1	0.0666717	1	1.48335	0.0584587	0.00253078
Os03t0180400-01	Proteasome subunit alpha type 6 (EC 3.4.25.1) (20S proteasome alpha subunit A) (20S proteasome subunit alpha_1).	4	6	26	1	0.0518633	1	1.48015	0.0652992	5.97916e-06
Os03t0695600-01	Proteasome subunit beta type 2 (EC 3.4.25.1) (20S proteasome alpha subunit D) (20S proteasome subunit beta_4).	4	4	35	1	0.146319	1	1.47589	0.122066	0.000509949
Os01t0618100-01	IN2_2 protein.	4	5	10	1	0.0846454	1	1.46133	0.0995681	0.00973285
Os09t0249700-02	Phosphatase 2A regulatory A subunit.	4	9	36	1	0.0438921	1	1.433	0.0749449	8.30886e-05
Os01t0938900-01	Nascent polypeptide_associated complex alpha subunit_like protein 3 (NAC_alpha_like protein 3) (Alpha_NAC_like protein 3).	4	6	36	1	0.0860475	1	1.43221	0.128381	0.00406955
Os01t0934800-00	Alpha/beta hydrolase fold_1 domain containing protein.	4	6	12	1	0.424441	1	1.43094	0.265886	0.0273816
Os04t0394200-01	2_oxoglutarate dehydrogenase E2 subunit.	4	5	15	1	0.0777368	1	1.40462	0.0891173	0.00173278
Os03t0820600-01	Actin_depolymerizing factor 3 (ADF 3) (ZmABP3) (ZmADF3).	4	4	25	1	0.15426	1	1.3959	0.166802	0.0285937
Os02t0729400-01	Extracellular calcium sensing receptor.	4	7	41	1	0.0773958	1	1.37997	0.0500908	2.27143e-05
Os03t0265400-01	50S ribosomal protein L4_ chloroplast precursor (R_protein L4).	4	5	53	1	0.0823192	1	1.37206	0.0835087	0.00172177
Os02t0167300-01	Tubulin beta_3 chain (Beta_3 tubulin).	4	5	25	1	0.0563976	1	1.372	0.10287	0.0081098
Os03t0780600-01	Tubulin beta_1 chain (Beta_1 tubulin).	4	5	25	1	0.0563976	1	1.372	0.10287	0.0081098
Os09t0567300-01	Monodehydroascorbate reductase (EC 1.6.5.4) (MDAR) (Ascorbate free radical reductase) (AFR reductase).	4	5	18	1	0.0567807	1	1.37138	0.0957002	0.00133958
Os05t0503300-03	ferredoxin_sulfite reductase precursor.	4	6	23	1	0.0217176	1	1.36978	0.119207	0.0202638
Os03t0811100-01	Magnesium_chelatase subunit chlD_ chloroplast precursor (EC 6.6.1.1) (Mg_protoporphyrin IX chelatase) (Mg_chelatase subunit D).	4	5	19	1	0.0942517	1	1.36632	0.0844798	0.00263029
Os05t0427800-00	Ribulose bisphosphate carboxylase large chain.	4	9	97	1	0.0605863	1	1.36375	0.0804271	0.0141827
Os12t0169700-01	Ferripyochelin_binding protein_like.	4	6	28	1	0.10384	1	1.36071	0.114875	0.0178597
Os03t0737000-01	Cystathionine beta_synthase_ core domain containing protein.	4	6	29	1	0.105537	1	1.33733	0.129021	0.0223024
Os03t0737000-03	CBS domain containing protein_ expressed.	4	6	29	1	0.105537	1	1.33733	0.129021	0.0223024
Os03t0617900-01	Semialdehyde dehydrogenase_ dimerisation region domain containing protein.	4	7	26	1	0.0680679	1	1.33603	0.112978	0.0155983
Os11t0116400-01	Elongation factor P (EF_P).	4	5	14	1	0.0525789	1	1.32916	0.0880764	0.00151104
Os12t0115900-01	Translation elongation factor P domain containing protein.	4	5	14	1	0.0525789	1	1.32916	0.0880764	0.00151104
Os03t0747800-01	Cysteine synthase (EC 2.5.1.47) (O_acetylserine sulfhydrylase) (O_ acetylserine (Thiol)_lyase) (CSase) (OAS_TL).	4	4	33	1	0.0814522	1	1.32185	0.0721466	0.00372276
Os03t0452300-01	Ribosomal protein S5_ bacterial_type domain containing protein.	4	4	21	1	0.128079	1	1.31373	0.116753	0.000569772
Os02t0591700-01	Candida glabrata strain CBS138 chromosome L complete sequence.	4	4	21	1	0.173444	1	1.30988	0.140786	0.00751831
Os05t0395000-01	Virulence factor_ pectin lyase fold family protein.	4	6	22	1	0.0922658	1	1.30877	0.121123	0.0222804
Os05t0108800-01	Cytochrome b5.	4	7	37	1	0.13622	1	1.30143	0.101786	0.0144644
Os05t0455700-01	Phosphoribosyltransferase domain containing protein.	4	4	22	1	0.145259	1	1.292	0.142583	0.0200208
Os05t0208000-01	2_oxoglutarate/malate translocator.	4	4	32	1	0.103359	1	1.29183	0.109008	0.020775
Os07t0683900-01	Ricin B_related lectin domain containing protein.	4	7	20	1	0.0686594	1	1.28184	0.0726338	0.000322136
Os07t0683900-02	Osr40g2 protein (Fragment).	4	7	20	1	0.0686594	1	1.28184	0.0726338	0.000322136
Os06t0594100-01	Crotonase_ core domain containing protein.	4	5	32	1	0.034913	1	1.27124	0.0464969	0.00157729
Os07t0105600-01	Photosystem II oxygen evolving complex protein PsbQ family protein.	4	4	7	1	0.0804255	1	1.27065	0.0938012	0.0405148
Os01t0205500-01	60S ribosomal protein L11_2 (L16). Splice isoform 2.	4	5	17	1	0.0469649	1	1.26753	0.0647146	0.000310335
Os05t0207300-01	60S ribosomal protein L11_2 (L16). Splice isoform 2.	4	5	17	1	0.0469649	1	1.26753	0.0647146	0.000310335
Os06t0550000-00	60S ribosomal protein L11.	4	5	17	1	0.0469649	1	1.26753	0.0647146	0.000310335
Os11t0168200-01	60S ribosomal protein L3.	4	5	44	1	0.144153	1	1.26674	0.135348	0.0444034
Os12t0167900-01	60S ribosomal protein L3.	4	5	44	1	0.144153	1	1.26674	0.135348	0.0444034
Os03t0757900-01	UDP_glucose 6_dehydrogenase (EC 1.1.1.22) (UDP_Glc dehydrogenase) (UDP_GlcDH) (UDPGDH).	4	4	16	1	0.211887	1	1.23672	0.239543	0.0112844
Os12t0443500-01	UDP_glucose 6_dehydrogenase (EC 1.1.1.22) (UDP_Glc dehydrogenase) (UDP_GlcDH) (UDPGDH).	4	4	16	1	0.211887	1	1.23672	0.239543	0.0112844
Os08t0562600-03	C2 calcium_dependent membrane targeting domain containing protein.	4	4	22	1	0.0581907	1	1.23456	0.12248	0.00250605
Os12t0189300-01	Pyruvate/Phosphoenolpyruvate kinase_ catalytic core domain containing protein.	4	4	25	1	0.0719188	1	1.23247	0.0706674	0.0126819
Os04t0398300-01	Glycyl_tRNA synthetase_ mitochondrial precursor (EC 6.1.1.14) (Glycine__tRNA ligase) (GlyRS).	4	5	36	1	0.0955151	1	1.21997	0.0692317	0.00491982
Os07t0565600-01	predicted protein.	4	5	38	1	0.0388824	1	1.21354	0.0652168	0.00321681
Os07t0565600-02	Peptidyl_prolyl cis_trans isomerase TLP38_ chloroplast precursor (EC 5.2.1.8) (PPIase) (Rotamase) (Thylakoid lumen PPIase of 38 kDa) (p38).	4	5	38	1	0.0388824	1	1.21354	0.0652168	0.00321681
Os05t0156300-01	protein disulfide isomerase.	4	6	19	1	0.0281986	1	1.20598	0.0540628	0.0109759
Os05t0156300-02	Protein disulfide isomerase.	4	6	19	1	0.0281986	1	1.20598	0.0540628	0.0109759
Os12t0640600-01	Carotenoid cleavage dioxygenase (Fragment).	4	4	15	1	0.118274	1	1.17303	0.0835658	0.0129899
Os05t0230900-01	Glyoxalase I.	4	6	22	1	0.0452223	1	1.16315	0.058751	0.00503663
Os08t0130500-01	60S acidic ribosomal protein P0.	4	8	61	1	0.0942772	1	1.15133	0.0747043	0.0310159
Os01t0675100-01	peroxiredoxin.	4	6	47	1	0.0480959	1	1.15096	0.0700833	0.00926857
Os10t0461100-04	PsbP family protein_ expressed.	4	5	13	1	0.115578	1	1.11414	0.135152	0.0135654
Os05t0573700-02	Ketol_acid reductoisomerase.	4	7	24	1	0.0601296	1	1.09038	0.0530634	0.0297535
Os02t0600200-01	IQ calmodulin_binding region domain containing protein.	4	7	49	1	0.0645146	1	0.973082	0.0612155	0.0131959
Os06t0185900-01	Glutathione peroxidase.	4	4	39	1	0.0550623	1	0.947627	0.0616405	0.00778856
Os12t0548300-01	Nucleoside diphosphate kinase II_ chloroplast precursor (EC 2.7.4.6) (NDK II) (NDP kinase II) (NDPK II).	4	6	42	1	0.0599909	1	0.93253	0.0653134	0.040193
Os12t0548300-03	Nucleoside diphosphate kinase (Fragment).	4	6	42	1	0.0599909	1	0.93253	0.0653134	0.040193
Os09t0279400-01	Rhodanese_like domain containing protein.	4	6	16	1	0.0669242	1	0.874651	0.0944419	0.000794876
Os03t0659233-00	Cytochrome b559 subunit alpha.	4	5	62	1	0.0664622	1	0.863823	0.162301	0.0304515
Os04t0111225-00	H0215A08.5 protein.	4	14	43	1	0.0473643	1	0.858513	0.0575565	0.0168248
Os07t0275100-00	predicted protein.	4	4	26	1	0.0752086	1	0.837216	0.0932567	0.041527
Os12t0564400-01	Thylakoid lumenal 21.5 kDa protein_ chloroplast precursor.	4	4	26	1	0.0752086	1	0.837216	0.0932567	0.041527
Os06t0625400-01	Metalloendopeptidase.	4	4	6	1	0.0975615	1	0.777167	0.104187	0.000684497
Os06t0625400-02	cDNA clone:J013073O18_ full insert sequence.	4	4	6	1	0.0975615	1	0.777167	0.104187	0.000684497
Os03t0154700-01	40S ribosomal protein S9.	4	5	12	1	0.161957	1	0.716646	0.228578	0.0226976
Os11t0602500-00	40S ribosomal protein S9.	4	5	12	1	0.161957	1	0.716646	0.228578	0.0226976
Os07t0435300-01	Photosystem I reaction center subunit IV_ chloroplast precursor (PSI_ E) (Photosystem I 10.8 kDa polypeptide).	4	9	69	1	0.163419	1	0.684025	0.138783	0.00990107
Os03t0778100-02	Photosystem_1 F subunit.	4	8	76	1	0.0480318	1	0.645384	0.105656	7.05983e-05
Os02t0549600-01	40S ribosomal protein S10_1.	4	4	14	1	0.271017	1	0.624646	0.235899	0.0237479
Os03t0100200-01	Transcriptional coactivator/pterin dehydratase family protein.	4	8	57	1	0.0607364	1	0.563184	0.120959	1.33024e-07
Os01t0742500-01	Hexokinase.	4	4	13	1	0.0655965	1	0.541917	0.0672475	0.00227493
Os08t0478200-01	ATP synthase D chain_ mitochondrial (EC 3.6.3.14).	4	5	13	1	0.265139	1	0.512903	0.230981	0.035066
Os05t0560000-01	Photosystem I reaction center subunit VI_ chloroplast precursor (PSI_ H) (Light_harvesting complex I 11 kDa protein) (GOS5 protein).	4	7	20	1	0.145672	1	0.346403	0.133479	0.000463376
Os01t0638000-01	UDP_glucuronosyl/UDP_glucosyltransferase family protein.	3	3	6	1	0.60419	1	6.14779	0.415837	2.26503e-05
Os08t0557600-01	Monodehydroascorbate reductase (EC 1.6.5.4) (MDAR) (Ascorbate free radical reductase) (AFR reductase).	3	3	10	1	0.424105	1	6.07693	0.256225	7.22949e-06
Os01t0369700-01	Glutathione S_transferase GST 8 (EC 2.5.1.18).	3	3	5	1	0.532957	1	3.37013	0.429759	0.0256717
Os07t0186000-02	Thioredoxin h isoform 1.	3	3	11	1	0.0945951	1	3.32452	0.151671	0.000811619
Os05t0186300-01	NADP_malic enzyme.	3	5	10	1	0.0722463	1	3.16125	0.103065	8.17092e-06
Os05t0164100-03	Fructose_6_phosphate_2_kinase/fructose_2_ 6_bisphosphatase.	3	3	11	1	0.239802	1	2.96899	0.242988	0.0179338
Os03t0426900-02	APG6/CLPB_P/CLPB3 (ALBINO AND PALE GREEN 6); ATP binding / ATPase.	3	3	4	1	0.189287	1	2.85373	0.22752	0.00319144
Os09t0515200-01	Beta 7 subunit of 20S proteasome.	3	3	16	1	0.256015	1	2.61786	0.250892	0.00083265
Os03t0804800-01	Cct8_prov protein.	3	3	6	1	0.347708	1	2.57111	0.258214	3.46588e-05
Os08t0197700-00	Luminal binding protein 5 precursor (BiP 5) (78 kDa glucose_regulated protein homolog 5) (GRP 78_5).	3	3	29	1	0.213596	1	2.41359	0.270579	0.00133683
Os01t0180800-03	heat shock 70 kDa protein 4.	3	5	12	1	0.125838	1	2.38892	0.116997	2.93903e-07
Os01t0839500-00	Histone_fold domain containing protein.	3	4	20	1	0.039955	1	2.1844	0.104895	0.000577565
Os03t0279000-00	Histone H2B.1.	3	4	20	1	0.039955	1	2.1844	0.104895	0.000577565
Os08t0490900-00	Histone H2B.2.	3	4	20	1	0.039955	1	2.1844	0.104895	0.000577565
Os12t0620400-02	Brain acid soluble protein 1 (Fragment).	3	6	12	1	0.272133	1	2.07625	0.181715	0.000140896
Os03t0648400-01	DnaJ protein.	3	3	13	1	0.229614	1	2.07061	0.173364	0.000790354
Os03t0648400-02	DnaJ protein homolog (DNAJ_1).	3	3	13	1	0.229614	1	2.07061	0.173364	0.000790354
Os12t0235800-01	Argininosuccinate synthase (Fragment).	3	3	6	1	0.13856	1	2.05902	0.0881011	2.13744e-05
Os12t0235800-02	Argininosuccinate synthase.	3	3	6	1	0.13856	1	2.05902	0.0881011	2.13744e-05
Os02t0232400-01	Citrate synthase.	3	3	6	1	0.174554	1	2.00957	0.185593	0.00166931
Os08t0424500-01	Betaine aldehyde dehydrogenase_ Rice fragrance	3	6	10	1	0.100503	1	1.9879	0.118582	6.53205e-06
Os11t0104866-00	Clathrin heavy chain.	3	3	5	1	0.301189	1	1.97837	0.317049	0.0300938
Os12t0104766-00	Clathrin heavy chain.	3	3	5	1	0.301189	1	1.97837	0.317049	0.0300938
Os01t0962700-01	Peroxidase 12 precursor (EC 1.11.1.7) (Atperox P12) (PRXR6) (ATP4a).	3	4	10	1	0.197436	1	1.9726	0.234525	0.00987135
Os06t0662000-02	Vacuolar ATP synthase catalytic subunit A.	3	3	6	1	0.152372	1	1.90002	0.217306	0.0156328
Os11t0267400-01	ClpC.	3	4	15	1	0.198733	1	1.80654	0.147646	2.68108e-06
Os10t0390500-02	Pyridoxal phosphate_dependent transferase_ major region_ subdomain 2 domain containing protein.	3	4	6	1	0.189866	1	1.79068	0.179602	1.91311e-05
Os02t0274100-01	Peroxisomal fatty acid beta_oxidation multifunctional protein (MFP).	3	3	13	1	0.055347	1	1.777	0.114354	0.000303619
Os04t0402100-01	Calnexin (Fragment).	3	4	14	1	0.0817022	1	1.7657	0.111744	0.000319724
Os02t0813500-01	Glutathione reductase_ cytosolic (EC 1.8.1.7) (GR) (GRase).	3	3	11	1	0.0392839	1	1.75006	0.124264	0.00381526
Os08t0538000-01	Glycyl_tRNA synthetase_ mitochondrial precursor (EC 6.1.1.14) (Glycine__tRNA ligase) (GlyRS).	3	5	29	1	0.129502	1	1.73606	0.115152	1.98206e-05
Os07t0545300-01	Histone H2A.	3	7	20	1	0.0962641	1	1.73495	0.107357	0.000170043
Os12t0438000-02	Histone H2A.	3	7	20	1	0.0962641	1	1.73495	0.107357	0.000170043
Os08t0117300-01	40S ribosomal protein S13.	3	5	20	1	0.197724	1	1.71923	0.152471	0.000645046
Os01t0549700-01	RNA helicase (Fragment).	3	4	15	1	0.135016	1	1.7073	0.113826	0.000110995
Os01t0549700-02	cDNA clone:J033114G10_ full insert sequence.	3	4	15	1	0.135016	1	1.7073	0.113826	0.000110995
Os01t0550000-01	DEAD_like helicase_ N_terminal domain containing protein.	3	4	15	1	0.135016	1	1.7073	0.113826	0.000110995
Os03t0278000-01	UDP_glucuronic acid decarboxylase.	3	6	12	1	0.145573	1	1.68776	0.228756	0.0367373
Os01t0559100-01	Seryl_tRNA synthetase (EC 6.1.1.11) (Serine__tRNA ligase) (SerRS) (Fragment).	3	4	25	1	0.126494	1	1.68654	0.123422	0.000106162
Os01t0559100-02	seryl_tRNA synthetase1.	3	4	25	1	0.126494	1	1.68654	0.123422	0.000106162
Os03t0198400-01	Seryl_tRNA synthetase (EC 6.1.1.11) (Serine__tRNA ligase) (SerRS) (Fragment).	3	4	25	1	0.126494	1	1.68654	0.123422	0.000106162
Os03t0689300-01	Plasma membrane H_ ATPase (EC 3.6.3.6) (H_ATPase).	3	3	5	1	0.391687	1	1.68568	0.271176	0.0435027
Os02t0244700-01	Phosphoenolpyruvate carboxylase 1 (EC 4.1.1.31) (PEPCase 1) (CP21).	3	5	17	1	0.0896594	1	1.66809	0.122446	0.000566858
Os06t0600100-01	TAT_binding protein homolog (Fragment).	3	3	17	1	0.157178	1	1.66151	0.178565	0.00618353
Os03t0733400-01	Zinc finger_ BED_type predicted domain containing protein.	3	4	8	1	0.052776	1	1.65896	0.143087	0.0163928
Os05t0583100-01	HAT dimerisation domain containing protein.	3	4	8	1	0.052776	1	1.65896	0.143087	0.0163928
Os05t0583100-02	transposon protein.	3	4	8	1	0.052776	1	1.65896	0.143087	0.0163928
Os01t0528800-01	Cinnamyl alcohol dehydrogenase.	3	3	12	1	0.17066	1	1.64865	0.0995331	9.06851e-05
Os01t0505400-01	2_hydroxyphytanoyl_CoA lyase.	3	3	20	1	0.0387535	1	1.6346	0.0453814	1.74953e-05
Os10t0528400-01	Glutathione S_transferase_ C_terminal_like domain containing protein.	3	4	4	1	0.172377	1	1.63367	0.113798	2.06236e-05
Os03t0298400-01	26S proteasome subunit 4_like protein (26S proteasome subunit AtRPT2a).	3	3	11	1	0.149026	1	1.62336	0.106034	0.00153939
Os07t0691800-01	26S proteasome subunit 4_like protein (26S proteasome subunit AtRPT2a).	3	3	11	1	0.149026	1	1.62336	0.106034	0.00153939
Os09t0400000-00	Cinnamyl alcohol dehydrogenase (EC 1.1.1.195).	3	4	14	1	0.00400679	1	1.62175	0.0583701	0.000811513
Os09t0530000-01	Rhodanese_like domain containing protein.	3	4	10	1	0.223929	1	1.61894	0.179881	0.00122043
Os07t0631900-01	Nucleotide_binding_ alpha_beta plait domain containing protein.	3	3	7	1	0.18281	1	1.61589	0.164497	0.00918933
Os03t0182600-03	40S ribosomal protein SA.	3	3	4	1	0.0602293	1	1.60818	0.0992479	0.00904815
Os04t0459900-01	Peptidase_ trypsin_like serine and cysteine domain containing protein.	3	4	8	1	0.10323	1	1.58845	0.0844646	0.000699206
Os01t0172400-04	Phospholipase D alpha 1.	3	3	11	1	0.0737684	1	1.58227	0.172724	0.0115881
Os06t0531200-02	Hypothetical conserved gene.	3	3	9	1	0.102341	1	1.57433	0.175469	0.0243615
Os03t0223400-01	Cytosolic glutamine synthetase_ Ammonium assimilation	3	8	51	1	0.0559065	1	1.56148	0.0757575	5.33417e-05
Os10t0101200-01	Peptidase S10_ serine carboxypeptidase family protein.	3	4	9	1	0.198296	1	1.55839	0.241354	0.0142295
Os04t0650800-02	H0212B02.14 protein.	3	4	20	1	0.0248249	1	1.53399	0.0784194	0.0155004
Os04t0165700-01	Cysteine synthase (EC 2.5.1.47).	3	4	22	1	0.0569221	1	1.51636	0.108358	0.000745739
Os02t0123500-01	NADPH_dependent mannose 6_phosphate reductase.	3	4	20	1	0.139419	1	1.51608	0.141292	0.00201278
Os02t0123500-02	NADP_dependent D_sorbitol_6_phosphate dehydrogenase.	3	4	20	1	0.139419	1	1.51608	0.141292	0.00201278
Os01t0276100-01	3_isopropylmalate dehydrogenase_ chloroplast precursor (EC 1.1.1.85) (Beta_IPM dehydrogenase) (IMDH) (3_IPM_DH).	3	4	4	1	0.122486	1	1.5111	0.131929	0.00175824
Os02t0285300-01	DREPP plasma membrane polypeptide family protein.	3	4	17	1	0.111798	1	1.49372	0.120818	0.00817704
Os08t0288200-01	Adenylate kinase family protein.	3	3	6	1	0.195739	1	1.49344	0.184798	0.0140541
Os02t0816800-01	NAD(P)_binding domain containing protein.	3	3	20	1	0.00637696	1	1.47238	0.0272115	0.00296686
Os01t0758300-01	Phosphoenolpyruvate carboxylase_ housekeeping isozyme (EC 4.1.1.31) (PEPCase).	3	3	5	1	0.122946	1	1.46885	0.127916	0.00328564
Os02t0133800-01	Proteasome subunit alpha type 1 (EC 3.4.25.1) (20S proteasome alpha subunit F) (20S proteasome subunit alpha_6) (Proteasome component C2).	3	3	4	1	0.0775732	1	1.45777	0.11705	0.00186118
Os01t0710000-01	WD_repeat protein RBAP1.	3	6	12	1	0.121826	1	1.44267	0.100697	0.00014703
Os02t0100300-01	HSP associated protein like.	3	4	17	1	0.111571	1	1.43436	0.159316	0.0406812
Os07t0614500-01	Elongation factor 1 beta 2.	3	8	39	1	0.0735228	1	1.43247	0.0727964	1.46157e-05
Os06t0662000-03	V_type proton ATPase catalytic subunit A (Fragment).	3	4	12	1	0.089788	1	1.42547	0.1166	0.00555818
Os07t0165000-01	Prolyl_tRNA synthetase.	3	4	6	1	0.0611465	1	1.42425	0.094506	0.00314395
Os02t0259600-01	50S ribosomal protein L21_ chloroplast precursor (CL21) (CS_L7).	3	6	25	1	0.102893	1	1.4239	0.116067	0.0038445
Os08t0338700-01	Chaperone GrpE type 2.	3	4	14	1	0.15776	1	1.41476	0.114673	0.00483982
Os02t0196800-02	Fumarylacetoacetase.	3	5	15	1	0.083255	1	1.41109	0.143334	0.0233547
Os11t0610900-01	Seryl_tRNA synthetase (EC 6.1.1.11) (Fragment).	3	3	11	1	0.210325	1	1.41091	0.160859	0.0261748
Os04t0376300-01	3_oxoacyl_reductase.	3	4	16	1	0.0834877	1	1.40719	0.105395	0.00284567
Os05t0333500-01	Heat shock protein DnaJ family protein.	3	3	18	1	0.152189	1	1.39314	0.1414	0.00580316
Os12t0514500-02	ATP binding.	3	3	25	1	0.188077	1	1.38457	0.12314	0.00130642
Os02t0436400-01	NAD(P)_binding domain containing protein.	3	3	9	1	0.113352	1	1.38376	0.124139	0.00328787
Os06t0264300-01	RAD23_ isoform I.	3	3	21	1	0.196037	1	1.37317	0.203527	0.0345065
Os01t0558600-01	Ras_related protein RIC1.	3	3	12	1	0.110399	1	1.37289	0.0895519	2.76909e-05
Os08t0562700-01	peptidase M1 family protein.	3	4	24	1	0.0937349	1	1.37038	0.111221	0.00391946
Os04t0404800-01	H0502B11.5 protein.	3	4	13	1	0.123108	1	1.368	0.186231	0.0243192
Os03t0297100-01	40S ribosomal protein S7.	3	6	28	1	0.043345	1	1.36496	0.0739219	0.000965755
Os06t0671900-01	Tubulin beta_3 chain.	3	4	23	1	0.0565798	1	1.36367	0.103989	0.00938811
Os08t0327400-01	Enoyl_ACP reductase (Fragment).	3	4	6	1	0.0992363	1	1.36367	0.133604	0.00708573
Os02t0440000-01	Diaminopimelate decarboxylase.	3	4	13	1	0.203884	1	1.32182	0.166941	0.0234258
Os02t0440000-02	cDNA clone:J013098O07_ full insert sequence.	3	4	13	1	0.203884	1	1.32182	0.166941	0.0234258
Os01t0673600-01	Ubiquitin_conjugating enzyme E2.	3	3	18	1	0.147585	1	1.32132	0.105765	0.0255175
Os08t0242700-02	uridylyltransferase_related.	3	5	29	1	0.0872881	1	1.31487	0.0775359	0.000162759
Os09t0465600-01	Glucose_6_phosphate isomerase_like protein (Fragment).	3	3	5	1	0.141761	1	1.31401	0.120964	0.00356107
Os01t0810300-01	Calmodulin_like protein.	3	4	17	1	0.110273	1	1.31157	0.136632	0.0234512
Os03t0756000-01	60S ribosomal protein L13a_4.	3	3	12	1	0.077808	1	1.30998	0.13161	0.0372138
Os01t0228600-01	2_hydroxyacid dehydrogenase (AGR_L_379p).	3	6	17	1	0.0580242	1	1.30828	0.103102	0.00264592
Os03t0819900-01	RAB8C.	3	3	11	1	0.113796	1	1.30237	0.0941549	0.000731925
Os05t0461300-01	RAB8C.	3	3	11	1	0.113796	1	1.30237	0.0941549	0.000731925
Os07t0239400-01	Ethylene_responsive small GTP_binding protein.	3	3	11	1	0.113796	1	1.30237	0.0941549	0.000731925
Os10t0494200-00	N_acetyl_gamma_glutamyl_phosphate reductase.	3	5	15	1	0.131751	1	1.29666	0.123648	0.0160733
Os03t0315800-02	30S ribosomal protein S1 (Fragment).	3	3	18	1	0.0711005	1	1.28583	0.0751009	0.000616771
Os05t0568900-01	Protease Do_like 1_ chloroplast precursor (EC 3.4.21._).	3	4	25	1	0.128661	1	1.28178	0.144557	0.0184844
Os08t0126300-03	cDNA clone:J023080G06_ full insert sequence.	3	8	51	1	0.0496117	1	1.26803	0.0822	0.0131582
Os04t0508300-01	Glutaredoxin.	3	5	10	1	0.0469638	1	1.26423	0.125799	0.0222105
Os02t0735200-01	Glutamine synthetase shoot isozyme (EC 6.3.1.2) (Glutamate__ammonia ligase) (Clone lambda_GS28).	3	11	63	1	0.0471413	1	1.25487	0.068915	0.00163401
Os09t0539100-01	3_dehydroquinate synthase_like protein.	3	4	11	1	0.0716623	1	1.24476	0.0848865	0.0112422
Os12t0443600-01	UDP_glucose 6_dehydrogenase (EC 1.1.1.22) (UDP_Glc dehydrogenase) (UDP_GlcDH) (UDPGDH).	3	3	15	1	0.329358	1	1.24106	0.317678	0.00828123
Os10t0575700-00	plastid_lipid associated protein 3.	3	4	22	1	0.113451	1	1.23532	0.120605	0.035783
Os04t0459500-01	H0219H12.1 protein.	3	9	94	1	0.0622872	1	1.23251	0.0825542	0.0375051
Os12t0507200-01	Eukaryotic translation initiation factor 5A_2 (eIF_5A_2) (eIF_4D).	3	4	16	1	0.0916983	1	1.21659	0.125333	0.00803153
Os03t0859700-00	RuBisCO subunit binding_protein alpha subunit_ chloroplast precursor (60 kDa chaperonin alpha subunit) (CPN_60 alpha) (Fragment).	3	4	34	1	0.0835383	1	1.21531	0.106067	0.00381826
Os05t0346300-01	40S ribosomal protein S7.	3	7	24	1	0.0411729	1	1.21116	0.0716876	0.0236312
Os04t0658300-01	Ribulose bisphosphate carboxylase/oxygenase activase_ chloroplast precursor (RuBisCO activase) (RA).	3	11	99	1	0.0567279	1	1.19463	0.0624183	0.000954807
Os01t0959900-02	NDH_O (NAD(P)H:plastoquinone dehydrogenase complex subunit O).	3	3	12	1	0.0691042	1	1.18971	0.104271	0.0327209
Os02t0235600-01	60S ribosomal protein L11_2 (L16). Splice isoform 2.	3	3	8	1	0.0702917	1	1.18136	0.077833	0.00179708
Os07t0448800-01	Aquaporin.	3	3	11	1	0.286351	1	1.16653	0.255323	0.0349126
Os02t0117100-01	4_diphosphocytidyl_2C_methyl_D_erythritol synthase_ conserved site domain containing protein.	3	3	17	1	0.131014	1	1.13578	0.106928	0.0222767
Os01t0887100-01	4_(Cytidine 5__diphospho)_2_C_methyl_D_erythritol synthase.	3	4	24	1	0.0941282	1	1.1066	0.0742328	0.0445661
Os03t0731900-01	Isopentenyl/dimethylallyl diphosphate synthase (Fragment).	3	3	17	1	0.0235929	1	1.09679	0.0770982	0.000386014
Os07t0133700-01	FK506 binding protein.	3	4	16	1	0.13545	1	1.07833	0.134626	0.0156748
Os03t0565200-01	Haloacid dehalogenase_like hydrolase domain containing protein.	3	4	14	1	0.0161938	1	1.05406	0.0502843	0.0144516
Os01t0143800-01	Mitochondrial glycoprotein family protein.	3	4	7	1	0.101217	1	1.05055	0.121421	0.00700138
Os06t0197550-00	Chaperonin.	3	4	21	1	0.034416	1	1.04514	0.105923	0.00966546
Os02t0793700-01	Membrane steroid_binding protein 1.	3	3	4	1	0.133124	1	0.942566	0.12352	0.0236685
Os02t0793700-02	Cytochrome b5 domain containing protein.	3	3	4	1	0.133124	1	0.942566	0.12352	0.0236685
Os07t0196200-01	Protein of unknown function DUF3252 domain containing protein.	3	6	24	1	0.0504121	1	0.932909	0.0776441	0.0494051
Os02t0553200-02	thylakoid_bound ascorbate peroxidase APx8.	3	6	23	1	0.125946	1	0.880656	0.136421	0.000692325
Os01t0531500-01	Dienelactone hydrolase domain containing protein.	3	6	26	1	0.13584	1	0.866844	0.109211	0.00420739
Os01t0531500-02	protein usf.	3	6	26	1	0.13584	1	0.866844	0.109211	0.00420739
Os02t0720900-01	Peptidase A1 domain containing protein.	3	4	11	1	0.0639422	1	0.860443	0.139547	0.047921
Os02t0720900-04	Aspartic proteinase nepenthesin_1.	3	4	11	1	0.0639422	1	0.860443	0.139547	0.047921
Os02t0234500-03	UOS1.	3	3	13	1	0.0560639	1	0.826396	0.060498	0.000153141
Os01t0600900-02	Chlorophyll a_b binding protein 2_ chloroplast precursor (LHCII type I CAB_2) (LHCP).	3	11	54	1	0.0751836	1	0.810786	0.0809466	8.54438e-06
Os09t0346500-04	Chlorophyll a_b binding protein_ chloroplast precursor (LHCII type I CAB) (LHCP).	3	11	54	1	0.0751836	1	0.810786	0.0809466	8.54438e-06
Os08t0541400-01	Peptidyl_prolyl cis_trans isomerase_ FKBP_type domain containing protein.	3	4	19	1	0.182566	1	0.789047	0.176491	0.00808483
Os03t0219200-01	Superoxide dismutase (EC 1.15.1.1).	3	5	19	1	0.0842974	1	0.723685	0.160037	0.0317074
Os03t0651000-01	Glu_tRNAGln amidotransferase_ C subunit family protein.	3	3	17	1	0.17637	1	0.665608	0.223004	0.0397956
Os03t0109600-02	transcription factor BTF3.	3	3	27	1	0.0211873	1	0.596779	0.127938	0.013802
Os08t0560900-03	Photosystem I reaction center subunit II_ chloroplastic.	3	3	32	1	0.232857	1	0.550594	0.287969	0.0109085
Os07t0677200-02	Peroxidase.	3	4	14	1	0.257149	1	0.536748	0.285778	0.0118904
Os03t0339300-02	Peroxidase (EC 1.11.1.7).	3	3	6	1	0.182085	1	0.530432	0.297309	0.00506774
Os07t0607800-02	Protein of unknown function DUF2996 domain containing protein.	3	6	8	1	0.0368744	1	0.528177	0.109744	1.90702e-07
Os03t0323200-02	Magnesium_chelatase subunit H family protein_ expressed.	3	3	7	1	0.128012	1	0.518842	0.0800333	0.0028777
Os06t0216300-01	12_oxophytodienoic acid reductase.	2	3	6	1	0.840325	1	64.5495	0.569025	0.000421462
Os03t0266900-02	Low molecular mass heat shock protein Oshsp17.3.	2	3	6	1	0.24519	1	8.11156	0.209037	5.89477e-05
Os03t0267000-00	Low molecular mass heat shock protein Oshsp18.0.	2	3	6	1	0.24519	1	8.11156	0.209037	5.89477e-05
Os04t0269600-02	cDNA clone:J023110G01_ full insert sequence.	2	3	9	1	0.237823	1	3.42864	0.331442	0.000286835
Os10t0527800-01	Tau class GST protein 3.	2	2	3	1	0.684837	1	3.15144	0.496647	0.00123192
Os10t0528100-01	Glutathione S_transferase GST 42 (EC 2.5.1.18) (Fragment).	2	2	3	1	0.684837	1	3.15144	0.496647	0.00123192
Os05t0410200-01	Alpha/beta hydrolase fold_3 domain containing protein.	2	3	5	1	0.259337	1	2.79289	0.241247	0.000558686
Os09t0491772-01	Heat shock protein 70 (Hsc70_5).	2	4	13	1	0.155792	1	2.76608	0.118897	5.79908e-09
Os02t0274100-02	Peroxisomal fatty acid beta_oxidation multifunctional protein.	2	2	7	1	0.0589044	1	2.62826	0.310407	0.0372803
Os02t0232400-02	Citrate synthase.	2	2	4	1	0.290339	1	2.61535	0.310618	0.0125063
Os08t0529100-01	Proteasome subunit beta type 1 (EC 3.4.25.1) (20S proteasome alpha subunit F) (20S proteasome subunit beta_6).	2	2	5	1	0.212794	1	2.52578	0.222474	0.000699502
Os05t0140500-01	RNA binding motif protein 8 family protein.	2	3	5	1	0.132601	1	2.38674	0.085394	0.000177743
Os07t0168000-01	Polyribonucleotide phophorylase (Fragment).	2	2	3	1	0.146115	1	2.38362	0.0978307	4.43702e-07
Os04t0556300-01	Glutathione peroxidase.	2	2	2	1	0.213857	1	2.30987	0.189161	0.000105775
Os04t0556300-02	Glutathione peroxidase.	2	2	2	1	0.213857	1	2.30987	0.189161	0.000105775
Os02t0725100-01	Thioredoxin fold domain containing protein.	2	2	4	1	0.226482	1	2.283	0.249117	0.00499863
Os01t0300200-03	ACLB_1 (ATP_citrate lyase B_1).	2	3	3	1	0.215658	1	2.24818	0.192452	6.12236e-05
Os08t0135900-01	Tryptophan synthase beta chain 1 (EC 4.2.1.20) (Orange pericarp 1) (Fragment).	2	2	12	1	0.484271	1	2.23514	0.31455	0.0018501
Os08t0135900-02	Tryptophan synthase beta_subunit.	2	2	12	1	0.484271	1	2.23514	0.31455	0.0018501
Os08t0135900-03	Tryptophan synthase beta_subunit.	2	2	12	1	0.484271	1	2.23514	0.31455	0.0018501
Os02t0218200-01	Peptidase M1_ membrane alanine aminopeptidase family protein.	2	2	12	1	0.169698	1	2.23273	0.252855	0.010707
Os02t0188000-01	UDP_glucuronosyl/UDP_glucosyltransferase family protein.	2	2	3	1	0.216673	1	2.21419	0.262342	0.00137184
Os01t0321300-00	Protein translocase subunit secA.	2	2	2	1	0.457703	1	2.20152	0.415962	0.0184539
Os02t0526400-01	ATP_dependent Clp protease ATP_binding subunit.	2	3	15	1	0.195659	1	2.20109	0.161014	0.00058295
Os01t0152700-01	Histone H2B (CaH2B).	2	2	6	1	0.0400393	1	2.20106	0.107145	0.000978025
Os01t0502900-00	Histone H2B.2.	2	2	6	1	0.0400393	1	2.20106	0.107145	0.000978025
Os05t0460475-00	Histone H2B.11.	2	2	6	1	0.0400393	1	2.20106	0.107145	0.000978025
Os05t0181000-01	Heat shock protein Hsp70 family protein.	2	3	5	1	0.230198	1	2.19322	0.154192	0.000367209
Os03t0693900-00	Oxalate oxidase 1 (EC 1.2.3.4) (Germin).	2	3	16	1	0.0167494	1	2.07081	0.216051	0.0225829
Os03t0694000-01	Oxalate oxidase 1 (EC 1.2.3.4) (Germin).	2	3	16	1	0.0167494	1	2.07081	0.216051	0.0225829
Os03t0822700-01	Armadillo_like helical domain containing protein.	2	2	11	1	0.242991	1	2.06078	0.223329	0.00070769
Os03t0798600-01	40S ribosomal protein S15 (Fragment).	2	5	11	1	0.107993	1	2.05064	0.0801386	2.14861e-06
Os08t0424500-02	Betaine aldehyde dehydrogenase.	2	4	6	1	0.105417	1	2.01339	0.130052	6.3244e-05
Os08t0117200-00	40S ribosomal protein S13 (Fragment).	2	3	14	1	0.225409	1	1.96318	0.178728	0.000113272
Os02t0600400-01	Glucose_6_phosphate dehydrogenase.	2	2	16	1	0.0889698	1	1.94835	0.13948	0.00328568
Os03t0162200-01	Histone H2A.	2	5	17	1	0.116174	1	1.92144	0.1247	5.9193e-05
Os03t0743400-01	H2A protein.	2	5	17	1	0.116174	1	1.92144	0.1247	5.9193e-05
Os10t0418000-01	Histone H2A.	2	5	17	1	0.116174	1	1.92144	0.1247	5.9193e-05
Os03t0344100-01	ASF/SF2_like pre_mRNA splicing factor SRP32__.	2	2	10	1	0.100639	1	1.91991	0.146324	0.00243642
Os03t0344100-02	Alternative splicing regulator.	2	2	10	1	0.100639	1	1.91991	0.146324	0.00243642
Os07t0673500-01	ASF/SF2_like pre_mRNA splicing factor SRP32__.	2	2	10	1	0.100639	1	1.91991	0.146324	0.00243642
Os07t0673500-02	cDNA clone:001_208_C08_ full insert sequence (Fragment).	2	2	10	1	0.100639	1	1.91991	0.146324	0.00243642
Os03t0264400-01	Anthranilate synthase alpha 2 subunit.	2	2	7	1	0.154034	1	1.91978	0.150428	0.00041576
Os03t0264400-02	Anthranilate synthase component I family protein_ expressed.	2	2	7	1	0.154034	1	1.91978	0.150428	0.00041576
Os01t0502700-00	Histone H2A.	2	7	20	1	0.111014	1	1.87237	0.111755	1.1671e-06
Os03t0279200-01	Histone H2A.	2	7	20	1	0.111014	1	1.87237	0.111755	1.1671e-06
Os05t0113900-01	Histone H2A.	2	7	20	1	0.111014	1	1.87237	0.111755	1.1671e-06
Os05t0461400-02	Histone H2A.2.1.	2	7	20	1	0.111014	1	1.87237	0.111755	1.1671e-06
Os11t0106400-01	Ubiquitin_activating enzyme E1 2.	2	2	2	1	0.149991	1	1.85127	0.16219	0.00497757
Os09t0541700-01	mRNA_ clone: RTFL01_25_P14.	2	3	4	1	0.31657	1	1.84993	0.265312	0.00722035
Os02t0664000-01	Phospholipid hydroperoxide glutathione peroxidase_ chloroplast precursor (EC 1.11.1.12) (PHGPx).	2	2	7	1	0.189861	1	1.8451	0.182656	0.00156004
Os09t0115400-03	Hypothetical conserved gene.	2	2	9	1	0.18547	1	1.82147	0.138788	0.000202833
Os09t0115400-04	Hypothetical conserved gene.	2	2	9	1	0.18547	1	1.82147	0.138788	0.000202833
Os05t0597100-01	Histone H4 deacetylase_ Negative regulation of innate immunity	2	2	3	1	0.224813	1	1.8149	0.179184	0.000231795
Os03t0805200-01	RNA helicase (Fragment).	2	2	5	1	0.110882	1	1.8137	0.0752877	0.000148265
Os07t0202100-01	ATP_dependent RNA helicase ded1.	2	2	5	1	0.110882	1	1.8137	0.0752877	0.000148265
Os03t0296400-01	Eukaryotic translation initiation factor 2 subunit 1 (Eukaryotic translation initiation factor 2 alpha subunit) (eIF_2_alpha) (EIF_ 2alpha) (EIF_2A) (Fragment).	2	3	4	1	0.0904993	1	1.80962	0.0933608	2.2812e-05
Os01t0823300-00	Ribosomal protein S26.	2	5	23	1	0.322235	1	1.80319	0.244903	0.00249301
Os03t0212700-02	mitochondrial_processing peptidase beta subunit.	2	4	17	1	0.102923	1	1.7635	0.123308	0.000250784
Os10t0569200-01	Six_bladed beta_propeller_ TolB_like domain containing protein.	2	2	2	1	0.228891	1	1.75267	0.219772	0.00372946
Os06t0716700-02	Heat shock protein 90.	2	2	7	1	0.173607	1	1.74485	0.148986	0.000953227
Os06t0716700-03	Heat shock protein 90.	2	2	7	1	0.173607	1	1.74485	0.148986	0.000953227
Os01t0617500-01	Tetratricopeptide_like helical domain containing protein.	2	2	5	1	0.101883	1	1.73093	0.101011	0.000125812
Os01t0372700-01	Asparaginyl_tRNA synthetase_ cytoplasmic 1 (EC 6.1.1.22) (Asparagine__ tRNA ligase 1) (AsnRS 1).	2	2	11	1	0.027102	1	1.72448	0.0770683	0.000627958
Os03t0720300-01	Glutamate decarboxylase isozyme 1 (EC 4.1.1.15).	2	4	22	1	0.0627331	1	1.72231	0.132753	0.00380438
Os12t0566300-01	ATP citrate lyase beta (Fragment).	2	2	10	1	0.0766993	1	1.70227	0.122871	0.00586884
Os04t0636900-01	RNA_binding region RNP_1 (RNA recognition motif) domain containing protein.	2	6	20	1	0.137852	1	1.70105	0.0980123	3.08283e-06
Os08t0224700-01	26S proteasome subunit RPN2a.	2	2	6	1	0.349983	1	1.67755	0.22027	0.00618132
Os08t0224700-02	predicted protein.	2	2	6	1	0.349983	1	1.67755	0.22027	0.00618132
Os08t0566400-01	Ribokinase family protein.	2	3	3	1	0.182385	1	1.67732	0.154	9.09567e-05
Os08t0566400-02	pfkB_type carbohydrate kinase family protein.	2	3	3	1	0.182385	1	1.67732	0.154	9.09567e-05
Os12t0176800-01	Heterochromatin protein (Fragment).	2	2	6	1	0.310878	1	1.66837	0.259944	0.00826639
Os12t0607100-01	Heterochromatin protein (Fragment).	2	2	6	1	0.310878	1	1.66837	0.259944	0.00826639
Os12t0183100-01	Branched chain alpha_keto acid dehydrogenase E1_alpha subunit (Fragment).	2	3	7	1	0.169953	1	1.66204	0.169521	0.0051713
Os12t0183100-03	Branched_chain alpha keto_acid dehydrogenase E1 alpha subunit_like protein.	2	3	7	1	0.169953	1	1.66204	0.169521	0.0051713
Os03t0721900-00	Histone H2A.	2	2	8	1	0.23295	1	1.66142	0.222856	0.00510918
Os11t0107500-01	Tautomerase domain containing protein.	2	4	9	1	0.179524	1	1.65708	0.146244	0.000630491
Os12t0107500-01	Macrophage migration inhibitory factor.	2	4	9	1	0.179524	1	1.65708	0.146244	0.000630491
Os12t0623900-03	Methionine synthase 2 enzyme.	2	3	30	1	0.164083	1	1.63961	0.124138	0.0010038
Os09t0400300-01	Cinnamyl alcohol dehydrogenase (EC 1.1.1.195).	2	3	9	1	0.00400706	1	1.63767	0.058949	0.000373773
Os03t0298400-02	26S protease regulatory subunit 4 homolog.	2	2	10	1	0.149651	1	1.63075	0.106543	0.000322617
Os07t0691800-02	26S protease regulatory subunit 4 homolog.	2	2	10	1	0.149651	1	1.63075	0.106543	0.000322617
Os02t0102700-01	AGL157Cp.	2	2	10	1	0.305616	1	1.62921	0.317263	0.0237003
Os03t0240800-01	AGL157Cp.	2	2	10	1	0.305616	1	1.62921	0.317263	0.0237003
Os01t0253300-01	Importin alpha_1a subunit.	2	3	10	1	0.108714	1	1.62771	0.109839	0.000597767
Os01t0815800-01	60S ribosomal protein L24_A (L30A) (RP29) (YL21).	2	2	4	1	0.140811	1	1.61036	0.113834	0.0130456
Os05t0486700-01	Ribosomal protein L24e domain containing protein.	2	2	4	1	0.140811	1	1.61036	0.113834	0.0130456
Os04t0107900-02	Heat shock protein 81_1 (HSP81_1) (Heat shock protein 83).	2	2	24	1	0.122708	1	1.60785	0.108675	0.000185456
Os02t0146700-02	PSMD2 subunit (Fragment).	2	2	5	1	0.235785	1	1.59201	0.191145	0.014228
Os05t0477300-03	Ribosomal protein S26e domain containing protein.	2	7	39	1	0.195596	1	1.58982	0.164371	0.000501053
Os02t0595500-01	NAD_dependent isocitrate dehydrogenase precursor (EC 1.1.1.41).	2	3	7	1	0.187189	1	1.58178	0.171188	0.0111537
Os04t0479200-01	NAD_dependent isocitrate dehydrogenase c;1.	2	3	7	1	0.187189	1	1.58178	0.171188	0.0111537
Os05t0593100-01	Vacuolar ATP synthase subunit C (EC 3.6.3.14) (V_ATPase C subunit) (Vacuolar proton pump C subunit).	2	5	22	1	0.0605265	1	1.57477	0.0703737	7.16832e-06
Os02t0803700-01	26S protease regulatory subunit 6A homolog (TAT_binding protein homolog 1) (TBP_1).	2	2	14	1	0.15605	1	1.57382	0.181387	0.00845339
Os06t0173100-01	26S protease regulatory subunit 6A homolog (TAT_binding protein homolog 1) (TBP_1) (Mg(2_)_dependent ATPase 1) (LEMA_1).	2	2	14	1	0.15605	1	1.57382	0.181387	0.00845339
Os07t0695800-01	2_oxoglutarate dehydrogenase_ E1 component.	2	3	5	1	0.13312	1	1.57303	0.131065	0.00108257
Os02t0199900-01	26S proteasome regulatory complex subunit p42D.	2	2	21	1	0.179495	1	1.56738	0.186706	0.00533123
Os02t0199900-02	26S protease regulatory subunit S10B.	2	2	21	1	0.179495	1	1.56738	0.186706	0.00533123
Os03t0579300-00	60S ribosomal protein L19.	2	2	23	1	0.260514	1	1.54844	0.219579	0.0129924
Os02t0244700-04	Phosphoenolpyruvate carboxylase.	2	2	9	1	0.128482	1	1.5389	0.140327	0.00297618
Os09t0298200-01	Brittle 2.	2	3	4	1	0.162782	1	1.53523	0.138338	0.00131683
Os04t0448800-01	Mitochondrial phosphate transporter (Fragment).	2	2	12	1	0.189285	1	1.53518	0.187483	0.00599705
Os12t0152700-01	Amino acid_binding ACT domain containing protein.	2	3	3	1	0.0772552	1	1.53235	0.213406	0.00115724
Os12t0152700-02	ACT domain containing protein.	2	3	3	1	0.0772552	1	1.53235	0.213406	0.00115724
Os01t0758300-02	Phosphoenolpyruvate carboxylase_ housekeeping isozyme.	2	2	3	1	0.137009	1	1.53214	0.15093	0.00861895
Os02t0259600-02	50S ribosomal protein L21.	2	5	15	1	0.165498	1	1.5316	0.157258	0.0108485
Os06t0196600-01	3_oxoacyl_[acyl_carrier_protein] synthase I_ chloroplast precursor (EC 2.3.1.41) (Beta_ketoacyl_ACP synthase I) (KAS I).	2	3	8	1	0.119276	1	1.52865	0.110614	0.00406429
Os08t0478800-01	Phosphoglucose isomerase (PGI) family protein.	2	2	4	1	0.193268	1	1.50659	0.166711	0.00221333
Os01t0841600-01	Triosephosphate isomerase_ cytosolic (EC 5.3.1.1) (TIM) (Triose_ phosphate isomerase).	2	2	5	1	0.0601153	1	1.49347	0.0746952	0.000533537
Os05t0129100-00	Acetylornithine aminotransferase_ mitochondrial.	2	2	11	1	0.103731	1	1.48773	0.0987324	0.000280329
Os08t0548900-01	Proteasome subunit alpha type 7 (EC 3.4.25.1) (20S proteasome alpha subunit D) (20S proteasome subunit alpha_4).	2	3	8	1	0.142898	1	1.48571	0.133189	0.00118167
Os09t0538200-01	Proteasome subunit alpha type 7 (EC 3.4.25.1) (20S proteasome alpha subunit D) (20S proteasome subunit alpha_4).	2	3	8	1	0.142898	1	1.48571	0.133189	0.00118167
Os05t0552300-02	Guanine nucleotide_binding protein beta subunit_like protein (GPB_LR) (RWD).	2	3	4	1	0.0906537	1	1.46826	0.0623593	0.00016343
Os02t0634900-01	Proteasome subunit alpha type 2 (EC 3.4.25.1) (20S proteasome alpha subunit B) (20S proteasome subunit alpha_2).	2	3	9	1	0.0967711	1	1.46665	0.119413	0.00368129
Os03t0387100-01	Proteasome subunit alpha type 2 (EC 3.4.25.1) (20S proteasome alpha subunit B) (20S proteasome subunit alpha_2).	2	3	9	1	0.0967711	1	1.46665	0.119413	0.00368129
Os09t0327400-01	Glycoside hydrolase_type carbohydrate_binding_ subgroup domain containing protein.	2	2	11	1	0.151492	1	1.45877	0.169736	0.0226307
Os03t0735300-01	Alba_ DNA/RNA_binding protein family protein.	2	2	4	1	0.213604	1	1.45271	0.209176	0.028884
Os02t0478700-01	Ribosomal protein S27.	2	4	30	1	0.130754	1	1.43594	0.150591	0.00887606
Os04t0346100-01	Ribosomal protein S27.	2	4	30	1	0.130754	1	1.43594	0.150591	0.00887606
Os05t0137400-01	Aspartic protease precursor.	2	2	12	1	0.0681998	1	1.43578	0.16661	0.0417255
Os02t0105200-01	Dihydrolipoamide S_acetyltransferase (EC 2.3.1.12).	2	2	14	1	0.0883757	1	1.43419	0.166633	0.0384391
Os07t0410100-01	Dihydrolipoamide S_acetyltransferase (EC 2.3.1.12).	2	2	14	1	0.0883757	1	1.43419	0.166633	0.0384391
Os03t0828100-02	50S ribosomal protein L18.	2	2	16	1	0.168629	1	1.43227	0.197825	0.0349696
Os05t0418000-01	GDP dissociation inhibitor protein OsGDI1.	2	2	6	1	0.240089	1	1.43165	0.177814	0.0134938
Os01t0760600-01	Aspartate aminotransferase_ cytoplasmic (EC 2.6.1.1) (Transaminase A).	2	2	3	1	0.187392	1	1.4259	0.18965	0.0139934
Os01t0760600-04	Aspartate aminotransferase.	2	2	3	1	0.187392	1	1.4259	0.18965	0.0139934
Os10t0529300-01	Tau class GST protein 3.	2	3	23	1	0.0719884	1	1.41956	0.132543	0.00329165
Os11t0610900-02	Hypothetical conserved gene.	2	2	10	1	0.215482	1	1.4195	0.164233	0.0100057
Os01t0102600-01	Shikimate kinase domain containing protein.	2	3	7	1	0.154485	1	1.41078	0.105939	0.00108011
Os11t0455500-02	Adenosylhomocysteinase.	2	3	22	1	0.208871	1	1.40121	0.18405	0.0299857
Os04t0665800-01	H1005F08.12 protein.	2	2	3	1	0.253543	1	1.40014	0.180595	0.0366307
Os01t0191100-01	Acidic ribosomal protein P2a_4 (Fragment).	2	4	19	1	0.0308847	1	1.39675	0.105633	0.00165252
Os05t0482700-01	2_3_bisphosphoglycerate_independent phosphoglycerate mutase (EC 5.4.2.1) (Phosphoglyceromutase) (BPG_independent PGAM) (PGAM_I).	2	2	11	1	0.112287	1	1.39298	0.118879	0.00479406
Os05t0187000-01	Beta 2 subunit of 20S proteasome (20S proteasome beta subunit).	2	2	4	1	0.057865	1	1.33998	0.120301	0.00584461
Os05t0187000-02	Proteasome subunit beta type 7_A.	2	2	4	1	0.057865	1	1.33998	0.120301	0.00584461
Os07t0614500-03	elongation factor 1_delta 1.	2	6	23	1	0.0920132	1	1.32964	0.0881217	0.00190142
Os08t0562700-02	predicted protein.	2	3	12	1	0.172807	1	1.32767	0.158925	0.0193348
Os01t0743400-01	Tryptophanyl_tRNA synthetase (Fragment).	2	2	12	1	0.176174	1	1.32626	0.186229	0.0323582
Os01t0743400-02	predicted protein.	2	2	12	1	0.176174	1	1.32626	0.186229	0.0323582
Os03t0337800-01	60S ribosomal protein L19 (Fragment).	2	4	25	1	0.17474	1	1.32193	0.1612	0.0324853
Os02t0221500-01	Nucleotide_binding_ alpha_beta plait domain containing protein.	2	3	9	1	0.060619	1	1.3173	0.152767	0.013805
Os06t0232000-01	Pro_resilin.	2	6	28	1	0.102415	1	1.31543	0.106036	0.000688541
Os04t0103200-01	Proteasome component region PCI domain containing protein.	2	3	3	1	0.156528	1	1.30983	0.151181	0.0163979
Os10t0159700-01	Heat shock protein Hsp20 domain containing protein.	2	5	7	1	0.144364	1	1.30925	0.179335	0.0184308
Os01t0282800-02	Tubulin beta_5 chain (Beta_5 tubulin).	2	2	12	1	0.0587002	1	1.30707	0.115531	0.0403238
Os01t0805900-01	Tubulin beta_2 chain (Beta_2 tubulin).	2	2	12	1	0.0587002	1	1.30707	0.115531	0.0403238
Os03t0661300-01	Beta_tubulin (Beta_3 tubulin) (Tubulin beta subunit).	2	2	12	1	0.0587002	1	1.30707	0.115531	0.0403238
Os05t0413200-01	Beta_tubulin.	2	2	12	1	0.0587002	1	1.30707	0.115531	0.0403238
Os01t0935700-02	Cytochrome c1 (Fragment).	2	2	11	1	0.0826227	1	1.30247	0.116427	0.0159325
Os05t0301700-01	Cytochrome c1 (Fragment).	2	2	11	1	0.0826227	1	1.30247	0.116427	0.0159325
Os03t0343500-01	60S ribosomal protein L22_2.	2	2	15	1	0.0988249	1	1.2999	0.150489	0.0174047
Os01t0693800-01	Threonine synthase_ chloroplast precursor (EC 4.2.3.1) (TS).	2	3	8	1	0.180167	1	1.29764	0.120306	0.0177483
Os07t0597000-01	Eukaryotic translation initiation factor 5A (eIF_5A).	2	2	2	1	0.16587	1	1.29751	0.136737	0.0131288
Os01t0179700-01	GTP_binding protein YPTM2.	2	2	10	1	0.11662	1	1.29578	0.0961141	0.000802097
Os02t0653800-01	GTP_binding protein.	2	2	10	1	0.11662	1	1.29578	0.0961141	0.000802097
Os12t0409000-01	Serine hydroxymethyltransferase.	2	4	22	1	0.136997	1	1.28278	0.113295	0.00692537
Os06t0625500-01	Thioredoxin peroxidase.	2	3	24	1	0.114197	1	1.27915	0.129608	0.0375782
Os11t0660500-01	Translationally controlled tumor protein (Fragment).	2	3	20	1	0.106133	1	1.27672	0.117731	0.0138518
Os05t0208000-04	Mitochondrial 2_oxoglutarate/malate carrier protein.	2	2	16	1	0.110822	1	1.27546	0.128319	0.0240868
Os03t0758800-01	Eukaryotic translation initiation factor 5A_2 (eIF_5A_2) (eIF_4D).	2	2	13	1	0.123274	1	1.27222	0.10254	0.00249394
Os08t0120600-01	Fructose_bisphosphate aldolase_ cytoplasmic isozyme (EC 4.1.2.13).	2	4	14	1	0.0948171	1	1.24378	0.101753	0.00874929
Os03t0831500-01	Phosphoribosylformylglycinamidine cyclo_ligase_ chloroplast/mitochondrial precursor (EC 6.3.3.1) (AIRS) (Phosphoribosyl_aminoimidazole synthetase) (AIR synthase) (VUpur5).	2	2	4	1	0.134406	1	1.23866	0.0947468	0.00572804
Os02t0143100-01	Sucrose_phosphatase (EC 3.1.3.24).	2	3	7	1	0.157722	1	1.23368	0.12116	0.0254363
Os08t0536000-01	Pyruvate dehydrogenase E1 beta subunit isoform 1 (EC 1.2.4.1).	2	2	8	1	0.0976762	1	1.22732	0.105285	0.0132304
Os01t0505400-02	2_hydroxyphytanoyl_CoA lyase.	2	3	8	1	0.0390638	1	1.22456	0.10254	0.00294604
Os05t0129000-02	cDNA clone:J033125H02_ full insert sequence.	2	2	14	1	0.278046	1	1.22121	0.201097	0.0276982
Os07t0462000-01	Glutamate__cysteine ligase_ GCS2 family protein.	2	2	14	1	0.278046	1	1.22121	0.201097	0.0276982
Os02t0234500-02	predicted protein.	2	2	2	1	0.0764893	1	1.21414	0.0890287	0.0248145
Os03t0267300-02	Chloroplast fructose_1_6_bisphosphatase.	2	4	44	1	0.0737904	1	1.21098	0.0808055	0.0145899
Os06t0120732-00	ATP synthase subunit beta (Fragment).	2	6	65	1	0.0846159	1	1.18964	0.160567	0.00264233
Os10t0580800-01	NClpP4 (Fragment).	2	5	19	1	0.0972118	1	1.1174	0.0996182	0.00056984
Os01t0764000-01	Glutathione S_transferase I (EC 2.5.1.18) (GST_I) (GST_29) (GST class_ phi).	2	4	30	1	0.0393642	1	1.11611	0.0457754	0.000423971
Os03t0425600-00	UDP_glucose dehydrogenase.	2	2	10	1	0.393501	1	1.07354	0.468532	0.00925829
Os02t0589000-01	Lecithin:cholesterol acyltransferase family protein.	2	4	5	1	0.206032	1	1.06503	0.257662	0.0355975
Os03t0851100-01	Translational elongation factor EF_TuM.	2	3	13	1	0.0982924	1	0.99244	0.0901983	0.0220356
Os03t0598800-01	Ribosomal protein L15.	2	2	3	1	0.186727	1	0.984857	0.167401	0.00361402
Os03t0598800-02	60S ribosomal protein L15.	2	2	3	1	0.186727	1	0.984857	0.167401	0.00361402
Os05t0274900-00	60S ribosomal protein L15_1.	2	2	3	1	0.186727	1	0.984857	0.167401	0.00361402
Os12t0548300-02	Nucleoside diphosphate kinase (Fragment).	2	4	25	1	0.0720744	1	0.894871	0.0726471	0.013723
Os12t0541500-05	Elongation factor Ts.	2	2	11	1	0.100545	1	0.866893	0.165502	0.0255323
Os08t0557400-01	Protein tyrosine phosphatase_like protein.	2	5	17	1	0.0958742	1	0.826148	0.128898	0.0109783
Os02t0638300-01	Ferredoxin_thioredoxin reductase_ variable chain (FTR_V) (Ferredoxin_ thioredoxin reductase subunit A) (FTR_A).	2	3	26	1	0.0836182	1	0.790611	0.0928492	0.00296651
Os03t0856500-01	Plastid_specific 30S ribosomal protein 1_ chloroplast precursor (CS_ S5) (CS5) (S22) (Ribosomal protein 1) (PSRP_1).	2	2	5	1	0.145818	1	0.75785	0.135146	0.0152265
Os01t0720500-01	Type I chlorophyll a/b_binding protein b (Fragment).	2	9	48	1	0.0755631	1	0.739727	0.0820799	0.00130544
Os03t0161800-01	SIPL.	2	2	3	1	0.16742	1	0.697449	0.200692	0.00734223
Os07t0243150-01	Hypothetical conserved gene.	2	2	3	1	0.121401	1	0.662045	0.26586	0.0484058
Os01t0338600-01	cysteine sulfinate desulfinase/cysteine desulfurase and related enzymes.	2	2	13	1	0.289511	1	0.642614	0.18381	0.0211564
Os08t0104600-02	Ferredoxin I_ chloroplast precursor (Anti_disease protein 1).	2	3	42	1	0.111075	1	0.609958	0.114033	0.00118006
Os03t0176700-00	Conserved hypothetical protein.	2	2	13	1	0.206998	1	0.585921	0.198377	0.017744
Os01t0940700-01	Glucan endo_1_3_beta_glucosidase GII precursor (EC 3.2.1.39) ((1__3)_ beta_glucan endohydrolase GII) ((1__3)_beta_glucanase isoenzyme GII) (Beta_1_3_endoglucanase GII).	2	2	9	1	0.11896	1	0.558347	0.258332	0.0357593
Os01t0940700-02	Beta 1_3_glucanase.	2	2	9	1	0.11896	1	0.558347	0.258332	0.0357593
Os07t0677300-01	Peroxidase.	2	3	19	1	0.253205	1	0.524685	0.365796	0.0108903
Os01t0713200-01	Beta_glucanase.	2	2	4	1	0.274801	1	0.524301	0.378987	0.00996218
Os07t0656500-00	Magnesium_chelatase subunit H family protein_ expressed.	2	2	5	1	0.135379	1	0.514929	0.0824504	0.00740179
1Accession number on UNIPROT databank.
2Protein indentification.
3Number of matched peptides.
4Number of frames containing the chromatographic peak areas.
5Proteins matching the same set of peptides.
6Average ratio between abundance of a protein from NT-control vs. NT-control.
7Standard deviation of protein abundance from NT-control.
8Tukey's test result for ratio diferences between protein abundance from NT-control vs. NT-control.
9Average ratio between abundance of a protein from APX4-AT vs. NT-control.
10Standard deviation of protein abundance from APX4-AT.
11Tukey's test result for ratio diferences between protein abundance from APX4-AT vs. NT-control.

## Sheet: All proteins
PROTEINID	DESCRIPTION	PEPTIDES	FRAMES	HITS	Ratio_NT0AT	StdDev_NT0AT	PValue_NT0AT	Ratio_APX410AT	StdDev_APX410AT	PValue_APX410AT
DEFAULT://Os07t0658400-02	Similar to Fd_GOGAT protein (Fragment).	27	51	264	1	0.0280681	1	1.29225	0.0393033	2.04281e-13
DEFAULT://Os12t0230100-01	Similar to ATP_dependent Clp protease ATP_binding subunit clpA homolog_ chloroplast precursor (Fragment).	26	43	167	1	0.0405601	1	1.61108	0.0392234	9.9e-20
DEFAULT://Os12t0277500-01	Similar to RuBisCO subunit binding_protein alpha subunit_ chloroplast precursor (60 kDa chaperonin alpha subunit) (CPN_60 alpha) (Fragment).	24	39	265	1	0.0201293	1	1.32302	0.0322358	2.64344e-12
DEFAULT://Os07t0658400-01	Similar to Ferredoxin_dependent glutamate synthase.	22	46	194	1	0.0248736	1	1.30406	0.0391513	6.8745e-13
DEFAULT://Os05t0496200-01	Similar to 3_phosphoglycerate kinase (Fragment).	22	56	450	1	0.0309425	1	1.40915	0.0292913	9.9e-20
DEFAULT://Os10t0356000-00	Similar to ribulose_1_5_bisphosphate carboxylase/oxygenase large subunit.	22	82	841	1	0.0158043	1	1.13344	0.0217401	3.33067e-16
DEFAULT://Os12t0207600-00	Similar to ribulose_1_5_bisphosphate carboxylase/oxygenase large subunit.	22	82	826	1	0.0158051	1	1.1305	0.02174	1.9984e-15
DEFAULT://Os03t0738400-01	Similar to Serine hydroxymethyltransferase_ cytosolic (EC 2.1.2.1) (Serine methylase) (Glycine hydroxymethyltransferase) (SHMT).	21	49	364	1	0.043291	1	1.40278	0.0442912	2.2973e-07
DEFAULT://Os05t0553000-02	ATP synthase beta chain_ mitochondrial precursor (EC 3.6.3.14).	20	39	257	1	0.019996	1	1.34687	0.0287505	9.9e-20
DEFAULT://Os11t0707000-02	Ribulose_bisphosphate carboxylase activase (EC 6.3.4._) (Fragments).	20	73	660	1	0.0225838	1	1.1616	0.0296889	5.95576e-08
DEFAULT://Os11t0707000-03	Similar to Ribulose bisphosphate carboxylase/oxygenase activase_ chloroplastic.	20	73	660	1	0.0225838	1	1.1616	0.0296889	5.95576e-08
DEFAULT://Os12t0277500-02	Similar to RuBisCO large subunit_binding protein subunit alpha_ chloroplastic (Fragment).	19	32	223	1	0.0211561	1	1.34162	0.0346076	3.08713e-11
DEFAULT://Os03t0738400-03	Similar to Serine hydroxymethyltransferase.	19	40	325	1	0.044896	1	1.33443	0.0466344	1.13832e-05
DEFAULT://Os05t0291700-02	Similar to cDNA clone:002_143_C11_ full insert sequence.	19	28	139	1	0.041203	1	1.29115	0.0382891	3.71811e-11
DEFAULT://Os05t0291700-03	NAD(P)_binding domain containing protein.	19	28	139	1	0.041203	1	1.29115	0.0382891	3.71811e-11
DEFAULT://Os12t0541500-02	Similar to Chloroplast polyprotein of elongation factor Ts.	19	25	147	1	0.0365528	1	1.34669	0.0432491	3.28909e-08
DEFAULT://Os11t0703900-01	Heat shock protein 70.	19	27	169	1	0.0381897	1	1.79893	0.0370304	9.9e-20
DEFAULT://Os06t0133800-01	Similar to Transferase.	19	41	361	1	0.0196783	1	1.4442	0.0362638	7.77156e-16
DEFAULT://Os03t0276500-01	Similar to Heat shock protein 70.	18	27	187	1	0.0451372	1	2.00246	0.0449506	9.9e-20
DEFAULT://Os01t0685800-01	Similar to ATP synthase beta chain_ mitochondrial precursor (EC 3.6.3.14).	18	37	252	1	0.0214432	1	1.3509	0.0303544	9.9e-20
DEFAULT://Os01t0685800-02	Similar to ATP synthase subunit beta_ mitochondrial.	18	37	252	1	0.0214432	1	1.3509	0.0303544	9.9e-20
DEFAULT://Os10t0355800-00	Similar to ATP synthase CF1 beta subunit.	18	54	551	1	0.0320815	1	1.44734	0.037154	2.498e-14
DEFAULT://Os10t0492300-01	Similar to IAP100.	18	36	193	1	0.0603499	1	1.57055	0.0660698	9.97547e-10
DEFAULT://Os07t0152900-01	Similar to Glycolate oxidase (EC 1.1.3.15) (Fragment).	17	24	236	1	0.0387934	1	1.0652	0.0619771	0.00121799
DEFAULT://Os03t0786100-01	Similar to Glycolate oxidase (EC 1.1.3.15) (Fragment).	17	26	242	1	0.0307886	1	1.12704	0.0574073	0.00084701
DEFAULT://Os12t0559200-01	Lipoxygenase (EC 1.13.11.12).	17	26	121	1	0.171921	1	2.7528	0.133864	4.66294e-15
DEFAULT://Os12t0559200-02	Similar to Lipoxygenase.	17	26	121	1	0.171921	1	2.7528	0.133864	4.66294e-15
DEFAULT://Os08t0366000-01	Phosphoenolpyruvate carboxylase.	17	24	91	1	0.0458513	1	1.61736	0.0490461	1.16795e-13
DEFAULT://Os02t0103800-01	Similar to Ferredoxin__NADP reductase.	16	27	200	1	0.0565353	1	1.25	0.0510755	0.000785017
DEFAULT://Os06t0114000-02	Similar to 60 kDa chaperonin (Protein Cpn60) (groEL protein) (63 kDa stress protein) (GSP63).	16	22	162	1	0.0566679	1	1.30531	0.050838	1.22599e-10
DEFAULT://Os03t0131200-01	Catalase_ Hydrogen peroxide_induced leaf cell death	16	41	308	1	0.0196105	1	1.20258	0.0396186	0.00165536
DEFAULT://Os06t0114000-03	Similar to RuBisCO large subunit_binding protein subunit beta_ chloroplastic (Fragment).	15	21	153	1	0.0589576	1	1.30782	0.0514176	7.02481e-11
DEFAULT://Os06t0608700-01	Similar to Fructose_bisphosphate aldolase_ cytoplasmic isozyme (EC 4.1.2.13).	15	24	152	1	0.0354638	1	1.26969	0.0342035	2.02061e-14
DEFAULT://Os03t0821100-01	Similar to Non_cell_autonomous heat shock cognate protein 70.	15	22	146	1	0.060319	1	1.99432	0.060322	3.10862e-15
DEFAULT://Os03t0151800-02	Similar to Cell division control protein 48 homolog A (AtCDC48a).	15	17	78	1	0.0526534	1	1.61157	0.0540708	1.17473e-12
DEFAULT://Os02t0519900-01	Similar to Elongation factor EF_2 (Fragment).	15	22	113	1	0.0226322	1	1.57284	0.0474989	1.58196e-12
DEFAULT://Os05t0496200-02	Similar to phosphoglycerate kinase.	15	46	341	1	0.0362119	1	1.47419	0.0364691	9.9e-20
DEFAULT://Os08t0366000-03	Similar to Phosphoenolpyruvate carboxylase.	15	21	74	1	0.047761	1	1.61135	0.0517767	6.83142e-12
DEFAULT://Os11t0171300-01	Fructose_bisphosphate aldolase_ chloroplast precursor (EC 4.1.2.13) (ALDP).	15	37	187	1	0.0163394	1	1.3785	0.0237595	7.98148e-11
DEFAULT://Os02t0595700-01	Chloroplast translational elongation factor Tu.	15	28	197	1	0.0540171	1	1.45021	0.052601	9.17614e-10
DEFAULT://Os12t0420200-01	NAD(P)_binding domain containing protein.	15	27	255	1	0.0356707	1	1.08949	0.0361911	0.000108359
DEFAULT://Os02t0101500-01	Similar to NADH_dependent hydroxypyruvate reductase (EC 1.1.1.29) (Fragment).	14	23	163	1	0.0512483	1	1.26978	0.0507517	0.0028358
DEFAULT://Os09t0482400-01	Similar to Heat shock protein 81_3.	14	19	114	1	0.0459033	1	1.6987	0.0574704	8.68194e-14
DEFAULT://Os04t0623800-01	Similar to Aminomethyltransferase_ mitochondrial precursor (EC 2.1.2.10) (Glycine cleavage system T protein) (GCVT).	14	23	184	1	0.053145	1	1.32661	0.0501594	6.77056e-09
DEFAULT://Os01t0501800-01	Similar to Photosystem II oxygen_evolving complex protein 1 (Fragment).	14	50	501	1	0.0170038	1	0.88708	0.0350554	6.32827e-15
DEFAULT://Os02t0103800-02	Similar to Ferredoxin NADP_ reductase (EC 1.18.1.2) (Fragment).	14	25	194	1	0.056721	1	1.25698	0.0513139	0.000571873
DEFAULT://Os03t0129300-01	Similar to Glyceraldehyde_3_phosphate dehydrogenase (EC 1.2.1.13) (Fragment).	14	25	294	1	0.0375325	1	1.42875	0.0440522	9.04576e-12
DEFAULT://Os09t0482100-01	Similar to Heat shock protein 82.	14	19	107	1	0.0459803	1	1.69052	0.0571106	6.79456e-14
DEFAULT://Os01t0978100-01	Similar to Cysteine synthase_ mitochondrial precursor (EC 2.5.1.47) (O_ acetylserine sulfhydrylase) (O_acetylserine (Thiol)_lyase) (CSase C) (CS_C) (OAS_TL C) (AtCS_C).	14	32	214	1	0.021759	1	1.32863	0.0312616	3.55271e-15
DEFAULT://Os07t0108300-01	Similar to Alanine aminotransferase.	14	24	215	1	0.0398147	1	1.15416	0.0425263	0.000242181
DEFAULT://Os01t0791033-00	Similar to ribulose_1_5_bisphosphate carboxylase/oxygenase large subunit.	14	43	506	1	0.0202633	1	1.19299	0.028096	1.11544e-12
DEFAULT://Os09t0553200-01	UDPase_ Pollen mother cell (PMC) meiosis_ Pollen development	14	20	121	1	0.0334023	1	1.25334	0.0393546	3.58844e-08
DEFAULT://Os01t0840100-01	Heat shock protein Hsp70 family protein.	14	19	146	1	0.0618797	1	2.0286	0.0613414	1.17684e-14
DEFAULT://Os05t0460000-01	Similar to 70 kDa heat shock cognate protein 1.	14	20	147	1	0.0436717	1	1.9022	0.044689	1.11022e-16
DEFAULT://Os04t0118400-01	Similar to Elongation factor EF_2 (Fragment).	14	21	112	1	0.0226703	1	1.58185	0.0482572	2.12985e-12
DEFAULT://Os06t0669400-01	Similar to Cell division protease ftsH homolog 2_ chloroplastic.	14	19	136	1	0.0643761	1	1.24614	0.0667609	0.00148851
DEFAULT://Os08t0500700-01	Similar to Heat shock protein 82.	13	19	117	1	0.0469381	1	1.77438	0.0584167	1.82188e-13
DEFAULT://Os04t0659100-01	Glutamine synthetase shoot isozyme_ chloroplast precursor (EC 6.3.1.2) (Glutamate__ammonia ligase) (Clone lambda_GS31).	13	39	318	1	0.0249837	1	1.37364	0.0428014	1.2876e-10
DEFAULT://Os06t0111500-01	Cytosolic 6_phosphogluconate dehydrogenase.	13	22	103	1	0.0435612	1	2.17199	0.0559647	9.9e-20
DEFAULT://Os12t0277500-03	Similar to RuBisCO large subunit_binding protein subunit alpha_ chloroplastic (Fragment).	13	25	146	1	0.0275127	1	1.33313	0.0412199	5.05725e-08
DEFAULT://Os12t0277500-04	Similar to RuBisCO large subunit_binding protein subunit alpha_ chloroplastic (Fragment).	13	25	146	1	0.0275127	1	1.33313	0.0412199	5.05725e-08
DEFAULT://Os02t0698000-01	Similar to Phosphoribulokinase_ chloroplast precursor (EC 2.7.1.19) (Phosphopentokinase) (PRKase) (PRK).	13	27	249	1	0.0384274	1	1.19744	0.0393144	5.19109e-06
DEFAULT://Os12t0624000-01	Similar to Methionine synthase protein.	13	19	101	1	0.0435332	1	1.5727	0.0395003	2.07423e-12
DEFAULT://Os12t0244100-01	Similar to Heat shock 70 protein.	13	21	111	1	0.0348132	1	1.5438	0.0364209	9.9e-20
DEFAULT://Os01t0208700-01	Similar to Phosphoenolpyruvate carboxylase (Fragment).	13	20	61	1	0.0469925	1	1.81905	0.0591583	2.62954e-08
DEFAULT://Os06t0725900-01	Similar to Cell division protein ftsH homolog_ chloroplast precursor (EC 3.4.24._) (DS9).	13	21	101	1	0.0754035	1	1.33319	0.0698342	3.36118e-06
DEFAULT://Os01t0905800-01	Aldolase C_1.	13	17	95	1	0.0526219	1	1.34709	0.0609848	2.93436e-06
DEFAULT://Os09t0446800-01	Similar to Formate__tetrahydrofolate ligase (EC 6.3.4.3) (Formyltetrahydrofolate synthetase) (10_formyletrahydrofolate synthetase) (FHS) (FTHFS).	13	14	63	1	0.0382544	1	1.46316	0.0638849	1.79517e-06
DEFAULT://Os09t0446800-02	Similar to THFS (10_FORMYLTETRAHYDROFOLATE SYNTHETASE); ATP binding / formate_tetrahydrofolate ligase.	13	14	63	1	0.0382544	1	1.46316	0.0638849	1.79517e-06
DEFAULT://Os06t0107700-01	Ferredoxin__NADP reductase_ leaf isozyme_ chloroplast precursor (EC 1.18.1.2) (FNR).	13	28	201	1	0.0543158	1	1.36248	0.0473001	2.47372e-07
DEFAULT://Os02t0169300-01	Similar to Phosphoglycerate kinase_ cytosolic (EC 2.7.2.3).	13	19	110	1	0.0647346	1	1.62006	0.0539806	9.9e-20
DEFAULT://Os12t0207500-00	Similar to ATP synthase subunit beta.	12	26	303	1	0.0524674	1	1.25327	0.0582458	3.85839e-06
DEFAULT://Os07t0108300-02	Similar to Alanine aminotransferase.	12	21	182	1	0.040981	1	1.15225	0.0452035	0.000382994
DEFAULT://Os05t0553000-01	Similar to ATP synthase subunit beta_ mitochondrial.	12	18	177	1	0.024229	1	1.33106	0.0346008	4.2971e-11
DEFAULT://Os05t0303000-01	Similar to Chloroplast heat shock protein 70.	12	15	100	1	0.0361288	1	1.3939	0.0433995	8.38964e-11
DEFAULT://Os12t0623900-01	Similar to Ethylene_responsive methionine synthase (Fragment).	12	17	99	1	0.0322551	1	1.55641	0.0387566	4.64762e-12
DEFAULT://Os12t0244100-02	Similar to stromal 70 kDa heat shock_related protein.	12	19	98	1	0.0402861	1	1.53868	0.0446704	3.07532e-14
DEFAULT://Os05t0291700-01	Similar to PTAC16 (PLASTID TRANSCRIPTIONALLY ACTIVE18); binding / catalytic.	12	16	87	1	0.050724	1	1.2318	0.0425391	1.77049e-07
DEFAULT://Os01t0328700-01	FAD_dependent pyridine nucleotide_disulphide oxidoreductase domain containing protein.	12	22	125	1	0.039085	1	1.38104	0.0365931	4.71517e-07
DEFAULT://Os08t0382400-01	Peptidyl_prolyl cis_trans isomerase_ cyclophilin_type domain containing protein.	12	20	106	1	0.00834326	1	1.13206	0.0286522	1.78609e-06
DEFAULT://Os01t0817700-01	Similar to 2_3_bisphosphoglycerate_independent phosphoglycerate mutase (EC 5.4.2.1) (Phosphoglyceromutase) (BPG_independent PGAM) (PGAM_I).	12	18	94	1	0.020528	1	1.50099	0.042617	2.04252e-09
DEFAULT://Os01t0682500-01	Similar to Protein Kinase C630.09c.	12	17	71	1	0.0341038	1	1.14644	0.0448355	0.0129612
DEFAULT://Os07t0691200-01	Similar to D_alanine__D_alanine ligase B (EC 6.3.2.4) (D_alanylalanine synthetase B) (D_Ala_D_Ala ligase B).	12	19	86	1	0.079337	1	1.50764	0.0591403	3.77033e-08
DEFAULT://Os07t0691200-02	Similar to D_alanine__D_alanine ligase family.	12	19	86	1	0.079337	1	1.50764	0.0591403	3.77033e-08
DEFAULT://Os05t0405000-01	Orthophosphate dikinase precursor (EC 2.7.9.1).	12	17	68	1	0.0635797	1	1.52023	0.0943073	0.0790207
DEFAULT://Os05t0405000-02	Similar to Isoform 2 of Pyruvate_ phosphate dikinase 1_ chloroplastic.	12	17	68	1	0.0635797	1	1.52023	0.0943073	0.0790207
DEFAULT://Os03t0712700-01	Similar to Phosphoglucomutase_ cytoplasmic 2 (EC 5.4.2.2) (Glucose phosphomutase 2) (PGM 2).	12	20	76	1	0.0297888	1	1.37547	0.0417722	1.38223e-13
DEFAULT://Os06t0611900-01	Similar to Glycine decarboxylase P subunit.	12	27	136	1	0.0340731	1	1.69714	0.0388898	3.1632e-10
DEFAULT://Os04t0623800-02	Similar to H0215F08.10 protein.	11	19	131	1	0.0599413	1	1.33811	0.0563341	1.27359e-06
DEFAULT://Os10t0167300-01	Similar to Enolase 2 (EC 4.2.1.11) (2_phosphoglycerate dehydratase 2) (2_phospho_ D_glycerate hydro_lyase 2).	11	18	159	1	0.0410443	1	1.40451	0.0520978	2.33003e-10
DEFAULT://Os06t0136600-01	Similar to Enolase 1 (EC 4.2.1.11) (2_phosphoglycerate dehydratase 1) (2_phospho_ D_glycerate hydro_lyase 1).	11	19	130	1	0.00261114	1	1.42244	0.058416	9.653e-10
DEFAULT://Os02t0797500-01	Similar to Plastidic aspartate aminotransferase.	11	13	76	1	0.00426641	1	1.40424	0.0417589	2.09509e-06
DEFAULT://Os04t0459500-02	Similar to GADPH (383 AA) (Fragment).	11	33	304	1	0.0353556	1	1.30945	0.0463997	4.64332e-07
DEFAULT://Os02t0830100-01	Similar to Oligopeptidase A.	11	13	65	1	0.0721014	1	1.19674	0.0666437	0.122447
DEFAULT://Os02t0830100-05	Similar to protease PrlC candidate1.	11	13	65	1	0.0721014	1	1.19674	0.0666437	0.122447
DEFAULT://Os01t0866400-01	Similar to Fructose_1_6_bisphosphatase (EC 3.1.3.11) (Fragment).	11	13	55	1	0.0764577	1	1.65045	0.0674096	7.60932e-08
DEFAULT://Os05t0402700-01	Similar to Fructose_bisphosphate aldolase_ cytoplasmic isozyme (EC 4.1.2.13).	11	14	76	1	0.060159	1	1.4434	0.0630458	9.99365e-07
DEFAULT://Os04t0118400-02	Similar to H0613H07.5 protein.	11	17	89	1	0.0247592	1	1.62568	0.053913	1.06156e-11
DEFAULT://Os03t0563300-01	Similar to Mg_chelatase subunit (Fragment).	11	19	114	1	0.0422612	1	1.35515	0.053892	3.68382e-06
DEFAULT://Os03t0248600-01	Similar to Enolase 2 (EC 4.2.1.11) (2_phosphoglycerate dehydratase 2) (2_phospho_ D_glycerate hydro_lyase 2).	11	22	144	1	0.045778	1	1.49259	0.0506986	1.51934e-12
DEFAULT://Os06t0136600-02	Similar to Enolase.	10	17	115	1	0.0732765	1	1.46386	0.0631615	9.81967e-10
DEFAULT://Os01t0649100-01	Malate dehydrogenase.	10	23	139	1	0.028357	1	1.26285	0.0440202	2.9385e-05
DEFAULT://Os04t0397100-01	Similar to ClpC protease.	10	12	48	1	0.0886119	1	1.34455	0.0857838	0.00154126
DEFAULT://Os10t0445600-01	Conserved hypothetical protein.	10	12	58	1	0.118511	1	1.43974	0.0875338	5.39156e-05
DEFAULT://Os03t0735000-01	Similar to Glucose_1_phosphate adenylyltransferase large subunit 2 (EC 2.7.7.27) (ADP_glucose synthase) (ADP_glucose pyrophosphorylase) (AGPASE S) (Alpha_D_glucose_1_phosphate adenyl transferase) (BLPL) (Fragment).	10	14	71	1	0.0462323	1	1.29791	0.0527656	5.45755e-05
DEFAULT://Os08t0379400-01	Similar to Quinone oxidoreductase_like protein.	10	17	158	1	0.0261719	1	1.10527	0.0439033	0.114075
DEFAULT://Os07t0141400-01	Similar to 23 kDa polypeptide of photosystem II.	10	40	392	1	0.0132473	1	0.853863	0.0167122	9.9e-20
DEFAULT://Os03t0401300-01	Sucrose synthase 2 (EC 2.4.1.13) (Sucrose_UDP glucosyltransferase 2).	10	16	47	1	0.114391	1	1.70845	0.138543	0.0172523
DEFAULT://Os05t0574400-01	Similar to Malate dehydrogenase.	10	29	145	1	0.00826721	1	1.40904	0.0390186	6.28218e-08
DEFAULT://Os06t0111500-02	Similar to 6_phosphogluconate dehydrogenase_ decarboxylating.	10	16	76	1	0.0465052	1	2.03015	0.0629124	2.22045e-16
DEFAULT://Os03t0277300-01	Heat shock protein 70.	10	13	116	1	0.0671612	1	2.15436	0.064131	1.19836e-09
DEFAULT://Os06t0308000-01	Similar to Trigger factor_like protein.	10	10	25	1	0.0332391	1	1.1756	0.0630275	0.00359065
DEFAULT://Os02t0115900-01	Endosperm lumenal binding protein.	10	12	71	1	0.0873071	1	1.82523	0.0825531	3.84328e-09
DEFAULT://Os06t0704600-01	Similar to Delta_aminolevulinic acid dehydratase (Fragment).	10	11	32	1	0.0315217	1	1.45133	0.0319088	6.83164e-05
DEFAULT://Os06t0270900-01	Similar to RF2 (EC 1.2.1.3) (T cytoplasm male sterility restorer factor 2).	10	13	57	1	0.00542388	1	1.23218	0.05914	0.00037629
DEFAULT://Os09t0535000-02	Similar to Triosephosphate isomerase_ chloroplast precursor (EC 5.3.1.1) (TIM) (Triose_phosphate isomerase).	10	15	113	1	0.0416669	1	1.40074	0.0476182	1.79314e-08
DEFAULT://Os04t0538100-01	Elongation factor G_ III and V domain containing protein.	10	14	90	1	0.0228114	1	1.10966	0.0398579	1.38069e-05
DEFAULT://Os03t0177400-01	EF_1 alpha.	10	16	115	1	0.0173685	1	1.87639	0.0559028	1.06112e-08
DEFAULT://Os06t0662000-01	Similar to Vacuolar H__ATPase subunit A (Fragment).	10	11	58	1	0.0399617	1	1.46387	0.0769756	3.83329e-05
DEFAULT://Os12t0623900-02	Similar to Methionine synthase protein.	10	14	78	1	0.0342061	1	1.55837	0.0407921	5.32762e-11
DEFAULT://Os12t0541500-04	Similar to Elongation factor Ts.	10	15	80	1	0.045433	1	1.36527	0.0553141	9.95299e-06
DEFAULT://Os04t0234600-01	Similar to Sedoheptulose_1_7_bisphosphatase.	10	14	89	1	0.0416546	1	1.40657	0.0434367	5.22874e-10
DEFAULT://Os02t0580300-01	Similar to 14_3_3 protein 6.	10	12	48	1	0.077091	1	1.28581	0.0923707	0.0071936
DEFAULT://Os03t0710800-01	14_3_3_like protein S94.	10	15	65	1	0.0436195	1	1.20798	0.0632376	0.000893198
DEFAULT://Os03t0749300-01	Similar to Exoglucanase precursor.	10	19	82	1	0.0718552	1	0.936219	0.0702161	0.00939127
DEFAULT://Os10t0492000-01	Conserved hypothetical protein.	10	12	58	1	0.0782014	1	1.37576	0.0775392	0.000667121
DEFAULT://Os01t0279100-01	Similar to Basic leucine zipper transcription factor CAT103 (Fragment).	10	11	71	1	0.113161	1	1.20531	0.101702	0.0898209
DEFAULT://Os02t0519900-02	Similar to H0613H07.5 protein.	10	16	74	1	0.0254502	1	1.62467	0.0558198	2.71738e-11
DEFAULT://Os06t0729650-00	Similar to Photosystem II stability/assembly factor HCF136_ chloroplastic.	10	14	96	1	0.0564984	1	1.34304	0.0582337	3.82164e-06
DEFAULT://Os08t0502700-01	Pyridoxal phosphate_dependent transferase_ major region_ subdomain 1 domain containing protein.	10	22	124	1	0.0344302	1	2.22858	0.0627064	1.10037e-09
DEFAULT://Os02t0603800-01	Similar to Isoprenoid biosynthesis_like protein (Fragment).	9	10	55	1	0.0249307	1	0.976765	0.0535993	0.00408566
DEFAULT://Os01t0357100-01	Ferredoxin_nitrite reductase (EC 1.7.7.1).	9	9	45	1	0.048128	1	1.05426	0.0915095	0.0802492
DEFAULT://Os01t0357100-02	Similar to Ferredoxin_nitrite reductase.	9	9	45	1	0.048128	1	1.05426	0.0915095	0.0802492
DEFAULT://Os03t0129300-02	Similar to cDNA clone:J013118G18_ full insert sequence.	9	18	228	1	0.0425002	1	1.4307	0.0494057	1.72815e-08
DEFAULT://Os02t0768600-01	Similar to Chloroplast inorganic pyrophosphatase (EC 3.6.1.1).	9	12	95	1	0.0427458	1	1.06502	0.0593722	0.00337098
DEFAULT://Os02t0768600-02	Similar to Inorganic pyrophosphatase.	9	12	95	1	0.0427458	1	1.06502	0.0593722	0.00337098
DEFAULT://Os12t0520200-01	Similar to phenylalanine ammonia_lyase.	9	10	45	1	0.0992532	1	0.965237	0.102408	0.00468042
DEFAULT://Os09t0474300-01	Similar to Heat_shock protein precursor.	9	13	74	1	0.0615786	1	1.60051	0.0565034	3.38765e-09
DEFAULT://Os08t0532200-01	Similar to Glutamate_1_semialdehyde 2_1_aminomutase_ chloroplast precursor (EC 5.4.3.8) (GSA) (Glutamate_1_semialdehyde aminotransferase) (GSA_ AT).	9	16	95	1	0.0491484	1	1.14934	0.0526481	0.0162257
DEFAULT://Os06t0568200-01	Vacuolar ATPase B subunit.	9	11	59	1	0.088313	1	1.48482	0.086575	3.81815e-07
DEFAULT://Os07t0171100-02	Similar to predicted protein.	9	16	94	1	0.0302234	1	0.894742	0.062036	0.00380919
DEFAULT://Os07t0180900-01	Similar to 60S ribosomal protein L4.	9	13	79	1	0.14135	1	1.17246	0.136199	0.192316
DEFAULT://Os12t0620400-01	Methyl_CpG DNA binding domain containing protein.	9	14	51	1	0.192331	1	1.83517	0.132302	1.44429e-05
DEFAULT://Os06t0256500-01	Similar to Glucose_6_phosphate isomerase.	9	10	38	1	0.00746874	1	1.25795	0.053362	9.74231e-07
DEFAULT://Os06t0701100-02	Eukaryotic initiation factor 4A (eIF4A) (eIF_4A).	9	11	60	1	0.0245137	1	1.4744	0.0453665	1.30828e-08
DEFAULT://Os06t0701100-03	Similar to cDNA clone:001_114_H08_ full insert sequence.	9	11	60	1	0.0245137	1	1.4744	0.0453665	1.30828e-08
DEFAULT://Os06t0114000-04	Similar to RuBisCo subunit binding_protein beta subunit (Fragment).	9	12	70	1	0.0944903	1	1.42635	0.0754025	4.02708e-09
DEFAULT://Os02t0220500-01	Elongation factor 1_gamma (EF_1_gamma) (eEF_1B gamma).	9	15	61	1	0.032808	1	1.29082	0.058016	9.22612e-05
DEFAULT://Os03t0299900-01	Similar to Plastid aminotransferase (Fragment).	9	15	54	1	0.0661412	1	1.3951	0.0637949	0.000299776
DEFAULT://Os01t0654500-01	Similar to NADP_isocitrate dehydrogenase.	9	11	58	1	0.0851095	1	1.55587	0.0722002	3.7798e-06
DEFAULT://Os12t0274700-01	Similar to Petunia ribulose 1_5_bisphosphate carboxylase small subunit mRNA (clone pSSU 51)_ partial cds. (Fragment).	9	42	361	1	0.0324158	1	0.760978	0.0363787	2.64448e-10
DEFAULT://Os12t0291100-01	Similar to Petunia ribulose 1_5_bisphosphate carboxylase small subunit mRNA (clone pSSU 51)_ partial cds. (Fragment).	9	42	361	1	0.0324158	1	0.760978	0.0363787	2.64448e-10
DEFAULT://Os12t0291400-01	Similar to Petunia ribulose 1_5_bisphosphate carboxylase small subunit mRNA (clone pSSU 51)_ partial cds. (Fragment).	9	42	361	1	0.0324158	1	0.760978	0.0363787	2.64448e-10
DEFAULT://Os12t0292400-01	Similar to Petunia ribulose 1_5_bisphosphate carboxylase small subunit mRNA (clone pSSU 51)_ partial cds. (Fragment).	9	42	361	1	0.0324158	1	0.760978	0.0363787	2.64448e-10
DEFAULT://Os06t0725900-02	Similar to cDNA clone:J013001F19_ full insert sequence.	9	15	55	1	0.0953575	1	1.38877	0.0799084	1.36071e-05
DEFAULT://Os07t0188800-01	Similar to Methylmalonate_semialdehyde dehydrogenase (EC 1.2.1.27).	9	12	58	1	0.0511442	1	1.43583	0.0686665	8.85841e-07
DEFAULT://Os04t0462500-01	Similar to 14_3_3_like protein GF14_6.	9	10	45	1	0.113111	1	1.35144	0.098361	0.00144826
DEFAULT://Os03t0718100-01	Actin 1.	9	15	69	1	0.0527089	1	1.54611	0.0591683	9.03062e-08
DEFAULT://Os11t0455800-01	Similar to Serine hydroxymethyltransferase.	9	14	77	1	0.0610099	1	1.36252	0.067158	6.26603e-05
DEFAULT://Os06t0194900-01	Sucrose synthase 2 (EC 2.4.1.13).	9	10	31	1	0.117985	1	1.44474	0.10566	0.000894769
DEFAULT://Os08t0430500-01	14_3_3 protein_ Florigen receptor_ Flowering	9	15	88	1	0.0479343	1	1.26182	0.0595192	0.00336078
DEFAULT://Os11t0455500-01	Similar to Adenosylhomocysteinase.	9	13	81	1	0.0423468	1	1.2754	0.0525169	7.79098e-06
DEFAULT://Os08t0502700-03	Similar to serine__glyoxylate aminotransferase.	9	19	93	1	0.0713921	1	2.2861	0.0652422	8.56241e-10
DEFAULT://Os08t0434300-01	Similar to Malate dehydrogenase precursor (EC 1.1.1.37).	9	11	46	1	0.0506503	1	1.68101	0.067717	4.89295e-09
DEFAULT://Os01t0147900-01	Triosephosphate isomerase_ cytosolic (EC 5.3.1.1) (TIM) (Triose_ phosphate isomerase).	9	20	114	1	0.0249143	1	1.51402	0.0363399	1.47415e-12
DEFAULT://Os10t0478200-01	Cytoplasmic malate dehydrogenase.	9	19	91	1	0.0227663	1	1.55995	0.043998	3.93035e-09
DEFAULT://Os08t0113100-01	Similar to Fructokinase (Fragment).	9	13	76	1	0.0845292	1	1.33955	0.0846193	0.000257681
DEFAULT://Os08t0113100-02	Similar to cDNA clone:J023041C07_ full insert sequence.	9	13	76	1	0.0845292	1	1.33955	0.0846193	0.000257681
DEFAULT://Os07t0694700-01	L_ascorbate peroxidase.	8	13	98	1	0.0367649	1	1.25007	0.0552353	7.5603e-05
DEFAULT://Os08t0487800-01	Similar to Heat_shock protein precursor.	8	10	47	1	0.0637592	1	1.40362	0.0554721	3.47821e-06
DEFAULT://Os06t0571400-01	Similar to Elongation factor 1 gamma_like protein (Fragment).	8	10	37	1	0.0361227	1	1.26157	0.0532335	0.00110749
DEFAULT://Os07t0558400-01	Similar to Chlorophyll a/b_binding protein CP29 precursor.	8	17	135	1	0.0891017	1	1.37905	0.0961114	0.00792486
DEFAULT://Os07t0476900-01	Thioredoxin domain 2 containing protein.	8	11	69	1	0.0350052	1	1.05158	0.0504521	0.0264726
DEFAULT://Os07t0100200-01	Similar to PDX1_like protein 4.	8	12	67	1	0.0434016	1	1.14141	0.0498833	0.0144657
DEFAULT://Os09t0482400-03	Similar to Heat shock protein 81_3.	8	10	39	1	0.0870521	1	1.56377	0.090687	1.09981e-07
DEFAULT://Os02t0553200-01	Similar to thylakoid_bound ascorbate peroxidase APx8.	8	14	75	1	0.0107329	1	1.18038	0.0706881	0.000245821
DEFAULT://Os01t0711000-01	Similar to Vacuolar ATP synthase subunit B isoform 2 (EC 3.6.3.14) (V_ATPase B subunit 2) (Vacuolar proton pump B subunit 2).	8	10	58	1	0.0892259	1	1.44283	0.0880824	4.21158e-06
DEFAULT://Os08t0560900-01	Similar to Photosystem I reaction center subunit II_ chloroplast precursor (Photosystem I 20 kDa subunit) (PSI_D).	8	18	134	1	0.118659	1	0.707498	0.141229	0.0111259
DEFAULT://Os03t0125000-01	Similar to 50S ribosomal protein L5_ chloroplast.	8	13	95	1	0.0149426	1	1.33022	0.0337006	0.00394175
DEFAULT://Os04t0111200-01	Similar to ATP sulfurylase (Fragment).	8	11	52	1	0.0300734	1	1.09395	0.0415514	0.00141326
DEFAULT://Os02t0830100-02	Similar to Oligopeptidase A.	8	10	47	1	0.0887275	1	1.29221	0.0840869	0.0512083
DEFAULT://Os04t0602100-01	Plant ascorbate peroxidase domain containing protein.	8	12	76	1	0.06956	1	1.06504	0.0885561	0.792829
DEFAULT://Os02t0146600-01	Similar to Eukaryotic initiation factor 4A (eIF4A) (eIF_4A).	8	10	52	1	0.0738405	1	1.53721	0.0682757	1.50809e-07
DEFAULT://Os05t0116100-01	Dehydroascorbate reductase.	8	15	119	1	0.0961128	1	1.32668	0.110491	0.0308812
DEFAULT://Os11t0199200-01	Similar to Protein disulfide isomerase (Fragment).	8	11	65	1	0.0551266	1	1.37951	0.05899	2.18013e-06
DEFAULT://Os11t0199200-02	Similar to Protein disulfide isomerase.	8	11	65	1	0.0551266	1	1.37951	0.05899	2.18013e-06
DEFAULT://Os05t0110300-01	Similar to NAD_dependent epimerase/dehydratase.	8	12	60	1	0.0432689	1	1.04903	0.0619402	0.0220667
DEFAULT://Os05t0110300-02	Similar to NAD_dependent epimerase/dehydratase.	8	12	60	1	0.0432689	1	1.04903	0.0619402	0.0220667
DEFAULT://Os04t0656100-01	Similar to Plasma membrane H__ATPase_like protein (Fragment).	8	8	31	1	0.259599	1	1.62574	0.194155	0.0126013
DEFAULT://Os03t0177400-02	Similar to Elongation factor 1_alpha.	8	14	111	1	0.0198997	1	1.70184	0.0692411	3.16152e-08
DEFAULT://Os01t0895100-01	Similar to Membrane_associated 30 kDa protein_ chloroplast precursor (M30).	8	13	48	1	0.0649725	1	0.881333	0.0803996	0.274365
DEFAULT://Os07t0212200-01	Similar to MRNA_binding protein (Fragment).	8	19	115	1	0.0549347	1	1.47716	0.0542261	1.61301e-08
DEFAULT://Os02t0168800-01	Similar to Porphobilinogen deaminase (Fragment).	8	9	39	1	0.0742379	1	1.14294	0.0884441	9.22689e-05
DEFAULT://Os03t0278900-01	ATPase_ F0 complex_ subunit B/B__ bacterial and chloroplast family protein.	8	14	110	1	0.21879	1	1.01441	0.155515	0.184928
DEFAULT://Os06t0232600-01	Similar to Dehydroascorbate reductase.	8	12	80	1	0.0607021	1	1.07529	0.0690335	0.106866
DEFAULT://Os03t0182600-02	Similar to 40S ribosomal protein SA.	8	9	38	1	0.0476781	1	1.4774	0.0745673	0.000878386
DEFAULT://Os02t0608900-01	Similar to Epstein_Barr virus (B95_8 isolate) U2_IR2 domain encoding nuclear protein EBNA2_ complete cds.	8	9	41	1	0.100984	1	1.84115	0.08187	0.000647542
DEFAULT://Os03t0827700-01	Similar to ATP_dependent RNA helicase.	8	10	38	1	0.0363291	1	1.2951	0.0513378	0.000279621
DEFAULT://Os05t0129000-01	Similar to Gamma_glutamylcysteine synthetase (Fragment).	8	8	37	1	0.0595586	1	1.41639	0.0805788	0.000656251
DEFAULT://Os09t0315700-01	Phosphoenolpyruvate carboxylase family protein.	8	12	39	1	0.0696637	1	1.51694	0.0639134	8.7357e-08
DEFAULT://Os10t0100700-01	Vitamin B6 biosynthesis protein family protein.	8	15	66	1	0.0458524	1	1.46859	0.0506446	0.00030513
DEFAULT://Os12t0541500-01	Similar to Elongation factor Ts.	8	9	66	1	0.0623429	1	1.31836	0.0705259	0.000309357
DEFAULT://Os12t0541500-03	Similar to Elongation factor Ts.	8	9	66	1	0.0623429	1	1.31836	0.0705259	0.000309357
DEFAULT://Os03t0773800-01	Similar to Malate dehydrogenase_ glyoxysomal precursor (EC 1.1.1.37) (mbNAD_MDH).	8	22	147	1	0.0255262	1	1.16508	0.0375099	0.00119698
DEFAULT://Os04t0118400-03	Similar to H0613H07.5 protein.	8	11	62	1	0.0259949	1	1.65723	0.0653332	7.7446e-09
DEFAULT://Os01t0905800-02	Aldolase C_1.	8	10	54	1	0.0601038	1	1.2975	0.0761355	0.00127139
DEFAULT://Os07t0662900-01	Similar to 4_alpha_glucanotransferase (EC 2.4.1.25).	8	8	19	1	0.106618	1	1.55419	0.0856658	1.55784e-06
DEFAULT://Os01t0896500-01	Rhodanese_like domain containing protein.	8	11	46	1	0.140748	1	1.28484	0.114499	0.0628206
DEFAULT://Os04t0683700-01	Similar to 4_coumarate_CoA ligase_like protein (Adenosine monophosphate binding protein 3 AMPBP3).	8	10	45	1	0.0600487	1	1.55304	0.0764152	0.000126514
DEFAULT://Os01t0180300-01	Lipoprotein_ type 6 family protein.	8	9	20	1	0.0891471	1	1.59546	0.15098	0.00389354
DEFAULT://Os05t0161500-01	RelA/SpoT domain containing protein.	8	8	25	1	0.0663759	1	0.982505	0.123819	0.115032
DEFAULT://Os07t0691200-04	Hypothetical conserved gene.	8	11	39	1	0.107414	1	1.58429	0.0711526	9.20464e-07
DEFAULT://Os03t0699300-01	Similar to Adenylosuccinate synthetase_ chloroplast precursor (EC 6.3.4.4) (IMP__ aspartate ligase) (AdSS) (AMPSase).	8	12	36	1	0.0541676	1	1.536	0.0720722	3.45183e-07
DEFAULT://Os05t0536200-01	Voltage_dependent anion channel.	8	19	109	1	0.0763842	1	1.51506	0.0770449	5.10287e-07
DEFAULT://Os09t0485900-01	Similar to 60S ribosomal protein L9 (Gibberellin_regulated protein GA).	8	14	105	1	0.0499189	1	1.32791	0.0719582	0.00135523
DEFAULT://Os07t0570700-01	Ribosome recycling factor family protein.	8	13	71	1	0.0417313	1	0.895719	0.0727821	0.00123564
DEFAULT://Os03t0712700-03	Similar to Phosphoglucomutase.	8	14	56	1	0.0308512	1	1.3105	0.0453231	1.22151e-09
DEFAULT://Os11t0163100-01	Similar to Actin 7 (Actin 2).	8	13	61	1	0.0528696	1	1.55775	0.0595907	4.67927e-08
DEFAULT://Os02t0744900-01	Similar to Geranylgeranyl reductase (Fragment).	8	11	51	1	0.0492099	1	1.06245	0.0666647	0.0778602
DEFAULT://Os05t0496200-03	Similar to phosphoglycerate kinase.	8	34	231	1	0.0385305	1	1.45138	0.0389907	9.9e-20
DEFAULT://Os07t0638100-01	Six_bladed beta_propeller_ TolB_like domain containing protein.	8	15	35	1	0.0797906	1	7.33889	0.0723676	9.9e-20
DEFAULT://Os01t0711400-01	Similar to Victorin binding protein.	8	15	82	1	0.0431369	1	1.72542	0.0585023	3.81581e-09
DEFAULT://Os08t0366000-04	Similar to Phosphoenolpyruvate carboxylase.	8	9	29	1	0.0663256	1	1.64249	0.0840553	1.82058e-05
DEFAULT://Os03t0136900-01	Similar to Aconitate hydratase_ cytoplasmic (EC 4.2.1.3) (Citrate hydro_lyase) (Aconitase).	8	12	54	1	0.031026	1	1.48409	0.0882418	0.000274425
DEFAULT://Os04t0486600-01	Similar to Glyceraldehyde_3_phosphate dehydrogenase_ cytosolic 3 (EC 1.2.1.12).	8	19	156	1	0.0435957	1	1.43313	0.0617689	4.44011e-06
DEFAULT://Os02t0595700-02	Chloroplast elongation factor TuA (EF_TuA) precursor (Fragment).	8	16	128	1	0.0678035	1	1.47207	0.0813123	1.13258e-06
DEFAULT://Os12t0420200-02	Similar to CRB; binding / catalytic/ coenzyme binding.	8	18	185	1	0.0383793	1	1.14772	0.0409103	0.000324447
DEFAULT://Os10t0563600-01	Similar to Peptide methionine sulfoxide reductase (EC 1.8.4.6) (Protein_ methionine_S_oxide reductase) (Peptide Met(O) reductase).	7	7	46	1	0.0825502	1	1.23718	0.109337	0.105946
DEFAULT://Os08t0347500-00	Similar to PsbP family protein_ expressed.	7	10	54	1	0.0888929	1	1.0446	0.112587	0.0055873
DEFAULT://Os10t0461100-01	Similar to Keratin_ type II cytoskeletal 1 (Cytokeratin 1) (K1) (CK 1) (67 kDa cytokeratin) (Hair alpha protein).	7	10	54	1	0.0888929	1	1.0446	0.112587	0.0055873
DEFAULT://Os10t0461100-02	Similar to PsbP family protein_ expressed.	7	10	54	1	0.0888929	1	1.0446	0.112587	0.0055873
DEFAULT://Os12t0190200-01	Similar to Thylakoid lumenal 29.8 kDa protein_ chloroplast precursor.	7	7	39	1	0.0678186	1	0.798152	0.1115	0.00738763
DEFAULT://Os03t0267300-01	Similar to Fructose_1_6_bisphosphatase_ chloroplast precursor (EC 3.1.3.11) (D_ fructose_1_6_bisphosphate 1_phosphohydrolase) (FBPase).	7	14	118	1	0.0371829	1	1.28945	0.0480952	1.03038e-05
DEFAULT://Os05t0247100-02	Similar to Chitinase (EC 3.2.1.14) III C00481_rice (EC 3.2.1.14).	7	8	53	1	0.105722	1	1.44539	0.177564	0.522642
DEFAULT://Os02t0220600-02	Elongation factor 1_gamma (EF_1_gamma) (eEF_1B gamma).	7	8	29	1	0.0511146	1	1.07494	0.0710948	0.0384132
DEFAULT://Os11t0242800-01	Similar to ASCAB9_A (ASCAB9_B) (Fragment).	7	15	115	1	0.0221835	1	1.10025	0.0980167	0.555511
DEFAULT://Os03t0776000-01	Glucose_6_phosphate isomerase_ cytosolic A (EC 5.3.1.9) (GPI_A) (Phosphoglucose isomerase A) (PGI_A) (Phosphohexose isomerase A) (PHI_ A).	7	8	26	1	0.00746051	1	1.21387	0.0532347	1.51168e-06
DEFAULT://Os09t0361400-01	Outer mitochondrial membrane protein porin (Voltage_dependent anion_ selective channel protein) (VDAC).	7	8	43	1	0.0809785	1	1.16233	0.0869161	0.0028661
DEFAULT://Os06t0196900-03	Similar to Chaperonin.	7	11	63	1	0.0335909	1	1.11728	0.0889753	0.0286106
DEFAULT://Os05t0573700-01	Similar to Ketol_acid reductoisomerase_ chloroplast precursor (EC 1.1.1.86) (Acetohydroxy_acid reductoisomerase) (Alpha_keto_beta_hydroxylacil reductoisomerase).	7	12	60	1	0.0483719	1	1.09005	0.0429538	0.0190137
DEFAULT://Os08t0562100-01	Similar to Sorghum chloroplast CM3 malate dehydrogenase (NADP) (Fragment).	7	11	66	1	0.0531388	1	1.34399	0.0517447	0.000318493
DEFAULT://Os03t0401300-02	Similar to Sucrose synthase 1.	7	11	30	1	0.138358	1	1.69142	0.155561	0.0255635
DEFAULT://Os02t0537700-01	Similar to 2_cys peroxiredoxin BAS1_ chloroplast precursor (EC 1.11.1.15) (Thiol_ specific antioxidant protein) (Fragment).	7	17	152	1	0.0446943	1	1.43146	0.050892	9.49888e-08
DEFAULT://Os08t0557100-01	Similar to Nucleic acid_binding protein precursor.	7	13	62	1	0.0294414	1	1.50731	0.0802247	4.70517e-05
DEFAULT://Os08t0557100-02	28 kDa ribonucleoprotein_ chloroplast precursor (28RNP).	7	13	62	1	0.0294414	1	1.50731	0.0802247	4.70517e-05
DEFAULT://Os04t0659100-02	Similar to Isoform 2 of Glutamine synthetase_ chloroplastic.	7	27	213	1	0.0258094	1	1.41417	0.0488728	5.37763e-08
DEFAULT://Os02t0822600-01	Similar to 50S ribosomal protein L9.	7	9	49	1	0.150371	1	1.38861	0.104331	0.118947
DEFAULT://Os02t0102900-01	Similar to RuBisCO subunit binding_protein beta subunit_ chloroplast (60 kDa chaperonin beta subunit) (CPN_60 beta) (Fragment).	7	9	50	1	0.0734405	1	1.37897	0.0759613	1.18269e-06
DEFAULT://Os03t0851700-01	Similar to TGB12K interacting protein 3.	7	14	65	1	0.0342223	1	1.08555	0.0479627	0.139798
DEFAULT://Os10t0528300-01	Tau class GST protein 4.	7	7	25	1	0.257395	1	6.85961	0.176906	1.30602e-10
DEFAULT://Os10t0496900-02	NADPH: protochlorophyllide oxidoreductase_ Chlorophyll synthesis	7	9	37	1	0.0654691	1	0.786173	0.0993314	0.00304094
DEFAULT://Os10t0417600-01	NAD(P)_binding domain containing protein.	7	11	63	1	0.116938	1	1.55161	0.0911728	7.5069e-07
DEFAULT://Os06t0133800-02	Similar to Transketolase_ chloroplastic.	7	12	109	1	0.0647341	1	1.30355	0.069566	4.12294e-06
DEFAULT://Os03t0202200-01	Porin_like protein.	7	10	30	1	0.0660848	1	1.23908	0.0570736	0.0128559
DEFAULT://Os05t0103200-01	Cyclophilin_like domain containing protein.	7	10	101	1	0.0802948	1	1.09006	0.0935982	0.254393
DEFAULT://Os03t0177900-02	Similar to Elongation factor 1_alpha.	7	12	91	1	0.0248753	1	1.68957	0.0719623	9.9236e-08
DEFAULT://Os02t0168800-02	Similar to Porphobilinogen deaminase_ chloroplastic.	7	8	37	1	0.0924416	1	1.23808	0.0948021	0.00191409
DEFAULT://Os03t0134900-01	Similar to Glutathione S_transferase GSTF14 (Fragment).	7	14	70	1	0.0705626	1	1.22404	0.0704669	0.203789
DEFAULT://Os02t0234500-01	NAD(P)_binding domain containing protein.	7	7	19	1	0.0422305	1	0.978229	0.0485227	4.62416e-05
DEFAULT://Os03t0611200-01	Aldo/keto reductase family protein.	7	9	50	1	0.058301	1	1.52777	0.0773902	6.04815e-05
DEFAULT://Os01t0805300-01	Mog1/PsbP_ alpha/beta/alpha sandwich domain containing protein.	7	11	46	1	0.0293957	1	1.40911	0.0567623	0.000381646
DEFAULT://Os04t0539000-01	Protein of unknown function DUF2485 domain containing protein.	7	12	39	1	0.110081	1	0.99073	0.0884525	0.00126614
DEFAULT://Os12t0244100-03	Similar to stromal 70 kDa heat shock_related protein.	7	12	38	1	0.0572713	1	1.58498	0.0572553	4.48757e-11
DEFAULT://Os01t0851700-01	Similar to Cytosolic starch phosphorylase (Fragment).	7	10	31	1	0.064974	1	1.17256	0.0844401	0.0113756
DEFAULT://Os12t0625000-01	Similar to Cysteine synthase.	7	10	42	1	0.0453546	1	1.00906	0.038866	0.314068
DEFAULT://Os03t0285700-01	Similar to L_ascorbate peroxidase.	7	10	44	1	0.188642	1	0.969796	0.182887	0.995681
DEFAULT://Os02t0519900-03	Similar to H0613H07.5 protein.	7	10	61	1	0.0260966	1	1.66768	0.0677274	5.18873e-08
DEFAULT://Os02t0519900-04	Similar to H0613H07.5 protein.	7	10	61	1	0.0260966	1	1.66768	0.0677274	5.18873e-08
DEFAULT://Os03t0749300-03	Similar to Exoglucanase.	7	16	71	1	0.0831666	1	0.928662	0.0786398	0.00365453
DEFAULT://Os02t0240300-01	Similar to Class III peroxidase GvPx2b (Fragment).	7	10	48	1	0.233371	1	0.521576	0.171787	0.0318148
DEFAULT://Os03t0599800-01	Reversibly glycosylated polypeptide.	7	8	39	1	0.0715421	1	1.30446	0.0692152	0.00063955
DEFAULT://Os04t0490800-01	Haloacid dehalogenase_like hydrolase domain containing protein.	7	15	91	1	0.0676399	1	1.28181	0.0603528	0.00281062
DEFAULT://Os04t0610800-01	Similar to Coproporphyrinogen III oxidase (Fragment).	7	12	88	1	0.0975619	1	1.41644	0.104041	0.00674784
DEFAULT://Os03t0807800-01	Similar to 40S ribosomal protein S2 (Fragment).	7	14	80	1	0.0891331	1	1.24259	0.100337	0.104468
DEFAULT://Os04t0486600-02	Similar to Glyceralde_3_phosphate dehydrogenase.	7	15	150	1	0.0445901	1	1.47284	0.0635753	3.10916e-06
DEFAULT://Os06t0289900-01	UDP_glucuronosyl/UDP_glucosyltransferase family protein.	7	12	62	1	0.0889613	1	1.45578	0.111095	0.0102605
DEFAULT://Os02t0115700-01	Catalase isozyme A (EC 1.11.1.6) (CAT_A).	7	13	62	1	0.0800146	1	0.903146	0.0918155	0.634549
DEFAULT://Os02t0328300-01	Phenol hydroxylase reductase family protein.	7	17	85	1	0.0291448	1	1.13906	0.035207	0.000245299
DEFAULT://Os02t0194700-01	Similar to Lipoxygenase 2.3_ chloroplast precursor (EC 1.13.11.12) (LOX2:Hv:3).	7	8	30	1	0.0474715	1	1.07949	0.148733	0.611864
DEFAULT://Os02t0103700-01	Similar to 60S ribosomal protein L9 (Gibberellin_regulated protein GA).	7	12	90	1	0.0524151	1	1.31717	0.075694	0.0028452
DEFAULT://Os05t0106600-01	Similar to Actin 97.	7	12	57	1	0.0529508	1	1.56947	0.0599292	3.20715e-08
DEFAULT://Os10t0510000-01	Similar to actin.	7	13	54	1	0.0645828	1	1.47626	0.0555618	7.82075e-08
DEFAULT://Os06t0194900-04	Similar to Sucrose synthase 2.	7	8	23	1	0.126554	1	1.40757	0.117785	0.00507373
DEFAULT://Os06t0668200-01	Similar to Phosphoglycerate kinase_ cytosolic (EC 2.7.2.3).	7	10	63	1	0.0493737	1	1.34753	0.0590425	4.74703e-08
DEFAULT://Os06t0611900-02	Similar to Victorin binding protein.	7	12	40	1	0.0486735	1	1.68516	0.0634182	7.34153e-07
DEFAULT://Os02t0197600-01	Chlorophyll a/b_binding protein type III (Fragment).	7	15	122	1	0.121715	1	1.02895	0.112581	0.427809
DEFAULT://Os08t0480800-01	Similar to TaWIN2.	7	11	51	1	0.0614107	1	1.47745	0.0905897	0.0012213
DEFAULT://Os01t0829800-01	Similar to Malate dehydrogenase precursor (EC 1.1.1.37).	7	9	41	1	0.0510691	1	1.66007	0.0698141	1.24053e-07
DEFAULT://Os02t0175400-01	Similar to Vacuolar H(_)_ATPase subunit A (Fragment).	7	7	39	1	0.0938284	1	1.44556	0.112241	0.000662851
DEFAULT://Os01t0686800-01	Protein containing the WD_40 repeat_ Innate immunuty	7	13	54	1	0.0728164	1	1.76617	0.0720862	2.0971e-08
DEFAULT://Os11t0525600-01	Similar to Alpha_mannosidase.	7	12	40	1	0.0765394	1	1.17314	0.0775935	0.0480324
DEFAULT://Os11t0525600-03	Similar to predicted protein.	7	12	40	1	0.0765394	1	1.17314	0.0775935	0.0480324
DEFAULT://Os08t0126300-01	Similar to Glyceraldehyde_3_phosphate dehydrogenase (Fragment).	7	22	163	1	0.0425325	1	2.38074	0.0656667	4.8103e-10
DEFAULT://Os02t0718900-01	ADP_ATP carrier protein_ mitochondrial precursor (ADP/ATP translocase) (Adenine nucleotide translocator) (ANT).	6	6	64	1	0.0815617	1	1.52481	0.119004	0.000633146
DEFAULT://Os03t0796501-00	Similar to 60S ribosomal protein L4 (L1).	6	9	39	1	0.0359032	1	1.28122	0.0859158	0.0182229
DEFAULT://Os03t0315800-01	Similar to 30S ribosomal protein S1_ chloroplast precursor (CS1).	6	6	41	1	0.0557079	1	1.3414	0.0573655	9.4485e-07
DEFAULT://Os04t0439900-01	Similar to Translocon Tic40 precursor.	6	7	49	1	0.10013	1	1.23393	0.118451	0.00529832
DEFAULT://Os03t0749500-01	Similar to Exo_beta_glucanase.	6	9	55	1	0.11937	1	0.832692	0.164851	0.0921223
DEFAULT://Os12t0190200-02	Similar to tat pathway signal sequence family protein.	6	6	36	1	0.068008	1	0.803132	0.112148	0.0110152
DEFAULT://Os06t0118700-01	Peptidase A1 domain containing protein.	6	8	52	1	0.0889958	1	1.11365	0.0867173	0.059454
DEFAULT://Os02t0131300-01	Similar to Mitochondrial ATP synthase.	6	9	50	1	0.0369206	1	1.60504	0.0436719	0.00101259
DEFAULT://Os03t0121700-01	Similar to Nascent polypeptide_associated complex alpha subunit_like protein 3 (NAC_alpha_like protein 3) (Alpha_NAC_like protein 3).	6	12	59	1	0.129961	1	1.12701	0.10895	0.698302
DEFAULT://Os12t0175500-01	Similar to Glutaredoxin_like protein.	6	9	47	1	0.0462635	1	1.05987	0.0754179	0.194546
DEFAULT://Os04t0605900-01	Similar to 60S ribosomal protein L7_2.	6	6	25	1	0.174892	1	1.16723	0.215058	0.276942
DEFAULT://Os08t0234000-01	Similar to 60S ribosomal protein L7_2.	6	7	36	1	0.124481	1	1.20261	0.195851	0.749433
DEFAULT://Os10t0530400-01	Similar to Glutathione_S_transferase Cla47.	6	7	57	1	0.0596974	1	1.24238	0.0778934	0.00876725
DEFAULT://Os03t0577000-01	Similar to Ribosomal protein S3 (Fragment).	6	9	53	1	0.0761714	1	1.2156	0.0788088	0.0270063
DEFAULT://Os02t0767500-01	Mitochondrial phosphate transporter.	6	6	41	1	0.0899947	1	1.63212	0.0935109	1.45652e-06
DEFAULT://Os07t0176900-01	Similar to Ribose_5_phosphate isomerase precursor (EC 5.3.1.6).	6	11	98	1	0.0311772	1	1.2842	0.0446434	3.64371e-06
DEFAULT://Os07t0176900-02	Similar to ribose_5_phosphate isomerase.	6	11	98	1	0.0311772	1	1.2842	0.0446434	3.64371e-06
DEFAULT://Os12t0247700-01	Similar to Jasmonate_induced protein.	6	17	119	1	0.0827224	1	2.31607	0.219018	0.304017
DEFAULT://Os01t0191500-01	Similar to Mitochondrial processing peptidase.	6	7	25	1	0.0627611	1	1.28979	0.0800409	0.000727613
DEFAULT://Os04t0431100-01	GrpE protein homolog.	6	7	40	1	0.165779	1	0.949974	0.134835	0.108915
DEFAULT://Os01t0896700-00	Similar to 60S ribosomal protein L5.	6	6	32	1	0.06398	1	1.29012	0.131162	0.0329486
DEFAULT://Os11t0708500-01	Vitamin B6 biosynthesis protein family protein.	6	9	58	1	0.0450814	1	1.12514	0.052778	0.0370271
DEFAULT://Os02t0794700-01	Similar to Cytosol aminopeptidase (EC 3.4.11.1) (Leucine aminopeptidase) (LAP) (Leucyl aminopeptidase) (Proline aminopeptidase) (EC 3.4.11.5) (Prolyl aminopeptidase).	6	7	31	1	0.0584866	1	1.26907	0.0585068	0.000368865
DEFAULT://Os02t0794700-02	Similar to Leucine aminopeptidase (Cytosol aminopeptidase) (Fragment).	6	7	31	1	0.0584866	1	1.26907	0.0585068	0.000368865
DEFAULT://Os05t0295800-01	Similar to Glyoxalase I (EC 4.4.1.5).	6	7	38	1	0.0466866	1	1.19908	0.0910511	0.159503
DEFAULT://Os07t0171100-01	Tetratricopeptide_like helical domain containing protein.	6	11	66	1	0.0373449	1	0.873628	0.0741764	0.0122336
DEFAULT://Os04t0640700-01	Similar to Alpha_L_arabinofuranosidase/beta_D_xylosidase isoenzyme ARA_I.	6	6	28	1	0.0750273	1	0.7555	0.109553	0.0016615
DEFAULT://Os07t0616600-02	Similar to 40S ribosomal protein SA (p40) (Laminin receptor homolog).	6	7	34	1	0.0731645	1	1.27292	0.108406	0.0194374
DEFAULT://Os03t0822200-01	NAD(P)_binding domain containing protein.	6	9	24	1	0.0711205	1	1.08144	0.0990621	0.332003
DEFAULT://Os05t0116000-01	Cupin_ RmlC_type domain containing protein.	6	6	15	1	0.0721106	1	1.33788	0.0720581	2.771e-05
DEFAULT://Os06t0196300-01	Similar to Peroxiredoxin Q (Fragment).	6	9	83	1	0.103097	1	1.03188	0.112475	0.32485
DEFAULT://Os06t0270900-02	Similar to Aldehyde dehydrogenase.	6	6	22	1	0.00545867	1	1.08134	0.0968508	0.0929695
DEFAULT://Os02t0774300-01	Similar to Heat shock 70 kDa protein_ mitochondrial precursor.	6	11	28	1	0.071724	1	2.29061	0.0650918	9.99201e-16
DEFAULT://Os10t0502000-01	Similar to Thylakoid lumenal 17.4 kDa protein (P17.4) (Fragment).	6	6	38	1	0.0909948	1	1.16796	0.0693803	0.00792505
DEFAULT://Os03t0163300-01	Similar to Glutathione reductase (Fragment).	6	6	19	1	0.164897	1	1.71044	0.138297	1.41625e-05
DEFAULT://Os08t0379400-04	Similar to predicted protein.	6	10	75	1	0.0269666	1	1.13468	0.0483078	0.141226
DEFAULT://Os08t0553800-01	NAD(P)_binding domain containing protein.	6	7	43	1	0.0422211	1	0.882169	0.101965	0.0350129
DEFAULT://Os09t0133600-01	Fibrillin_like protein.	6	7	37	1	0.0375947	1	1.36954	0.119817	0.00741785
DEFAULT://Os09t0133600-02	PAP fibrillin family protein.	6	7	37	1	0.0375947	1	1.36954	0.119817	0.00741785
DEFAULT://Os09t0537700-02	Ribonuclease T2 family protein.	6	16	124	1	0.109014	1	1.10765	0.121633	0.1348
DEFAULT://Os09t0279500-01	Similar to Plastid_specific 30S ribosomal protein 2_ chloroplast precursor (PSRP_ 2).	6	8	44	1	0.0915653	1	1.13714	0.0992715	0.131799
DEFAULT://Os03t0200500-01	40S ribosomal protein S3a (CYC07 protein).	6	11	38	1	0.0537358	1	1.30907	0.0713128	1.29352e-05
DEFAULT://Os03t0200500-02	Similar to 40S ribosomal protein S3a.	6	11	38	1	0.0537358	1	1.30907	0.0713128	1.29352e-05
DEFAULT://Os03t0109600-01	Similar to Transcription factor homolog BTF3_like protein.	6	9	52	1	0.0171421	1	1.06747	0.0486656	0.000146434
DEFAULT://Os03t0109600-03	Similar to transcription factor BTF3.	6	9	52	1	0.0171421	1	1.06747	0.0486656	0.000146434
DEFAULT://Os02t0625500-01	Similar to Adenosine kinase_like protein (Fragment).	6	11	84	1	0.0343216	1	1.24045	0.0545886	0.000145503
DEFAULT://Os02t0625500-02	Similar to Adenosine kinase_like protein (Fragment).	6	11	84	1	0.0343216	1	1.24045	0.0545886	0.000145503
DEFAULT://Os01t0265100-01	Similar to ADP_ribosylation factor.	6	8	36	1	0.0417587	1	1.17884	0.0685748	0.00143566
DEFAULT://Os01t0813400-01	Similar to ADP_ribosylation factor 1.	6	8	36	1	0.0417587	1	1.17884	0.0685748	0.00143566
DEFAULT://Os03t0811900-01	Similar to ADP_ribosylation factor.	6	8	36	1	0.0417587	1	1.17884	0.0685748	0.00143566
DEFAULT://Os05t0489600-01	Similar to ADP_ribosylation factor 1.	6	8	36	1	0.0417587	1	1.17884	0.0685748	0.00143566
DEFAULT://Os07t0223100-01	Similar to ADP_ribosylation factor 1.	6	8	36	1	0.0417587	1	1.17884	0.0685748	0.00143566
DEFAULT://Os02t0285800-01	Similar to GTP_binding protein typA (Tyrosine phosphorylated protein A).	6	8	30	1	0.069681	1	1.23915	0.0721192	0.00418485
DEFAULT://Os03t0113700-01	Similar to Heat shock 70 kDa protein_ mitochondrial precursor.	6	10	26	1	0.0644005	1	2.79088	0.0616215	5.14033e-14
DEFAULT://Os06t0232200-00	Similar to Fructokinase_2.	6	6	28	1	0.0608758	1	1.36768	0.0971146	0.00477053
DEFAULT://Os09t0249700-01	Protein phosphatase 2A A subunit (Phosphatase 2A regulatory A subunit).	6	11	48	1	0.040798	1	1.27807	0.0580307	3.90775e-05
DEFAULT://Os07t0662500-01	Similar to Elongation factor 1_beta_ (EF_1_beta_).	6	11	46	1	0.0586762	1	1.32583	0.0721925	4.32593e-05
DEFAULT://Os02t0626100-01	Similar to Phenylalanine ammonia_lyase.	6	8	34	1	0.140721	1	1.18385	0.129842	0.364506
DEFAULT://Os02t0817700-02	Similar to 3_ketoacyl_CoA thiolase (Fragment).	6	10	48	1	0.0809602	1	2.02941	0.0854651	8.50169e-10
DEFAULT://Os01t0574600-01	Similar to Gamma hydroxybutyrate dehydrogenase (EC 1.1.1.61).	6	7	25	1	0.0337313	1	1.21873	0.0516165	5.68437e-05
DEFAULT://Os09t0438700-01	Similar to 20 kDa chaperonin_ chloroplast precursor (Protein Cpn21) (Chloroplast protein Cpn10) (Chloroplast chaperonin 10) (Ch_CPN10) (Chaperonin 20).	6	10	41	1	0.0310962	1	1.17418	0.0733264	0.0748856
DEFAULT://Os01t0180300-02	Hypothetical conserved gene.	6	7	14	1	0.0913176	1	1.56369	0.177529	0.0177927
DEFAULT://Os02t0739600-01	Similar to Pyruvate dehydrogenase E1 component alpha subunit_ mitochondrial precursor (EC 1.2.4.1) (PDHE1_A).	6	9	43	1	0.0637145	1	1.11742	0.0603631	5.50296e-05
DEFAULT://Os10t0516100-01	Similar to Glycine cleavage system H protein_ mitochondrial precursor.	6	23	127	1	0.0256271	1	0.824467	0.0400096	4.45341e-06
DEFAULT://Os04t0656100-03	Similar to OSIGBa0158D24.1 protein.	6	6	13	1	0.2916	1	1.66574	0.217809	0.0157801
DEFAULT://Os05t0568300-00	Similar to 50S ribosomal protein L12_ chloroplast precursor (CL12).	6	18	142	1	0.0322167	1	0.790383	0.0580378	3.10176e-06
DEFAULT://Os03t0815200-01	Similar to Methylenetetrahydrofolate reductase (EC 1.5.1.20).	6	6	21	1	0.0985756	1	1.35684	0.107389	0.00435696
DEFAULT://Os03t0704100-01	Similar to structural molecule.	6	6	31	1	0.235512	1	1.1935	0.173381	0.062893
DEFAULT://Os02t0105900-01	Similar to 40S ribosomal protein S4.	6	8	38	1	0.0841782	1	1.21351	0.110814	0.279083
DEFAULT://Os12t0615400-01	Similar to 37 kDa inner envelope membrane protein_ chloroplast precursor (E37).	6	13	52	1	0.132539	1	1.22502	0.101577	0.0760637
DEFAULT://Os06t0664200-01	Inositol monophosphatase/Fructose_1_6_bisphosphatase domain containing protein.	6	7	18	1	0.0769771	1	1.46508	0.0754775	0.000219271
DEFAULT://Os02t0634500-01	Similar to ATP_dependent Clp protease proteolytic subunit (EC 3.4.21.92) (Endopeptidase Clp).	6	22	90	1	0.0249506	1	1.07628	0.0611363	0.0219849
DEFAULT://Os07t0162500-02	Alpha/beta hydrolase fold_3 domain containing protein.	6	7	42	1	0.0698606	1	1.31947	0.0707178	0.00323064
DEFAULT://Os05t0150800-01	Similar to Plastid 5_10_methylene_tetrahydrofolate dehydrogenase (Fragment).	6	8	40	1	0.0249196	1	1.2921	0.0383056	3.76232e-07
DEFAULT://Os03t0592500-01	Similar to Photosystem II type II chlorophyll a/b binding protein (Fragment).	6	13	88	1	0.127578	1	1.26052	0.111701	0.00289899
DEFAULT://Os03t0827700-02	Similar to cDNA clone:J013043E01_ full insert sequence.	6	8	25	1	0.0419552	1	1.3164	0.057604	0.000531258
DEFAULT://Os01t0191200-01	Similar to Acid phosphatase.	6	11	74	1	0.051864	1	1.09523	0.0937546	0.365343
DEFAULT://Os03t0778100-01	Similar to Photosystem_1 F subunit.	6	14	113	1	0.0466491	1	0.750489	0.0881938	6.87556e-05
DEFAULT://Os01t0721900-01	Similar to Nuclear RNA binding protein B (Fragment).	6	7	17	1	0.159168	1	1.50366	0.186806	0.208624
DEFAULT://Os11t0546900-01	Similar to TaWIN1.	6	10	47	1	0.101985	1	1.73224	0.0842153	1.47956e-05
DEFAULT://Os07t0188800-02	Similar to Methylmalonate semi_aldehyde dehydrogenase.	6	8	28	1	0.0555463	1	1.50381	0.0854062	1.18359e-05
DEFAULT://Os02t0519900-05	Similar to H0613H07.5 protein.	6	9	60	1	0.0263063	1	1.59161	0.0687529	1.3089e-07
DEFAULT://Os10t0163340-01	Similar to Cytosolic aldolase.	6	8	33	1	0.0689003	1	1.38923	0.0846677	0.000273968
DEFAULT://Os04t0457000-01	Similar to Chlorophyll a/b_binding protein CP24_ photosystem II (Fragment).	6	11	124	1	0.103502	1	0.711704	0.102527	0.00330114
DEFAULT://Os01t0868900-01	Peptidase S8_ subtilisin_related domain containing protein.	6	9	37	1	0.0352362	1	1.23288	0.0788963	0.0174354
DEFAULT://Os01t0868900-02	Similar to predicted protein.	6	9	37	1	0.0352362	1	1.23288	0.0788963	0.0174354
DEFAULT://Os05t0323900-01	Manganese_superoxide dismutase precursor (EC 1.15.1.1).	6	11	33	1	0.0933183	1	0.977383	0.0939112	0.11174
DEFAULT://Os12t0559934-00	Similar to Lipoxygenase.	6	10	49	1	0.241633	1	3.08729	0.203574	4.61859e-07
DEFAULT://Os03t0247000-01	Clp_ N_terminal domain containing protein.	6	9	31	1	0.059202	1	0.938132	0.0845189	0.315642
DEFAULT://Os03t0356300-01	Ribosomal protein L6 family protein.	6	9	54	1	0.125116	1	1.42201	0.126359	0.0320972
DEFAULT://Os03t0751400-01	Similar to 50S ribosomal protein l6.	6	9	54	1	0.125116	1	1.42201	0.126359	0.0320972
DEFAULT://Os03t0836000-01	Similar to Actin 7 (Actin 2).	6	10	33	1	0.0696168	1	1.47753	0.0639432	6.12688e-06
DEFAULT://Os10t0330000-01	Conserved hypothetical protein.	6	11	68	1	0.0556867	1	0.935712	0.11208	0.254254
DEFAULT://Os03t0327600-01	Ricin B_related lectin domain containing protein.	6	14	61	1	0.0808112	1	1.25753	0.089309	0.0196331
DEFAULT://Os07t0529600-01	Similar to Thiazole biosynthetic enzyme 1_1_ chloroplast precursor.	6	10	31	1	0.153978	1	0.876895	0.176708	0.114428
DEFAULT://Os01t0964133-01	Similar to Actin.	6	10	47	1	0.0573902	1	1.58392	0.0629918	1.78962e-07
DEFAULT://Os12t0163700-01	Similar to Actin 7 (Actin 2).	6	11	51	1	0.0724326	1	1.6512	0.067891	8.93435e-08
DEFAULT://Os04t0390000-01	Similar to OSIGBa0096P03.7 protein.	6	8	20	1	0.0848836	1	1.5468	0.0737503	1.5621e-06
DEFAULT://Os04t0390000-03	Similar to OSIGBa0096P03.7 protein.	6	8	20	1	0.0848836	1	1.5468	0.0737503	1.5621e-06
DEFAULT://Os01t0210500-01	Similar to SOUL_like protein.	6	14	41	1	0.120486	1	1.14476	0.114317	0.0722324
DEFAULT://Os01t0639900-01	Similar to Carbonic anhydrase_ chloroplast precursor (EC 4.2.1.1) (Carbonate dehydratase).	6	34	271	1	0.0191252	1	1.25571	0.0302733	1.34587e-08
DEFAULT://Os02t0192700-02	Similar to Thioredoxin peroxidase.	6	14	110	1	0.0616675	1	1.23851	0.0736354	0.000473731
DEFAULT://Os03t0307100-01	Peptidase S9A_ oligopeptidase_ N_terminal beta_propeller domain containing protein.	6	7	15	1	0.0964516	1	1.3317	0.109655	0.0106608
DEFAULT://Os07t0492000-01	Nucleoside diphosphate kinase I (EC 2.7.4.6) (NDK I) (NDP kinase I) (NDPK I).	6	15	89	1	0.0218238	1	0.916141	0.07342	0.262255
DEFAULT://Os11t0525600-04	Similar to predicted protein.	6	11	30	1	0.0780439	1	1.19847	0.0797619	0.0750736
DEFAULT://Os11t0148500-02	Pyruvate kinase family protein.	6	9	24	1	0.0599773	1	1.85529	0.06173	2.8191e-10
DEFAULT://Os09t0509200-01	Similar to Pyruvate dehydrogenase E1 beta subunit isoform 3 (EC 1.2.4.1).	5	5	28	1	0.0655667	1	1.41028	0.0743285	1.7499e-05
DEFAULT://Os09t0509200-02	Similar to (Rice Genome Annotation Project) pyruvate dehydrogenase E1 component subunit beta.	5	5	28	1	0.0655667	1	1.41028	0.0743285	1.7499e-05
DEFAULT://Os10t0573700-01	Similar to Mitochondrial carnitine/acylcarnitine carrier_like protein (A BOUT DE SOUFFLE) (Carnitine/acylcarnitine translocase_like protein) (CAC_like protein).	5	10	61	1	0.0796836	1	1.29908	0.0827137	0.00530615
DEFAULT://Os12t0583300-01	Peptidase aspartic_ catalytic domain containing protein.	5	7	52	1	0.0608154	1	0.567112	0.166952	0.000141587
DEFAULT://Os05t0302700-01	Similar to ATP/ADP carrier protein.	5	5	52	1	0.155073	1	1.44258	0.124343	0.00134003
DEFAULT://Os08t0359000-01	Similar to APE1.	5	6	67	1	0.193114	1	0.957428	0.12937	0.742867
DEFAULT://Os03t0122200-01	Similar to 50S ribosomal protein L11.	5	6	38	1	0.106066	1	1.13923	0.112607	0.208203
DEFAULT://Os05t0388500-01	Similar to 50S ribosomal protein L1.	5	5	37	1	0.0727116	1	1.98462	0.0868997	0.0417839
DEFAULT://Os01t0913000-01	Similar to Thioredoxin F_type 2_ chloroplast precursor (TRX_F2).	5	7	40	1	0.069813	1	0.860071	0.0875746	0.01859
DEFAULT://Os07t0513000-01	Similar to ATP synthase gamma chain_ chloroplast (EC 3.6.1.34) (Fragment).	5	7	73	1	0.12825	1	1.18066	0.0943691	0.0458691
DEFAULT://Os07t0546000-01	Similar to Isopentenyl pyrophosphate:dimethyllallyl pyrophosphate isomerase (EC 5.3.3.2) (Fragment).	5	8	40	1	0.143228	1	0.902613	0.100298	0.15187
DEFAULT://Os07t0558500-01	Inositol phosphatase_like protein.	5	7	47	1	0.0381378	1	0.90636	0.0707365	0.0942028
DEFAULT://Os12t0632000-01	Gly_rich protein_ Partner protein of RF5_ Fertility restoration	5	7	39	1	0.0589202	1	1.10519	0.0919369	0.148715
DEFAULT://Os02t0162500-01	Similar to 40S ribosomal protein S14.	5	5	33	1	0.119544	1	1.28254	0.150833	0.115542
DEFAULT://Os02t0534800-01	Similar to 40S ribosomal protein S14 (Clone MCH2).	5	5	33	1	0.119544	1	1.28254	0.150833	0.115542
DEFAULT://Os07t0677200-01	Peroxidase.	5	6	27	1	0.210546	1	0.574683	0.215553	0.00580623
DEFAULT://Os08t0549100-01	Similar to Peroxisome type ascorbate peroxidase.	5	6	38	1	0.137569	1	0.571959	0.16271	1.24817e-05
DEFAULT://Os12t0555500-01	Probenazole_inducible protein PBZ1.	5	6	22	1	0.141258	1	0.783055	0.199403	0.0188016
DEFAULT://Os01t0293000-01	Similar to S_adenosylmethionine synthetase 1 (EC 2.5.1.6) (Methionine adenosyltransferase 1) (AdoMet synthetase 1) (Fragment).	5	8	40	1	0.0709867	1	1.36478	0.0796848	0.00115065
DEFAULT://Os05t0135700-01	S_adenosylmethionine synthetase 1 (EC 2.5.1.6) (Methionine adenosyltransferase 1) (AdoMet synthetase 1).	5	8	40	1	0.0709867	1	1.36478	0.0796848	0.00115065
DEFAULT://Os11t0484500-01	Similar to 6_phosphogluconate dehydrogenase.	5	5	31	1	0.050531	1	1.71547	0.124396	0.00198908
DEFAULT://Os10t0189100-01	Similar to predicted protein.	5	6	33	1	0.116079	1	1.13298	0.0961788	0.220264
DEFAULT://Os02t0612900-01	Similar to Temperature stress_induced lipocalin.	5	9	35	1	0.183957	1	1.74238	0.163351	0.00261652
DEFAULT://Os10t0483000-01	Basal transcription factor 3_like protein_ Vegetative growth and reproductive development	5	7	44	1	0.0180421	1	1.09225	0.0628432	0.049137
DEFAULT://Os01t0723400-01	Malic oxidoreductase family protein.	5	6	36	1	0.0740712	1	1.88427	0.0939568	2.50964e-06
DEFAULT://Os01t0723400-02	Similar to Malic enzyme.	5	6	36	1	0.0740712	1	1.88427	0.0939568	2.50964e-06
DEFAULT://Os01t0723400-03	Similar to Malic enzyme.	5	6	36	1	0.0740712	1	1.88427	0.0939568	2.50964e-06
DEFAULT://Os11t0595200-01	PAP fibrillin family protein.	5	8	37	1	0.14352	1	1.31145	0.141193	0.174222
DEFAULT://Os01t0896800-01	Ribosomal protein L18/L5 domain containing protein.	5	5	24	1	0.174538	1	1.34798	0.148902	0.018059
DEFAULT://Os03t0158300-01	Glycoside hydrolase_type carbohydrate_binding domain containing protein.	5	7	26	1	0.106072	1	1.41845	0.128453	0.00784147
DEFAULT://Os02t0137200-01	Similar to 50S ribosomal protein L3_1_ chloroplast precursor.	5	8	51	1	0.0723901	1	1.10284	0.129013	0.109828
DEFAULT://Os11t0242400-01	Similar to Rieske.	5	5	18	1	0.118432	1	1.05505	0.0946002	0.312812
DEFAULT://Os02t0751600-01	Peptidyl_prolyl cis_trans isomerase_ FKBP_type domain containing protein.	5	7	23	1	0.0240905	1	0.659922	0.0791302	7.2339e-06
DEFAULT://Os01t0742200-01	Similar to Elongation factor EF_2 (Fragment).	5	7	37	1	0.0764555	1	1.4785	0.0740764	3.29637e-06
DEFAULT://Os07t0544800-01	Similar to Oxygen_evolving enhancer protein 3_2_ chloroplast precursor (OEE3) (16 kDa subunit of oxygen evolving system of photosystem II) (OEC 16 kDa subunit) (Ferredoxin_NADP reductase binding protein) (BP).	5	13	87	1	0.092452	1	0.744407	0.091526	0.000228848
DEFAULT://Os05t0445500-01	Similar to Acidic ribosomal protein (Fragment).	5	8	52	1	0.0309085	1	0.909953	0.0653245	0.0364144
DEFAULT://Os10t0411800-01	Similar to 40S ribosomal protein S17_3.	5	6	30	1	0.110925	1	1.40678	0.0846737	0.000572871
DEFAULT://Os06t0196900-02	Similar to 20 kDa chaperonin_ chloroplast precursor (Protein Cpn21) (Chloroplast protein Cpn10) (Chloroplast chaperonin 10) (Ch_CPN10) (Chaperonin 20).	5	9	54	1	0.0338355	1	1.11705	0.0952013	0.0147005
DEFAULT://Os11t0591100-01	NAD(P)_binding domain containing protein.	5	7	26	1	0.149694	1	1.4538	0.125318	5.11323e-05
DEFAULT://Os07t0562700-01	Similar to Type III chlorophyll a/b_binding protein (Fragment).	5	9	77	1	0.0915909	1	1.10551	0.118155	0.525955
DEFAULT://Os03t0337600-01	Similar to Uroporphyrinogen decarboxylase (EC 4.1.1.37) (URO_D) (UPD) (Fragment).	5	7	45	1	0.0318434	1	1.0294	0.0764205	0.468958
DEFAULT://Os03t0212700-01	Similar to Cytochrome C reductase_processing peptidase subunit I_ MPP subunit I_ P55.	5	7	36	1	0.0943386	1	1.61509	0.0937448	4.48816e-06
DEFAULT://Os02t0815500-01	Alcohol dehydrogenase class III (EC 1.1.1.1) (Glutathione_dependent formaldehyde dehydrogenase) (EC 1.2.1.1) (FDH) (FALDH) (GSH_FDH).	5	6	37	1	0.0993156	1	1.42272	0.0712447	3.43288e-06
DEFAULT://Os02t0287000-01	Similar to 40S ribosomal protein S3a (CYC07 protein).	5	7	24	1	0.0542034	1	1.64897	0.0737837	2.82317e-05
DEFAULT://Os02t0287000-02	Ribosomal protein S3Ae domain containing protein.	5	7	24	1	0.0542034	1	1.64897	0.0737837	2.82317e-05
DEFAULT://Os02t0699600-01	Similar to 60S ribosomal protein L12.	5	7	51	1	0.0774129	1	1.05387	0.108143	0.834766
DEFAULT://Os04t0598200-00	Similar to 60S ribosomal protein L12.	5	7	51	1	0.0774129	1	1.05387	0.108143	0.834766
DEFAULT://Os01t0323600-01	Similar to S_adenosylmethionine synthase 2.	5	9	47	1	0.0655577	1	1.32601	0.0651143	0.00236419
DEFAULT://Os03t0402400-00	Similar to Ribosome_associated protein p40_like.	5	6	33	1	0.0824843	1	1.30781	0.122452	0.0169773
DEFAULT://Os03t0135100-01	Glutathione S_transferase GSTF15.	5	8	22	1	0.0637448	1	1.29017	0.0919399	0.00430648
DEFAULT://Os02t0704800-01	Similar to ornithine carbamoyltransferase.	5	8	28	1	0.0377698	1	1.12335	0.0918804	0.0584355
DEFAULT://Os02t0750100-00	Similar to ATP synthase.	5	7	39	1	0.158786	1	1.23079	0.128194	0.00285073
DEFAULT://Os06t0568200-02	Similar to Vacuolar ATPase B subunit.	5	7	30	1	0.193095	1	1.75158	0.14591	1.02393e-05
DEFAULT://Os04t0485300-01	Glucose_6_phosphate dehydrogenase.	5	5	30	1	0.0825302	1	1.9493	0.123068	0.000457258
DEFAULT://Os09t0567366-01	Similar to Aldo_keto reductase/ oxidoreductase.	5	7	32	1	0.0913662	1	1.1685	0.088367	0.0999
DEFAULT://Os12t0406200-01	Similar to 40S ribosomal protein S3a (CYC07 protein).	5	8	24	1	0.0561016	1	1.27011	0.0783616	0.000274277
DEFAULT://Os05t0456300-01	Aldose reductase.	5	8	19	1	0.119659	1	1.14933	0.147159	0.638364
DEFAULT://Os05t0456300-02	Similar to cDNA clone:001_207_F04_ full insert sequence.	5	8	19	1	0.119659	1	1.14933	0.147159	0.638364
DEFAULT://Os07t0158300-01	Similar to RNA binding protein.	5	9	31	1	0.0720791	1	1.11672	0.0979041	0.398447
DEFAULT://Os01t0238500-01	Similar to Branched_chain_amino_acid aminotransferase_like protein 3_ chloroplast precursor.	5	9	55	1	0.0559542	1	1.70996	0.11163	0.000911926
DEFAULT://Os08t0266300-00	Similar to predicted protein.	5	8	35	1	0.0253603	1	1.24665	0.0919459	0.024509
DEFAULT://Os04t0650800-01	Similar to Phosphoglycerate dehydrogenase.	5	6	28	1	0.0246965	1	1.64495	0.0718745	1.20566e-05
DEFAULT://Os02t0194100-01	Similar to Citrate synthase (EC 4.1.3.7).	5	7	36	1	0.103419	1	1.5512	0.0871558	7.96094e-06
DEFAULT://Os11t0538900-01	Similar to Citrate synthase.	5	7	36	1	0.103419	1	1.5512	0.0871558	7.96094e-06
DEFAULT://Os02t0285800-02	Similar to predicted protein.	5	7	21	1	0.0797635	1	1.28561	0.0878986	0.0100279
DEFAULT://Os05t0595400-01	Similar to Nucleoside diphosphate kinase III (EC 2.7.4.6) (NDK III) (NDP kinase III) (NDPK III).	5	5	32	1	0.033069	1	1.36618	0.100078	0.0710447
DEFAULT://Os01t0180800-01	Heat shock protein Hsp70 family protein.	5	7	16	1	0.124346	1	2.40115	0.113709	1.2835e-07
DEFAULT://Os08t0276100-01	Similar to NDF1 (NDH_DEPENDENT CYCLIC ELECTRON FLOW 1).	5	7	22	1	0.11564	1	1.46664	0.0918336	0.00398336
DEFAULT://Os09t0505600-01	Proteasome subunit beta type 1 (EC 3.4.25.1) (20S proteasome alpha subunit F) (20S proteasome subunit beta_6).	5	5	25	1	0.148847	1	1.96664	0.136726	3.68677e-06
DEFAULT://Os01t0946500-01	Similar to Glucan endo_1_3_beta_glucosidase GV (EC 3.2.1.39) ((1__3)_beta_glucan endohydrolase GV) ((1__3)_beta_glucanase isoenzyme GV) (Beta_1_3_ endoglucanase GV).	5	7	24	1	0.102214	1	1.27721	0.150061	0.168403
DEFAULT://Os10t0543800-00	Similar to Glutathione S_transferase GST 11 (EC 2.5.1.18).	5	6	32	1	0.0655466	1	1.23461	0.103699	0.00652803
DEFAULT://Os02t0643500-01	Pentapeptide repeat containing protein.	5	6	14	1	0.055	1	1.01663	0.108807	0.412936
DEFAULT://Os03t0794500-01	Similar to Glutamate dehydrogenase (EC 1.4.1.3) (GDH).	5	6	8	1	0.0395587	1	1.17965	0.0782252	0.0299215
DEFAULT://Os08t0242700-01	Similar to uridylyltransferase_related.	5	8	62	1	0.0558468	1	1.05294	0.0672087	0.00113148
DEFAULT://Os07t0246200-01	Similar to Calreticulin (Fragment).	5	8	38	1	0.112401	1	1.45416	0.129312	0.00075394
DEFAULT://Os07t0246200-03	Similar to calreticulin2.	5	8	38	1	0.112401	1	1.45416	0.129312	0.00075394
DEFAULT://Os08t0345800-01	Similar to Glucose_1_phosphate adenylyltransferase small subunit_ chloroplast precursor (EC 2.7.7.27) (ADP_glucose synthase) (ADP_glucose pyrophosphorylase) (AGPASE B) (Alpha_D_glucose_1_phosphate adenyl transferase).	5	6	25	1	0.072359	1	1.35935	0.0895744	0.000308767
DEFAULT://Os08t0345800-02	Similar to Glucose_1_phosphate adenylyltransferase.	5	6	25	1	0.072359	1	1.35935	0.0895744	0.000308767
DEFAULT://Os01t0300200-01	Similar to ATP_citrate lyase subunit B.	5	6	8	1	0.0936187	1	1.64833	0.104373	1.35513e-05
DEFAULT://Os01t0144100-01	Similar to Thylakoid lumenal 15 kDa protein_ chloroplast precursor (p15).	5	9	46	1	0.00591415	1	0.761387	0.122528	0.0204317
DEFAULT://Os03t0815200-02	Similar to Methylenetetrahydrofolate reductase.	5	5	14	1	0.0997091	1	1.36807	0.110364	0.00227958
DEFAULT://Os03t0815200-03	Similar to Methylenetetrahydrofolate reductase.	5	5	14	1	0.0997091	1	1.36807	0.110364	0.00227958
DEFAULT://Os01t0106900-01	Similar to 1_deoxy_D_xylulose 5_phosphate reductoisomerase (Fragment).	5	5	8	1	0.118842	1	1.3592	0.128104	0.00792357
DEFAULT://Os01t0358400-01	Similar to 40S ribosomal protein S4.	5	5	32	1	0.0916642	1	1.27012	0.129256	0.163462
DEFAULT://Os04t0386600-01	Pyruvate/Phosphoenolpyruvate kinase_ catalytic core domain containing protein.	5	8	32	1	0.0455341	1	1.54542	0.0652118	4.92702e-08
DEFAULT://Os05t0503300-02	Similar to Sulfite reductase (Fragment).	5	8	31	1	0.0216124	1	1.48453	0.105742	0.00160496
DEFAULT://Os09t0529100-01	6_phosphogluconolactonase domain containing protein.	5	7	21	1	0.139531	1	1.42732	0.147956	0.0635403
DEFAULT://Os10t0403700-00	Similar to oxidoreductase.	5	5	15	1	0.0563276	1	1.7131	0.0543979	1.25808e-06
DEFAULT://Os08t0561700-01	Similar to Superoxide dismutase.	5	12	133	1	0.0407614	1	0.819942	0.0810929	0.000560663
DEFAULT://Os04t0643200-00	Amidase family protein.	5	5	19	1	0.0579524	1	1.15773	0.10808	0.00237751
DEFAULT://Os02t0194700-02	Similar to Lipoxygenase.	5	5	12	1	0.0494664	1	1.17164	0.195879	0.362337
DEFAULT://Os02t0110200-01	Similar to Hydroperoxide lyase.	5	6	9	1	0.235406	1	1.36907	0.190439	0.0802471
DEFAULT://Os02t0110200-02	Similar to Hydroperoxide lyase.	5	6	9	1	0.235406	1	1.36907	0.190439	0.0802471
DEFAULT://Os09t0553900-01	Conserved hypothetical protein.	5	6	11	1	0.110978	1	1.12797	0.0922459	0.0100113
DEFAULT://Os05t0134400-01	Haem peroxidase_ plant/fungal/bacterial family protein.	5	5	13	1	0.084882	1	0.680307	0.0801853	0.000144872
DEFAULT://Os05t0134400-02	Similar to peroxidase 1.	5	5	13	1	0.084882	1	0.680307	0.0801853	0.000144872
DEFAULT://Os02t0169900-01	Inositol monophosphatase family protein.	5	8	39	1	0.112974	1	1.47934	0.101383	5.78706e-06
DEFAULT://Os02t0169900-03	Similar to IMPL1 (MYO_INOSITOL MONOPHOSPHATASE LIKE 1); 3_(2_)_5__bisphosphate nucleotidase/ inositol or phosphatidylinositol phosphatase/ inositol_1(or 4)_monophosphatase.	5	8	39	1	0.112974	1	1.47934	0.101383	5.78706e-06
DEFAULT://Os06t0705100-01	Similar to Thylakoid lumenal 13.3 kDa protein (P16.5) (Fragment).	5	12	79	1	0.0489912	1	0.785834	0.0598319	0.00290517
DEFAULT://Os04t0409200-00	Similar to H0321H01.10 protein.	5	6	23	1	0.123077	1	0.961493	0.133473	0.0475479
DEFAULT://Os07t0630800-01	Similar to Nodule_enhanced malate dehydrogenase.	5	6	30	1	0.0421881	1	1.19494	0.0535203	0.00113606
DEFAULT://Os09t0115400-01	Similar to Poly(A)_binding protein.	5	5	14	1	0.108888	1	1.99369	0.0920133	5.59193e-07
DEFAULT://Os11t0432400-01	Similar to 2_oxoglutarate/malate translocator.	5	7	28	1	0.146635	1	1.43478	0.0894626	6.95299e-05
DEFAULT://Os10t0100300-01	NAD(P)_binding domain containing protein.	5	5	14	1	0.271559	1	1.68732	0.212644	0.0162867
DEFAULT://Os01t0652600-01	Similar to Ketol_acid reductoisomerase_ chloroplast precursor (EC 1.1.1.86) (Acetohydroxy_acid reductoisomerase) (Alpha_keto_beta_hydroxylacil reductoisomerase).	5	7	37	1	0.0703564	1	1.10762	0.0514921	0.0933517
DEFAULT://Os07t0604800-01	Similar to Alpha_1_4_glucan_protein synthase [UDP_forming] 1 (EC 2.4.1.112) (UDP_ glucose:protein transglucosylase 1) (UPTG 1).	5	6	30	1	0.111278	1	1.12133	0.113196	0.00837867
DEFAULT://Os08t0440800-01	Glyceraldehyde_3_phosphate dehydrogenase.	5	10	56	1	0.0745939	1	1.40241	0.0761275	0.000101486
DEFAULT://Os02t0758000-01	Similar to Low molecular weight heat shock protein precursor (Mitochondrial small heat shock protein 22).	5	6	21	1	0.0733748	1	1.46617	0.120522	0.00255352
DEFAULT://Os01t0896500-02	Similar to predicted protein.	5	5	16	1	0.259208	1	1.19132	0.192791	0.184184
DEFAULT://Os05t0438800-01	Similar to Actin 1.	5	7	22	1	0.0885848	1	1.78052	0.0870761	1.89369e-05
DEFAULT://Os11t0312220-00	Adenylate kinase B (EC 2.7.4.3) (ATP_AMP transphosphorylase).	5	5	18	1	0.304103	1	2.3431	0.227607	0.134121
DEFAULT://Os02t0117700-01	UDPase	5	6	37	1	0.0593646	1	1.35532	0.0694014	0.00019405
DEFAULT://Os10t0530500-01	Similar to Glutathione_S_transferase Cla47.	5	6	20	1	0.0650957	1	1.17411	0.0895066	0.032502
DEFAULT://Os07t0529600-02	Similar to Pathogen_induced defense_responsive protein 8.	5	9	28	1	0.15596	1	0.885562	0.18005	0.100601
DEFAULT://Os03t0151800-03	Hypothetical conserved gene.	5	6	20	1	0.067549	1	1.76546	0.0882316	8.54545e-07
DEFAULT://Os02t0196800-01	Similar to Fumarylacetoacetase (Fragment).	5	7	18	1	0.080056	1	1.25037	0.123796	0.00676881
DEFAULT://Os03t0143400-01	Similar to mitochondrial chaperonin_60 [Oryza sativa (japonica cultivar_group)].	5	6	30	1	0.0891591	1	1.8768	0.0616414	6.66698e-05
DEFAULT://Os10t0462900-01	Similar to mitochondrial chaperonin_60.	5	6	30	1	0.0891591	1	1.8768	0.0616414	6.66698e-05
DEFAULT://Os12t0145700-01	Pyruvate kinase family protein.	5	7	18	1	0.0620158	1	1.76132	0.0626507	2.68645e-09
DEFAULT://Os05t0350500-01	Peptidase M24_ structural domain domain containing protein.	5	7	18	1	0.0842409	1	1.7859	0.0659881	1.81874e-08
DEFAULT://Os03t0157900-01	Phosphoserine aminotransferase_ chloroplast precursor (EC 2.6.1.52) (PSAT).	5	6	19	1	0.105841	1	1.64848	0.128184	0.000472176
DEFAULT://Os11t0455800-02	Similar to Serine hydroxymethyltransferase.	5	7	41	1	0.0902644	1	1.29725	0.104569	0.01591
DEFAULT://Os02t0562700-01	Similar to Gamma hydroxybutyrate dehydrogenase (EC 1.1.1.61).	5	7	19	1	0.0488765	1	1.19785	0.0695389	0.0131698
DEFAULT://Os10t0182000-01	Similar to Alanyl_tRNA synthetase_ mitochondrial precursor (EC 6.1.1.7) (Alanine__tRNA ligase) (AlaRS).	5	6	10	1	0.0884758	1	1.28652	0.0691101	0.000893966
DEFAULT://Os03t0399800-01	Mannose_binding lectin domain containing protein.	5	10	20	1	0.100176	1	1.13694	0.126224	0.263222
DEFAULT://Os08t0430500-03	Similar to 14_3_3_like protein GF14_C.	5	11	72	1	0.0555311	1	1.36823	0.0764442	0.0036943
DEFAULT://Os01t0591000-01	Aldehyde/histidinol dehydrogenase domain containing protein.	5	9	17	1	0.0549056	1	1.77632	0.0590229	9.49807e-10
DEFAULT://Os10t0563700-01	Similar to Nucleoside diphosphate kinase I (EC 2.7.4.6) (NDK I) (NDP kinase I) (PP18).	5	10	73	1	0.0208997	1	0.847017	0.0702032	0.00410546
DEFAULT://Os03t0135300-01	Similar to Glutathione S_transferase GST 10 (EC 2.5.1.18).	4	4	39	1	0.0809158	1	1.00857	0.0984303	0.0801605
DEFAULT://Os03t0794700-01	Similar to 40S ribosomal protein S18.	4	4	21	1	0.167458	1	0.928897	0.167705	0.111239
DEFAULT://Os07t0173700-00	40S ribosomal protein S18.	4	4	21	1	0.167458	1	0.928897	0.167705	0.111239
DEFAULT://Os12t0188700-02	Similar to Thioredoxin (TRX).	4	5	63	1	0.167342	1	0.97877	0.111307	0.459232
DEFAULT://Os01t0926300-01	Similar to Transaldolase (EC 2.2.1.2).	4	4	19	1	0.11934	1	1.58871	0.100217	0.000250374
DEFAULT://Os11t0168200-01	60S ribosomal protein L3.	4	5	44	1	0.144153	1	1.26674	0.135348	0.0444034
DEFAULT://Os12t0167900-01	60S ribosomal protein L3.	4	5	44	1	0.144153	1	1.26674	0.135348	0.0444034
DEFAULT://Os04t0626400-01	Similar to OSIGBa0148A10.12 protein.	4	4	36	1	0.0982578	1	1.06767	0.116537	0.183813
DEFAULT://Os01t0869800-01	22_kDa Photosystem II protein_ Photoprotection	4	6	77	1	0.208943	1	1.29873	0.201068	0.171788
DEFAULT://Os05t0208000-01	Similar to 2_oxoglutarate/malate translocator.	4	4	32	1	0.103359	1	1.29183	0.109008	0.020775
DEFAULT://Os02t0180200-01	Uncharacterised protein family UPF0133 domain containing protein.	4	5	37	1	0.16382	1	1.15334	0.120699	0.117436
DEFAULT://Os12t0168700-01	AMP_dependent synthetase and ligase domain containing protein.	4	4	16	1	0.26369	1	1.25985	0.222268	0.306742
DEFAULT://Os03t0659233-00	Cytochrome b559 subunit alpha.	4	5	62	1	0.0664622	1	0.863823	0.162301	0.0304515
DEFAULT://Os02t0612000-01	Similar to GrpE protein homolog.	4	5	19	1	0.158435	1	1.21295	0.106792	0.0616886
DEFAULT://Os07t0565600-01	Similar to predicted protein.	4	5	38	1	0.0388824	1	1.21354	0.0652168	0.00321681
DEFAULT://Os07t0565600-02	Similar to Peptidyl_prolyl cis_trans isomerase TLP38_ chloroplast precursor (EC 5.2.1.8) (PPIase) (Rotamase) (Thylakoid lumen PPIase of 38 kDa) (p38).	4	5	38	1	0.0388824	1	1.21354	0.0652168	0.00321681
DEFAULT://Os01t0152300-00	Similar to Histone H2B.1.	4	5	22	1	0.0398299	1	2.23049	0.102899	0.000196158
DEFAULT://Os01t0152900-00	Similar to Histone H2B.1.	4	5	22	1	0.0398299	1	2.23049	0.102899	0.000196158
DEFAULT://Os01t0153100-00	Similar to Histone H2B_3 (Fragment).	4	5	22	1	0.0398299	1	2.23049	0.102899	0.000196158
DEFAULT://Os01t0153300-00	Similar to Histone H2B.1.	4	5	22	1	0.0398299	1	2.23049	0.102899	0.000196158
DEFAULT://Os05t0574300-00	Similar to Histone H2B.2.	4	5	22	1	0.0398299	1	2.23049	0.102899	0.000196158
DEFAULT://Os02t0280500-01	Similar to Glyoxalase I.	4	4	15	1	0.129399	1	1.07589	0.137854	0.279539
DEFAULT://Os05t0247100-01	Similar to Glycosyl hydrolases family 18.	4	4	35	1	0.111013	1	1.50041	0.19727	0.26351
DEFAULT://Os03t0747800-01	Cysteine synthase (EC 2.5.1.47) (O_acetylserine sulfhydrylase) (O_ acetylserine (Thiol)_lyase) (CSase) (OAS_TL).	4	4	33	1	0.0814522	1	1.32185	0.0721466	0.00372276
DEFAULT://Os06t0663800-01	Similar to FKBP_type peptidyl_prolyl cis_trans isomerase 3_ chloroplast precursor (EC 5.2.1.8) (PPIase) (Rotamase) (AtFKBP13) (FK506 binding protein 1).	4	4	44	1	0.0920167	1	0.809735	0.123409	0.0644776
DEFAULT://Os01t0899425-00	Similar to ribulose 1_5_bisphosphate carboxylase/oxygenase large subunit.	4	20	306	1	0.0988335	1	1.08502	0.0998744	0.065258
DEFAULT://Os06t0185900-01	Similar to Glutathione peroxidase.	4	4	39	1	0.0550623	1	0.947627	0.0616405	0.00778856
DEFAULT://Os07t0516200-01	Similar to Endoribonuclease_ L_PSP family.	4	6	33	1	0.0488652	1	1.06147	0.0902435	0.48662
DEFAULT://Os03t0695600-01	Proteasome subunit beta type 2 (EC 3.4.25.1) (20S proteasome alpha subunit D) (20S proteasome subunit beta_4).	4	4	35	1	0.146319	1	1.47589	0.122066	0.000509949
DEFAULT://Os02t0549600-01	Similar to 40S ribosomal protein S10_1.	4	4	14	1	0.271017	1	0.624646	0.235899	0.0237479
DEFAULT://Os01t0267900-01	Similar to Calmodulin NtCaM3 (Calmodulin NtCaM4) (Calmodulin NtCaM5) (Calmodulin NtCaM6) (Calmodulin NtCaM7) (Calmodulin NtCaM8) (Calmodulin NtCaM11) (Calmodulin NtCaM12).	4	5	31	1	0.114486	1	1.01356	0.143228	0.52244
DEFAULT://Os05t0491100-01	Similar to Calmodulin.	4	5	31	1	0.114486	1	1.01356	0.143228	0.52244
DEFAULT://Os08t0504500-01	Mog1/PsbP/DUF1795_ alpha/beta/alpha sandwich domain containing protein.	4	6	45	1	0.0468723	1	0.947193	0.0903547	0.4304
DEFAULT://Os09t0565200-02	Similar to Nucleic acid_binding protein precursor.	4	5	44	1	0.128002	1	1.03856	0.108223	0.0883845
DEFAULT://Os02t0591700-01	Similar to Candida glabrata strain CBS138 chromosome L complete sequence.	4	4	21	1	0.173444	1	1.30988	0.140786	0.00751831
DEFAULT://Os10t0461100-04	Similar to PsbP family protein_ expressed.	4	5	13	1	0.115578	1	1.11414	0.135152	0.0135654
DEFAULT://Os03t0855600-01	Similar to DANA2.	4	4	20	1	0.0851768	1	1.06946	0.0900547	0.0816322
DEFAULT://Os06t0210500-01	Similar to Mitochondrial phosphate transporter.	4	4	27	1	0.0965234	1	1.69513	0.111287	4.4872e-05
DEFAULT://Os07t0275100-00	Similar to predicted protein.	4	4	26	1	0.0752086	1	0.837216	0.0932567	0.041527
DEFAULT://Os12t0564400-01	Similar to Thylakoid lumenal 21.5 kDa protein_ chloroplast precursor.	4	4	26	1	0.0752086	1	0.837216	0.0932567	0.041527
DEFAULT://Os12t0514500-01	Similar to Heat_shock protein precursor.	4	5	32	1	0.0825514	1	1.52109	0.0862879	9.49525e-05
DEFAULT://Os06t0594100-01	Crotonase_ core domain containing protein.	4	5	32	1	0.034913	1	1.27124	0.0464969	0.00157729
DEFAULT://Os02t0115900-03	Similar to Endosperm lumenal binding protein.	4	5	25	1	0.159078	1	1.58098	0.124328	0.000180722
DEFAULT://Os01t0749200-01	Similar to 50S ribosomal protein L13.	4	4	22	1	0.0790796	1	1.61058	0.150113	0.0356091
DEFAULT://Os12t0244100-04	Similar to stromal 70 kDa heat shock_related protein.	4	5	22	1	0.0797604	1	1.57208	0.071457	2.1884e-06
DEFAULT://Os05t0108800-01	Cytochrome b5.	4	7	37	1	0.13622	1	1.30143	0.101786	0.0144644
DEFAULT://Os03t0331600-01	Uncharacterised protein family Ycf54 domain containing protein.	4	7	44	1	0.167414	1	0.764863	0.155244	0.2217
DEFAULT://Os05t0230900-01	Similar to Glyoxalase I.	4	6	22	1	0.0452223	1	1.16315	0.058751	0.00503663
DEFAULT://Os09t0567300-01	Similar to Monodehydroascorbate reductase (EC 1.6.5.4) (MDAR) (Ascorbate free radical reductase) (AFR reductase).	4	5	18	1	0.0567807	1	1.37138	0.0957002	0.00133958
DEFAULT://Os06t0625400-01	Similar to Metalloendopeptidase.	4	4	6	1	0.0975615	1	0.777167	0.104187	0.000684497
DEFAULT://Os06t0625400-02	Similar to cDNA clone:J013073O18_ full insert sequence.	4	4	6	1	0.0975615	1	0.777167	0.104187	0.000684497
DEFAULT://Os08t0234000-02	Similar to 60S ribosomal protein L7_2.	4	5	31	1	0.167816	1	1.28781	0.256634	0.527878
DEFAULT://Os12t0189300-01	Pyruvate/Phosphoenolpyruvate kinase_ catalytic core domain containing protein.	4	4	25	1	0.0719188	1	1.23247	0.0706674	0.0126819
DEFAULT://Os08t0478200-01	Similar to ATP synthase D chain_ mitochondrial (EC 3.6.3.14).	4	5	13	1	0.265139	1	0.512903	0.230981	0.035066
DEFAULT://Os01t0111100-01	Cyclophilin_like domain containing protein.	4	5	30	1	0.0694697	1	0.899478	0.105934	0.367167
DEFAULT://Os06t0531200-01	ThiJ/PfpI domain containing protein.	4	4	20	1	0.0277252	1	1.5587	0.121188	0.00944785
DEFAULT://Os02t0704900-01	Similar to Inorganic pyrophosphatase_like protein.	4	7	55	1	0.0722516	1	0.985805	0.0898922	0.357149
DEFAULT://Os09t0460400-01	Alpha/beta hydrolase fold_3 domain containing protein.	4	6	30	1	0.0666717	1	1.48335	0.0584587	0.00253078
DEFAULT://Os12t0226900-01	Similar to Allyl alcohol dehydrogenase.	4	9	40	1	0.0964889	1	1.817	0.0914334	8.22865e-07
DEFAULT://Os01t0249200-01	Similar to Nectarin 1 precursor (EC 1.15.1.1) (Superoxide dismutase [Mn]).	4	5	22	1	0.0826263	1	1.18543	0.139781	0.373315
DEFAULT://Os08t0129200-02	Similar to Cold shock protein_1.	4	4	15	1	0.0768515	1	1.19126	0.11645	0.29142
DEFAULT://Os05t0428600-01	Similar to HSP70 precursor.	4	4	30	1	0.202598	1	3.48815	0.251056	0.000494556
DEFAULT://Os01t0618100-01	Similar to IN2_2 protein.	4	5	10	1	0.0846454	1	1.46133	0.0995681	0.00973285
DEFAULT://Os03t0452300-01	Ribosomal protein S5_ bacterial_type domain containing protein.	4	4	21	1	0.128079	1	1.31373	0.116753	0.000569772
DEFAULT://Os05t0427800-00	Similar to Ribulose bisphosphate carboxylase large chain.	4	9	97	1	0.0605863	1	1.36375	0.0804271	0.0141827
DEFAULT://Os09t0277800-01	Similar to Enoyl_[acyl_carrier_protein] reductase [NADH]_ chloroplast precursor (EC 1.3.1.9) (NADH_dependent enoyl_ACP reductase).	4	5	7	1	0.10087	1	1.25568	0.140034	0.060071
DEFAULT://Os05t0395000-01	Virulence factor_ pectin lyase fold family protein.	4	6	22	1	0.0922658	1	1.30877	0.121123	0.0222804
DEFAULT://Os05t0575300-02	Similar to Translation initiation factor IF_2_ chloroplast precursor (PvIF2cp).	4	4	5	1	0.0961377	1	1.58192	0.0904969	3.38181e-05
DEFAULT://Os12t0548300-01	Similar to Nucleoside diphosphate kinase II_ chloroplast precursor (EC 2.7.4.6) (NDK II) (NDP kinase II) (NDPK II).	4	6	42	1	0.0599909	1	0.93253	0.0653134	0.040193
DEFAULT://Os12t0548300-03	Similar to Nucleoside diphosphate kinase (Fragment).	4	6	42	1	0.0599909	1	0.93253	0.0653134	0.040193
DEFAULT://Os07t0105600-01	Photosystem II oxygen evolving complex protein PsbQ family protein.	4	4	7	1	0.0804255	1	1.27065	0.0938012	0.0405148
DEFAULT://Os05t0573700-02	Similar to Ketol_acid reductoisomerase.	4	7	24	1	0.0601296	1	1.09038	0.0530634	0.0297535
DEFAULT://Os01t0106300-01	Similar to Isoflavone reductase homolog IRL (EC 1.3.1._).	4	4	10	1	0.211611	1	1.39296	0.270006	0.275194
DEFAULT://Os05t0445500-02	Similar to 60S acidic ribosomal protein p2b (Fragment).	4	7	49	1	0.0312186	1	0.941954	0.0687649	0.236776
DEFAULT://Os02t0626100-02	Similar to Phenylalanine ammonia_lyase.	4	5	20	1	0.160514	1	1.25649	0.158189	0.178337
DEFAULT://Os04t0677500-01	Pyruvate kinase (EC 2.7.1.40).	4	4	22	1	0.0561247	1	1.74554	0.0814573	4.39685e-05
DEFAULT://Os03t0820600-01	Similar to Actin_depolymerizing factor 3 (ADF 3) (ZmABP3) (ZmADF3).	4	4	25	1	0.15426	1	1.3959	0.166802	0.0285937
DEFAULT://Os03t0283100-01	Similar to In2_1 protein.	4	6	15	1	0.0662693	1	1.19786	0.106195	0.253593
DEFAULT://Os05t0455700-01	Phosphoribosyltransferase domain containing protein.	4	4	22	1	0.145259	1	1.292	0.142583	0.0200208
DEFAULT://Os07t0616800-01	Sucrose synthase 3 (EC 2.4.1.13) (Sucrose_UDP glucosyltransferase 3).	4	4	5	1	0.15927	1	1.52336	0.234949	0.134921
DEFAULT://Os03t0819600-01	Chalcone isomerase (EC 5.5.1.6).	4	6	21	1	0.052281	1	1.1166	0.132199	0.0738677
DEFAULT://Os07t0435300-01	Photosystem I reaction center subunit IV_ chloroplast precursor (PSI_ E) (Photosystem I 10.8 kDa polypeptide).	4	9	69	1	0.163419	1	0.684025	0.138783	0.00990107
DEFAULT://Os03t0284400-01	Similar to Ribosomal protein L10_like.	4	5	29	1	0.128198	1	0.913498	0.148961	0.0641865
DEFAULT://Os05t0164100-01	Similar to Fructose_6_phosphate 2_kinase/fructose_2_6_bisphosphatase (EC 2.7.1.105) (EC 3.1.3.46) (Fragment).	4	4	15	1	0.157562	1	2.2026	0.173064	0.00641797
DEFAULT://Os05t0164100-02	Similar to Fructose_6_phosphate_2_kinase/fructose_2_ 6_bisphosphatase.	4	4	15	1	0.157562	1	2.2026	0.173064	0.00641797
DEFAULT://Os06t0157000-01	Esterase_ SGNH hydrolase_type domain containing protein.	4	5	25	1	0.115163	1	0.915934	0.100487	0.467668
DEFAULT://Os12t0620400-04	Methyl_CpG DNA binding domain containing protein.	4	5	19	1	0.323471	1	1.50969	0.228718	0.0230265
DEFAULT://Os04t0485300-03	Similar to Glucose_6_phosphate 1_dehydrogenase.	4	4	20	1	0.0864996	1	1.89483	0.128236	0.000949941
DEFAULT://Os01t0675100-01	Similar to peroxiredoxin.	4	6	47	1	0.0480959	1	1.15096	0.0700833	0.00926857
DEFAULT://Os02t0774300-02	Similar to heat shock 70 kDa protein.	4	8	25	1	0.0772381	1	2.39893	0.0729759	2.05835e-13
DEFAULT://Os09t0567366-02	Similar to Aldo_keto reductase/ oxidoreductase.	4	5	25	1	0.119443	1	1.16277	0.1436	0.166341
DEFAULT://Os09t0567366-03	Similar to Aldo_keto reductase/ oxidoreductase.	4	5	25	1	0.119443	1	1.16277	0.1436	0.166341
DEFAULT://Os05t0573200-00	Similar to Isocitrate dehydrogenase (Fragment).	4	5	29	1	0.140849	1	1.63564	0.130139	0.000312015
DEFAULT://Os02t0167300-01	Tubulin beta_3 chain (Beta_3 tubulin).	4	5	25	1	0.0563976	1	1.372	0.10287	0.0081098
DEFAULT://Os03t0780600-01	Tubulin beta_1 chain (Beta_1 tubulin).	4	5	25	1	0.0563976	1	1.372	0.10287	0.0081098
DEFAULT://Os03t0757900-01	Similar to UDP_glucose 6_dehydrogenase (EC 1.1.1.22) (UDP_Glc dehydrogenase) (UDP_GlcDH) (UDPGDH).	4	4	16	1	0.211887	1	1.23672	0.239543	0.0112844
DEFAULT://Os12t0443500-01	Similar to UDP_glucose 6_dehydrogenase (EC 1.1.1.22) (UDP_Glc dehydrogenase) (UDP_GlcDH) (UDPGDH).	4	4	16	1	0.211887	1	1.23672	0.239543	0.0112844
DEFAULT://Os09t0279400-01	Rhodanese_like domain containing protein.	4	6	16	1	0.0669242	1	0.874651	0.0944419	0.000794876
DEFAULT://Os08t0199300-01	Similar to YyaF/YCHF TRANSFAC/OBG family small GTpase plus RNA binding domain TGS (Fragment).	4	4	21	1	0.118907	1	1.63295	0.110741	3.13064e-05
DEFAULT://Os01t0916400-01	Similar to Selenium binding protein.	4	5	10	1	0.106707	1	1.85951	0.142626	0.000227033
DEFAULT://Os03t0655700-01	Similar to 3_isopropylmalate dehydrogenase 2.	4	4	12	1	0.189041	1	1.62827	0.149867	0.00387682
DEFAULT://Os11t0150100-01	Phosphoglycerate mutase domain containing protein.	4	5	15	1	0.123023	1	0.999554	0.187779	0.295293
DEFAULT://Os04t0644600-01	Epoxide hydrolase family protein.	4	6	34	1	0.0822284	1	1.09258	0.100569	0.0892461
DEFAULT://Os12t0169700-01	Similar to Ferripyochelin_binding protein_like.	4	6	28	1	0.10384	1	1.36071	0.114875	0.0178597
DEFAULT://Os02t0205300-01	Similar to TAT_binding protein homolog (Fragment).	4	4	19	1	0.152467	1	1.66689	0.167138	0.00206055
DEFAULT://Os08t0565800-02	Similar to Glutaredoxin.	4	7	24	1	0.0120788	1	0.950565	0.0929393	0.200487
DEFAULT://Os01t0934800-00	Alpha/beta hydrolase fold_1 domain containing protein.	4	6	12	1	0.424441	1	1.43094	0.265886	0.0273816
DEFAULT://Os05t0155601-00	Importin alpha_1b subunit.	4	6	28	1	0.0107948	1	2.0427	0.0494998	1.2366e-05
DEFAULT://Os05t0560000-01	Photosystem I reaction center subunit VI_ chloroplast precursor (PSI_ H) (Light_harvesting complex I 11 kDa protein) (GOS5 protein).	4	7	20	1	0.145672	1	0.346403	0.133479	0.000463376
DEFAULT://Os06t0247500-01	Similar to Pyrophosphate_fructose 6_phosphate 1_phosphotransferase (EC 2.7.1.90) (Fragment).	4	5	14	1	0.0775757	1	1.63887	0.112675	0.00256453
DEFAULT://Os01t0101200-01	2_3_diketo_5_methylthio_1_phosphopentane phosphatase domain containing protein.	4	5	15	1	0.0849517	1	1.19557	0.14227	0.54511
DEFAULT://Os01t0101200-02	2_3_diketo_5_methylthio_1_phosphopentane phosphatase domain containing protein.	4	5	15	1	0.0849517	1	1.19557	0.14227	0.54511
DEFAULT://Os06t0153800-01	Beta 5 subunit of 20S proteasome.	4	4	15	1	0.19239	1	1.91932	0.182281	0.0130379
DEFAULT://Os09t0249700-02	Similar to Phosphatase 2A regulatory A subunit.	4	9	36	1	0.0438921	1	1.433	0.0749449	8.30886e-05
DEFAULT://Os08t0130500-01	60S acidic ribosomal protein P0.	4	8	61	1	0.0942772	1	1.15133	0.0747043	0.0310159
DEFAULT://Os03t0265400-01	Similar to 50S ribosomal protein L4_ chloroplast precursor (R_protein L4).	4	5	53	1	0.0823192	1	1.37206	0.0835087	0.00172177
DEFAULT://Os07t0556200-01	Rieske [2Fe_2S] region domain containing protein.	4	10	100	1	0.227493	1	0.541843	0.201893	0.0722257
DEFAULT://Os01t0233000-01	DREPP plasma membrane polypeptide family protein.	4	6	35	1	0.278677	1	1.07243	0.202816	0.627948
DEFAULT://Os03t0787300-01	Similar to DnaJ homolog.	4	4	14	1	0.0845286	1	1.75566	0.136171	0.000890605
DEFAULT://Os03t0180400-01	Proteasome subunit alpha type 6 (EC 3.4.25.1) (20S proteasome alpha subunit A) (20S proteasome subunit alpha_1).	4	6	26	1	0.0518633	1	1.48015	0.0652992	5.97916e-06
DEFAULT://Os08t0562600-03	C2 calcium_dependent membrane targeting domain containing protein.	4	4	22	1	0.0581907	1	1.23456	0.12248	0.00250605
DEFAULT://Os04t0559700-01	Similar to Aquaporin PIP1.1.	4	6	23	1	0.222417	1	1.24547	0.167903	0.208765
DEFAULT://Os02t0257300-00	Rhodanese_like domain containing protein.	4	7	46	1	0.161446	1	0.914974	0.0977725	0.682449
DEFAULT://Os06t0486800-01	Similar to Formate dehydrogenase_ mitochondrial precursor (EC 1.2.1.2) (NAD_ dependent formate dehydrogenase) (FDH).	4	8	28	1	0.146256	1	1.48493	0.119764	0.00338212
DEFAULT://Os04t0656100-04	Similar to OSIGBa0158D24.1 protein.	4	4	11	1	0.354179	1	1.66515	0.251882	0.0377587
DEFAULT://Os12t0638700-01	Plasma membrane H_ ATPase (EC 3.6.3.6).	4	4	17	1	0.354548	1	1.6467	0.243925	0.0360831
DEFAULT://Os05t0401100-01	Protein of unknown function DUF477 family protein.	4	6	31	1	0.0529535	1	1.07324	0.10454	0.471185
DEFAULT://Os03t0154700-01	Similar to 40S ribosomal protein S9.	4	5	12	1	0.161957	1	0.716646	0.228578	0.0226976
DEFAULT://Os11t0602500-00	Similar to 40S ribosomal protein S9.	4	5	12	1	0.161957	1	0.716646	0.228578	0.0226976
DEFAULT://Os01t0742500-01	Similar to Hexokinase.	4	4	13	1	0.0655965	1	0.541917	0.0672475	0.00227493
DEFAULT://Os02t0729400-01	Similar to Extracellular calcium sensing receptor.	4	7	41	1	0.0773958	1	1.37997	0.0500908	2.27143e-05
DEFAULT://Os07t0260300-01	Thioredoxin fold domain containing protein.	4	7	26	1	0.0725739	1	0.855403	0.0942819	0.115371
DEFAULT://Os03t0811100-01	Similar to Magnesium_chelatase subunit chlD_ chloroplast precursor (EC 6.6.1.1) (Mg_protoporphyrin IX chelatase) (Mg_chelatase subunit D).	4	5	19	1	0.0942517	1	1.36632	0.0844798	0.00263029
DEFAULT://Os01t0172400-01	Similar to Phospholipase D alpha 1.	4	4	13	1	0.0727373	1	1.58403	0.155935	0.00297139
DEFAULT://Os01t0172400-02	Phospholipase D alpha 1 precursor (EC 3.1.4.4) (PLD alpha 1) (Choline phosphatase 1) (Phosphatidylcholine_hydrolyzing phospholipase D 1).	4	4	13	1	0.0727373	1	1.58403	0.155935	0.00297139
DEFAULT://Os02t0621700-01	Similar to Succinyl_CoA ligase [GDP_forming] beta_chain_ mitochondrial precursor (EC 6.2.1.4) (Succinyl_CoA synthetase_ beta chain) (SCS_beta).	4	6	27	1	0.0763113	1	1.6421	0.0728537	3.21602e-07
DEFAULT://Os03t0351500-01	Similar to Superoxide dismutase.	4	11	29	1	0.142663	1	1.04835	0.129406	0.0682776
DEFAULT://Os11t0116400-01	Similar to Elongation factor P (EF_P).	4	5	14	1	0.0525789	1	1.32916	0.0880764	0.00151104
DEFAULT://Os12t0115900-01	Translation elongation factor P domain containing protein.	4	5	14	1	0.0525789	1	1.32916	0.0880764	0.00151104
DEFAULT://Os04t0497000-01	Similar to Allyl alcohol dehydrogenase.	4	6	17	1	0.158773	1	1.8082	0.145464	0.00105857
DEFAULT://Os05t0503300-03	Similar to ferredoxin_sulfite reductase precursor.	4	6	23	1	0.0217176	1	1.36978	0.119207	0.0202638
DEFAULT://Os11t0544800-01	Similar to GATB (GLU_ADT SUBUNIT B); carbon_nitrogen ligase_ with glutamine as amido_N_donor / glutaminyl_tRNA synthase (glutamine_hydrolyzing)/ ligase.	4	5	19	1	0.0416022	1	2.75131	0.104279	0.00047123
DEFAULT://Os03t0857400-01	tRNA_binding arm domain containing protein.	4	7	25	1	0.112535	1	1.52411	0.160277	0.00331842
DEFAULT://Os03t0737000-01	Cystathionine beta_synthase_ core domain containing protein.	4	6	29	1	0.105537	1	1.33733	0.129021	0.0223024
DEFAULT://Os03t0737000-03	Similar to CBS domain containing protein_ expressed.	4	6	29	1	0.105537	1	1.33733	0.129021	0.0223024
DEFAULT://Os08t0162600-01	Rubredoxin_type Fe(Cys)4 protein family protein.	4	8	62	1	0.100018	1	1.14491	0.130897	0.601296
DEFAULT://Os02t0600200-01	IQ calmodulin_binding region domain containing protein.	4	7	49	1	0.0645146	1	0.973082	0.0612155	0.0131959
DEFAULT://Os03t0778100-02	Similar to Photosystem_1 F subunit.	4	8	76	1	0.0480318	1	0.645384	0.105656	7.05983e-05
DEFAULT://Os01t0784800-01	Flavodoxin/nitric oxide synthase domain containing protein.	4	9	42	1	0.0527585	1	1.15688	0.087621	0.386837
DEFAULT://Os11t0615700-01	Proteasome subunit alpha type 5 (EC 3.4.25.1) (20S proteasome alpha subunit E) (20S proteasome subunit alpha_5).	4	6	16	1	0.0644151	1	1.28822	0.121222	0.0597
DEFAULT://Os10t0492101-00	Hypothetical conserved gene.	4	5	16	1	0.26361	1	1.82858	0.216915	0.00138312
DEFAULT://Os07t0545400-01	Protein H2A.	4	8	34	1	0.0819408	1	1.66587	0.0885641	2.23645e-06
DEFAULT://Os08t0427700-00	Histone H2A.	4	7	18	1	0.0745103	1	1.66738	0.0874098	3.27143e-06
DEFAULT://Os12t0530000-01	Similar to Histone H2A.	4	8	24	1	0.0984662	1	1.82415	0.104423	4.52633e-06
DEFAULT://Os02t0644100-01	Similar to Heat shock protein STI (Stress inducible protein) (GmSTI).	4	8	19	1	0.286986	1	1.41955	0.234477	0.114959
DEFAULT://Os02t0489400-01	Similar to 40S ribosomal protein S8.	4	5	18	1	0.185434	1	0.990509	0.157317	0.973839
DEFAULT://Os04t0349500-01	Similar to 40S ribosomal protein S8.	4	6	33	1	0.172609	1	1.01372	0.153181	0.975788
DEFAULT://Os01t0866100-01	Similar to Actin 4.	4	6	25	1	0.103638	1	1.9058	0.101877	0.000157093
DEFAULT://Os02t0601300-01	Similar to Glyceraldehyde_3_phosphate dehydrogenase_ cytosolic 3 (EC 1.2.1.12).	4	9	105	1	0.0525321	1	1.56998	0.0845782	0.00022968
DEFAULT://Os05t0156300-01	Similar to protein disulfide isomerase.	4	6	19	1	0.0281986	1	1.20598	0.0540628	0.0109759
DEFAULT://Os05t0156300-02	Similar to Protein disulfide isomerase.	4	6	19	1	0.0281986	1	1.20598	0.0540628	0.0109759
DEFAULT://Os12t0640600-01	Similar to Carotenoid cleavage dioxygenase (Fragment).	4	4	15	1	0.118274	1	1.17303	0.0835658	0.0129899
DEFAULT://Os03t0426900-01	Similar to Heat shock protein 101.	4	4	5	1	0.187211	1	2.91105	0.218152	0.000227421
DEFAULT://Os01t0938900-01	Similar to Nascent polypeptide_associated complex alpha subunit_like protein 3 (NAC_alpha_like protein 3) (Alpha_NAC_like protein 3).	4	6	36	1	0.0860475	1	1.43221	0.128381	0.00406955
DEFAULT://Os05t0373700-01	Similar to Nascent polypeptide_associated complex alpha subunit_like protein 3 (NAC_alpha_like protein 3) (Alpha_NAC_like protein 3).	4	7	33	1	0.0656856	1	1.26861	0.112232	0.0998852
DEFAULT://Os06t0727200-01	Catalase isozyme B (EC 1.11.1.6) (CAT_B).	4	5	41	1	0.0735907	1	0.985561	0.127232	0.269449
DEFAULT://Os03t0100200-01	Transcriptional coactivator/pterin dehydratase family protein.	4	8	57	1	0.0607364	1	0.563184	0.120959	1.33024e-07
DEFAULT://Os10t0415600-03	Similar to Prolyl oligopeptidase family protein_ expressed.	4	8	15	1	0.0585872	1	1.67008	0.116085	0.004733
DEFAULT://Os07t0683900-01	Ricin B_related lectin domain containing protein.	4	7	20	1	0.0686594	1	1.28184	0.0726338	0.000322136
DEFAULT://Os07t0683900-02	Similar to Osr40g2 protein (Fragment).	4	7	20	1	0.0686594	1	1.28184	0.0726338	0.000322136
DEFAULT://Os01t0185300-01	Transferase family protein.	4	5	8	1	0.109006	1	2.51826	0.158756	8.68978e-05
DEFAULT://Os04t0394200-01	Similar to 2_oxoglutarate dehydrogenase E2 subunit.	4	5	15	1	0.0777368	1	1.40462	0.0891173	0.00173278
DEFAULT://Os04t0591000-01	Nucleotide_binding_ alpha_beta plait domain containing protein.	4	6	27	1	0.102901	1	1.14696	0.0764054	0.164314
DEFAULT://Os03t0617900-01	Semialdehyde dehydrogenase_ dimerisation region domain containing protein.	4	7	26	1	0.0680679	1	1.33603	0.112978	0.0155983
DEFAULT://Os04t0398300-01	Similar to Glycyl_tRNA synthetase_ mitochondrial precursor (EC 6.1.1.14) (Glycine__tRNA ligase) (GlyRS).	4	5	36	1	0.0955151	1	1.21997	0.0692317	0.00491982
DEFAULT://Os01t0205500-01	Similar to 60S ribosomal protein L11_2 (L16). Splice isoform 2.	4	5	17	1	0.0469649	1	1.26753	0.0647146	0.000310335
DEFAULT://Os05t0207300-01	Similar to 60S ribosomal protein L11_2 (L16). Splice isoform 2.	4	5	17	1	0.0469649	1	1.26753	0.0647146	0.000310335
DEFAULT://Os06t0550000-00	Similar to 60S ribosomal protein L11.	4	5	17	1	0.0469649	1	1.26753	0.0647146	0.000310335
DEFAULT://Os10t0430200-01	Similar to Sinapyl alcohol dehydrogenase.	4	11	47	1	0.0601338	1	1.53136	0.067357	6.48812e-08
DEFAULT://Os11t0525600-05	Similar to predicted protein.	4	7	17	1	0.103932	1	1.21811	0.11837	0.0896031
DEFAULT://Os04t0111225-00	Similar to H0215A08.5 protein.	4	14	43	1	0.0473643	1	0.858513	0.0575565	0.0168248
DEFAULT://Os04t0118100-01	Similar to H0613H07.3 protein.	4	4	12	1	0.0863356	1	1.63086	0.0881181	1.65727e-05
DEFAULT://Os04t0434800-01	Similar to Thylakoid_bound ascorbate peroxidase (EC 1.11.1.11) (Fragment).	3	3	27	1	0.196336	1	1.02988	0.155813	0.796124
DEFAULT://Os06t0708500-01	Similar to Peptidyl_prolyl cis_trans isomerase.	3	3	10	1	0.139014	1	1.13739	0.168806	0.466025
DEFAULT://Os06t0708500-02	Similar to Peptidyl_prolyl cis_trans isomerase.	3	3	10	1	0.139014	1	1.13739	0.168806	0.466025
DEFAULT://Os01t0279300-01	Similar to Calmodulin 1 (Fragment).	3	3	27	1	0.129848	1	0.973634	0.174782	0.384376
DEFAULT://Os06t0264300-01	Similar to RAD23_ isoform I.	3	3	21	1	0.196037	1	1.37317	0.203527	0.0345065
DEFAULT://Os08t0434100-01	Similar to S_like ribonuclease (RNase PD2) (Fragment).	3	3	16	1	0.133098	1	0.909395	0.186935	0.62645
DEFAULT://Os03t0731900-01	Similar to Isopentenyl/dimethylallyl diphosphate synthase (Fragment).	3	3	17	1	0.0235929	1	1.09679	0.0770982	0.000386014
DEFAULT://Os01t0866500-01	Similar to Soluble inorganic pyrophosphatase (EC 3.6.1.1) (Pyrophosphate phospho_ hydrolase) (PPase).	3	4	30	1	0.11352	1	1.10451	0.142366	0.356026
DEFAULT://Os04t0687100-01	Similar to Soluble inorganic pyrophosphatase (EC 3.6.1.1) (Pyrophosphate phospho_ hydrolase) (PPase).	3	4	30	1	0.11352	1	1.10451	0.142366	0.356026
DEFAULT://Os11t0127800-01	Similar to FHA domain containing protein_ expressed.	3	3	18	1	0.0835384	1	1.01718	0.216044	0.452961
DEFAULT://Os11t0127800-02	Similar to FHA domain containing protein_ expressed.	3	3	18	1	0.0835384	1	1.01718	0.216044	0.452961
DEFAULT://Os12t0124000-01	Similar to FHA domain containing protein_ expressed.	3	3	18	1	0.0835384	1	1.01718	0.216044	0.452961
DEFAULT://Os12t0124000-02	Similar to FHA domain containing protein_ expressed.	3	3	18	1	0.0835384	1	1.01718	0.216044	0.452961
DEFAULT://Os12t0124000-03	Similar to FHA domain containing protein_ expressed.	3	3	18	1	0.0835384	1	1.01718	0.216044	0.452961
DEFAULT://Os12t0124000-04	Similar to FHA domain containing protein_ expressed.	3	3	18	1	0.0835384	1	1.01718	0.216044	0.452961
DEFAULT://Os08t0191700-01	Glyoxalase I_ Abiotic stress response	3	4	42	1	0.0507863	1	1.22465	0.0906165	0.070337
DEFAULT://Os09t0467200-01	Similar to Glutathione S_transferase GST 23 (EC 2.5.1.18) (Fragment).	3	3	14	1	0.271846	1	1.11295	0.288054	0.0941521
DEFAULT://Os05t0333500-01	Heat shock protein DnaJ family protein.	3	3	18	1	0.152189	1	1.39314	0.1414	0.00580316
DEFAULT://Os03t0345200-01	40S ribosomal protein S21.	3	3	29	1	0.144805	1	1.43203	0.254894	0.188544
DEFAULT://Os03t0667800-00	Ribosomal protein S21e family protein.	3	3	29	1	0.144805	1	1.43203	0.254894	0.188544
DEFAULT://Os02t0234500-03	Similar to UOS1.	3	3	13	1	0.0560639	1	0.826396	0.060498	0.000153141
DEFAULT://Os12t0168700-03	Similar to LACS9 (LONG CHAIN ACYL_COA SYNTHETASE 9); long_chain_fatty_acid_CoA ligase.	3	3	15	1	0.316346	1	1.25726	0.243929	0.283619
DEFAULT://Os03t0109600-02	Similar to transcription factor BTF3.	3	3	27	1	0.0211873	1	0.596779	0.127938	0.013802
DEFAULT://Os03t0424500-01	Similar to 40S ribosomal protein S19_3.	3	3	32	1	0.246481	1	1.1802	0.256054	0.459475
DEFAULT://Os02t0117100-01	4_diphosphocytidyl_2C_methyl_D_erythritol synthase_ conserved site domain containing protein.	3	3	17	1	0.131014	1	1.13578	0.106928	0.0222767
DEFAULT://Os10t0566700-00	Chaperonin Cpn10 family protein.	3	6	26	1	0.0928721	1	1.33864	0.108936	0.0800884
DEFAULT://Os09t0539100-01	Similar to 3_dehydroquinate synthase_like protein.	3	4	11	1	0.0716623	1	1.24476	0.0848865	0.0112422
DEFAULT://Os10t0563600-02	Similar to peptide methionine sulfoxide reductase.	3	3	28	1	0.153752	1	1.19991	0.181114	0.39595
DEFAULT://Os01t0839500-00	Histone_fold domain containing protein.	3	4	20	1	0.039955	1	2.1844	0.104895	0.000577565
DEFAULT://Os03t0279000-00	Similar to Histone H2B.1.	3	4	20	1	0.039955	1	2.1844	0.104895	0.000577565
DEFAULT://Os08t0490900-00	Similar to Histone H2B.2.	3	4	20	1	0.039955	1	2.1844	0.104895	0.000577565
DEFAULT://Os03t0756000-01	Similar to 60S ribosomal protein L13a_4.	3	3	12	1	0.077808	1	1.30998	0.13161	0.0372138
DEFAULT://Os02t0133800-01	Proteasome subunit alpha type 1 (EC 3.4.25.1) (20S proteasome alpha subunit F) (20S proteasome subunit alpha_6) (Proteasome component C2).	3	3	4	1	0.0775732	1	1.45777	0.11705	0.00186118
DEFAULT://Os01t0662300-01	Similar to Isoform 2 of 50S ribosomal protein L12_ chloroplastic.	3	3	17	1	0.254633	1	0.826907	0.224305	0.321555
DEFAULT://Os01t0673600-01	Similar to Ubiquitin_conjugating enzyme E2.	3	3	18	1	0.147585	1	1.32132	0.105765	0.0255175
DEFAULT://Os08t0560900-03	Similar to Photosystem I reaction center subunit II_ chloroplastic.	3	3	32	1	0.232857	1	0.550594	0.287969	0.0109085
DEFAULT://Os02t0478600-01	Similar to 40S ribosomal protein S15A.	3	4	17	1	0.0532976	1	0.883574	0.13924	0.377508
DEFAULT://Os07t0208000-01	Similar to 40S ribosomal protein S15A.	3	4	17	1	0.0532976	1	0.883574	0.13924	0.377508
DEFAULT://Os03t0315800-02	Similar to 30S ribosomal protein S1 (Fragment).	3	3	18	1	0.0711005	1	1.28583	0.0751009	0.000616771
DEFAULT://Os01t0100700-01	Similar to 40S ribosomal protein S5_1.	3	4	32	1	0.144406	1	0.958433	0.116576	0.180469
DEFAULT://Os11t0482000-01	Similar to 40S ribosomal protein S5.	3	4	32	1	0.144406	1	0.958433	0.116576	0.180469
DEFAULT://Os07t0687200-03	Similar to CAM7 (CALMODULIN 7); calcium ion binding.	3	4	19	1	0.148135	1	0.963544	0.167289	0.537514
DEFAULT://Os01t0612200-01	Cytochrome c oxidase_ subunit Vb family protein.	3	4	13	1	0.313791	1	1.88797	0.266926	0.0693492
DEFAULT://Os07t0608500-01	Similar to Ribosomal protein S3 (Fragment).	3	4	22	1	0.110105	1	1.17531	0.123951	0.0666699
DEFAULT://Os04t0165700-01	Cysteine synthase (EC 2.5.1.47).	3	4	22	1	0.0569221	1	1.51636	0.108358	0.000745739
DEFAULT://Os03t0169100-01	Ribulose_phosphate 3_epimerase_ chloroplast precursor (EC 5.1.3.1) (Pentose_5_phosphate 3_epimerase) (PPE) (RPE) (R5P3E).	3	4	36	1	0.0920999	1	0.915547	0.0705538	0.0694396
DEFAULT://Os09t0481200-01	Similar to photosystem I reaction center subunit V.	3	3	16	1	0.253089	1	1.01664	0.257476	0.243979
DEFAULT://Os10t0575700-00	Similar to plastid_lipid associated protein 3.	3	4	22	1	0.113451	1	1.23532	0.120605	0.035783
DEFAULT://Os05t0387200-01	Similar to UDP_sulfoquinovose synthase_ chloroplast precursor (EC 3.13.1.1) (Sulfite:UDP_glucose sulfotransferase) (Sulfolipid biosynthesis protein) (SoSQD1).	3	3	23	1	0.259254	1	1.20871	0.174578	0.0996653
DEFAULT://Os04t0402100-01	Similar to Calnexin (Fragment).	3	4	14	1	0.0817022	1	1.7657	0.111744	0.000319724
DEFAULT://Os04t0676100-01	Similar to Thioredoxin X_ chloroplast precursor.	3	6	44	1	0.14429	1	0.850354	0.125427	0.185433
DEFAULT://Os01t0617900-01	Similar to oxygen_evolving complex_related.	3	4	11	1	0.131597	1	1.09307	0.157623	0.257137
DEFAULT://Os01t0617900-02	Similar to predicted protein.	3	4	11	1	0.131597	1	1.09307	0.157623	0.257137
DEFAULT://Os12t0514500-02	Similar to ATP binding.	3	3	25	1	0.188077	1	1.38457	0.12314	0.00130642
DEFAULT://Os08t0109300-01	Similar to Adenylate kinase_ chloroplast (EC 2.7.4.3) (ATP_AMP transphosphorylase).	3	4	16	1	0.118985	1	0.683096	0.174408	0.0942059
DEFAULT://Os03t0332700-01	Similar to ABC Transporter_ ATP binding component.	3	3	23	1	0.152508	1	0.858139	0.164413	0.154293
DEFAULT://Os02t0197600-02	Similar to Chlorophyll a_b binding protein 8.	3	7	62	1	0.225056	1	1.06198	0.189811	0.617367
DEFAULT://Os04t0303900-01	Nucleic acid_binding_ OB_fold_like domain containing protein.	3	4	18	1	0.139621	1	1.19995	0.145457	0.185501
DEFAULT://Os07t0133700-01	Similar to FK506 binding protein.	3	4	16	1	0.13545	1	1.07833	0.134626	0.0156748
DEFAULT://Os01t0758300-01	Similar to Phosphoenolpyruvate carboxylase_ housekeeping isozyme (EC 4.1.1.31) (PEPCase).	3	3	5	1	0.122946	1	1.46885	0.127916	0.00328564
DEFAULT://Os07t0631900-01	Nucleotide_binding_ alpha_beta plait domain containing protein.	3	3	7	1	0.18281	1	1.61589	0.164497	0.00918933
DEFAULT://Os05t0147500-01	Similar to DEGP2 (DEGP PROTEASE 2); serine_type peptidase/ trypsin.	3	4	14	1	0.0663452	1	1.4482	0.0954444	0.0828146
DEFAULT://Os06t0119600-01	Peptidase aspartic_ catalytic domain containing protein.	3	3	18	1	0.0702913	1	0.959634	0.113027	0.798897
DEFAULT://Os08t0197700-00	Similar to Luminal binding protein 5 precursor (BiP 5) (78 kDa glucose_regulated protein homolog 5) (GRP 78_5).	3	3	29	1	0.213596	1	2.41359	0.270579	0.00133683
DEFAULT://Os03t0339300-02	Similar to Peroxidase (EC 1.11.1.7).	3	3	6	1	0.182085	1	0.530432	0.297309	0.00506774
DEFAULT://Os01t0959900-02	Similar to NDH_O (NAD(P)H:plastoquinone dehydrogenase complex subunit O).	3	3	12	1	0.0691042	1	1.18971	0.104271	0.0327209
DEFAULT://Os06t0671900-01	Similar to Tubulin beta_3 chain.	3	4	23	1	0.0565798	1	1.36367	0.103989	0.00938811
DEFAULT://Os04t0473150-00	Similar to photosystem II protein D1.	3	5	43	1	0.224776	1	1.26047	0.231981	0.321036
DEFAULT://Os01t0326000-01	Similar to Peroxidase (Fragment).	3	3	9	1	0.0611225	1	1.44524	0.137845	0.103891
DEFAULT://Os01t0326000-02	Similar to Class III peroxidase 13.	3	3	9	1	0.0611225	1	1.44524	0.137845	0.103891
DEFAULT://Os07t0677200-02	Similar to Peroxidase.	3	4	14	1	0.257149	1	0.536748	0.285778	0.0118904
DEFAULT://Os02t0816800-01	NAD(P)_binding domain containing protein.	3	3	20	1	0.00637696	1	1.47238	0.0272115	0.00296686
DEFAULT://Os02t0285300-01	DREPP plasma membrane polypeptide family protein.	3	4	17	1	0.111798	1	1.49372	0.120818	0.00817704
DEFAULT://Os01t0633000-01	Similar to 50S ribosomal protein L31.	3	6	19	1	0.206123	1	0.770316	0.191967	0.345991
DEFAULT://Os05t0533100-01	Similar to plasminogen activator inhibitor 1 RNA_binding protein.	3	3	10	1	0.564578	1	1.24081	0.390837	0.62159
DEFAULT://Os02t0578400-01	Photosystem II oxygen evolving complex protein PsbQ family protein.	3	3	22	1	0.177044	1	0.95697	0.107463	0.27308
DEFAULT://Os03t0219200-01	Similar to Superoxide dismutase (EC 1.15.1.1).	3	5	19	1	0.0842974	1	0.723685	0.160037	0.0317074
DEFAULT://Os02t0259600-01	Similar to 50S ribosomal protein L21_ chloroplast precursor (CL21) (CS_L7).	3	6	25	1	0.102893	1	1.4239	0.116067	0.0038445
DEFAULT://Os02t0626400-01	Phenylalanine ammonia_lyase (EC 4.3.1.5).	3	3	19	1	0.272223	1	1.20356	0.178963	0.327842
DEFAULT://Os02t0626600-00	Similar to Phenylalanine ammonia_lyase.	3	3	19	1	0.272223	1	1.20356	0.178963	0.327842
DEFAULT://Os02t0627100-01	Similar to Phenylalanine ammonia_lyase (EC 4.3.1.5).	3	3	19	1	0.272223	1	1.20356	0.178963	0.327842
DEFAULT://Os04t0518100-01	Phenylalanine ammonia_lyase.	3	3	19	1	0.272223	1	1.20356	0.178963	0.327842
DEFAULT://Os04t0518400-01	Similar to Phenylalanine ammonia_lyase (Fragment).	3	3	19	1	0.272223	1	1.20356	0.178963	0.327842
DEFAULT://Os05t0427400-00	Similar to Phenylalanine ammonia_lyase.	3	3	19	1	0.272223	1	1.20356	0.178963	0.327842
DEFAULT://Os12t0507200-01	Similar to Eukaryotic translation initiation factor 5A_2 (eIF_5A_2) (eIF_4D).	3	4	16	1	0.0916983	1	1.21659	0.125333	0.00803153
DEFAULT://Os02t0117600-01	Peptidyl_prolyl cis_trans isomerase_ FKBP_type domain containing protein.	3	4	11	1	0.149324	1	0.917977	0.165815	0.620942
DEFAULT://Os02t0117600-02	Similar to F2D10.32.	3	4	11	1	0.149324	1	0.917977	0.165815	0.620942
DEFAULT://Os07t0607800-02	Protein of unknown function DUF2996 domain containing protein.	3	6	8	1	0.0368744	1	0.528177	0.109744	1.90702e-07
DEFAULT://Os03t0323200-02	Similar to Magnesium_chelatase subunit H family protein_ expressed.	3	3	7	1	0.128012	1	0.518842	0.0800333	0.0028777
DEFAULT://Os11t0484500-02	Similar to 6_phosphogluconate dehydrogenase_ decarboxylating.	3	3	12	1	0.087525	1	1.46092	0.187504	0.112927
DEFAULT://Os06t0531200-02	Hypothetical conserved gene.	3	3	9	1	0.102341	1	1.57433	0.175469	0.0243615
DEFAULT://Os08t0562700-01	Similar to peptidase M1 family protein.	3	4	24	1	0.0937349	1	1.37038	0.111221	0.00391946
DEFAULT://Os06t0603000-01	Heme_oxygenase_ Phytochrome chromophore biosynthesis_ Nitric oxide_ and auxin_induced lateral root formation	3	3	8	1	0.139056	1	0.85376	0.155936	0.127915
DEFAULT://Os08t0460000-01	Similar to Germin_like protein 1 precursor.	3	8	72	1	0.0778428	1	0.868214	0.131186	0.257242
DEFAULT://Os04t0459500-01	Similar to H0219H12.1 protein.	3	9	94	1	0.0622872	1	1.23251	0.0825542	0.0375051
DEFAULT://Os02t0800000-01	PRLI_interacting factor L (Fragment).	3	3	16	1	0.251679	1	0.956335	0.218049	0.13872
DEFAULT://Os04t0473400-01	Similar to 60S ribosomal protein L6_B (L17) (YL16) (RP18).	3	5	21	1	0.321922	1	1.1602	0.253741	0.233536
DEFAULT://Os02t0720900-01	Peptidase A1 domain containing protein.	3	4	11	1	0.0639422	1	0.860443	0.139547	0.047921
DEFAULT://Os02t0720900-04	Similar to Aspartic proteinase nepenthesin_1.	3	4	11	1	0.0639422	1	0.860443	0.139547	0.047921
DEFAULT://Os03t0651000-01	Glu_tRNAGln amidotransferase_ C subunit family protein.	3	3	17	1	0.17637	1	0.665608	0.223004	0.0397956
DEFAULT://Os04t0376300-01	Similar to 3_oxoacyl_reductase.	3	4	16	1	0.0834877	1	1.40719	0.105395	0.00284567
DEFAULT://Os11t0610900-01	Similar to Seryl_tRNA synthetase (EC 6.1.1.11) (Fragment).	3	3	11	1	0.210325	1	1.41091	0.160859	0.0261748
DEFAULT://Os07t0609000-01	Stress responsive alpha_beta barrel domain containing protein.	3	5	24	1	0.182173	1	1.12336	0.145471	0.506383
DEFAULT://Os07t0609000-04	Dimeric alpha_beta barrel domain containing protein.	3	5	24	1	0.182173	1	1.12336	0.145471	0.506383
DEFAULT://Os01t0710000-01	Similar to WD_repeat protein RBAP1.	3	6	12	1	0.121826	1	1.44267	0.100697	0.00014703
DEFAULT://Os11t0267400-01	Similar to ClpC.	3	4	15	1	0.198733	1	1.80654	0.147646	2.68108e-06
DEFAULT://Os01t0939700-01	Similar to Esterase D (EC 3.1.1.1).	3	3	12	1	0.152919	1	1.22301	0.155997	0.128196
DEFAULT://Os02t0123500-01	Similar to NADPH_dependent mannose 6_phosphate reductase.	3	4	20	1	0.139419	1	1.51608	0.141292	0.00201278
DEFAULT://Os02t0123500-02	Similar to NADP_dependent D_sorbitol_6_phosphate dehydrogenase.	3	4	20	1	0.139419	1	1.51608	0.141292	0.00201278
DEFAULT://Os02t0793700-01	Similar to Membrane steroid_binding protein 1.	3	3	4	1	0.133124	1	0.942566	0.12352	0.0236685
DEFAULT://Os02t0793700-02	Cytochrome b5 domain containing protein.	3	3	4	1	0.133124	1	0.942566	0.12352	0.0236685
DEFAULT://Os09t0400000-00	Cinnamyl alcohol dehydrogenase (EC 1.1.1.195).	3	4	14	1	0.00400679	1	1.62175	0.0583701	0.000811513
DEFAULT://Os06t0197550-00	Similar to Chaperonin.	3	4	21	1	0.034416	1	1.04514	0.105923	0.00966546
DEFAULT://Os03t0401300-03	Similar to Sucrose synthase metabolism (Fragment).	3	4	10	1	0.440961	1	1.38982	0.400121	0.441313
DEFAULT://Os01t0327400-01	Similar to Peroxidase (Fragment).	3	3	3	1	0.0658973	1	1.04719	0.198929	0.716111
DEFAULT://Os07t0142900-01	Aldo/keto reductase family protein.	3	3	16	1	0.231859	1	0.945087	0.160879	0.127841
DEFAULT://Os05t0164100-03	Similar to Fructose_6_phosphate_2_kinase/fructose_2_ 6_bisphosphatase.	3	3	11	1	0.239802	1	2.96899	0.242988	0.0179338
DEFAULT://Os08t0200300-02	Similar to Photosystem II 10 kDa polypeptide (Fragment).	3	8	44	1	0.123753	1	0.862646	0.110923	0.0783794
DEFAULT://Os11t0645400-01	Plant disease resistance response protein family protein.	3	3	18	1	0.275881	1	1.26607	0.365111	0.637456
DEFAULT://Os08t0242700-02	Similar to uridylyltransferase_related.	3	5	29	1	0.0872881	1	1.31487	0.0775359	0.000162759
DEFAULT://Os08t0327400-01	Similar to Enoyl_ACP reductase (Fragment).	3	4	6	1	0.0992363	1	1.36367	0.133604	0.00708573
DEFAULT://Os02t0626100-03	Similar to Phenylalanine ammonia_lyase.	3	4	14	1	0.165574	1	1.26117	0.164444	0.125543
DEFAULT://Os02t0125700-01	Similar to lil3 protein.	3	4	15	1	0.190992	1	1.1952	0.196086	0.207334
DEFAULT://Os01t0810300-01	Similar to Calmodulin_like protein.	3	4	17	1	0.110273	1	1.31157	0.136632	0.0234512
DEFAULT://Os01t0589800-01	Similar to OHP2.	3	3	6	1	0.291726	1	1.00777	0.264818	0.756615
DEFAULT://Os11t0135400-00	60S acidic ribosomal protein P0.	3	5	45	1	0.138114	1	1.20688	0.112804	0.0528164
DEFAULT://Os12t0133050-00	Similar to 60S acidic ribosomal protein P0.	3	5	45	1	0.138114	1	1.20688	0.112804	0.0528164
DEFAULT://Os05t0157200-01	UspA domain containing protein.	3	4	7	1	0.163791	1	0.96025	0.142896	0.914922
DEFAULT://Os03t0565200-01	Haloacid dehalogenase_like hydrolase domain containing protein.	3	4	14	1	0.0161938	1	1.05406	0.0502843	0.0144516
DEFAULT://Os03t0840200-01	Six_bladed beta_propeller_ TolB_like domain containing protein.	3	3	10	1	0.0914177	1	1.27974	0.146977	0.0678445
DEFAULT://Os04t0508300-01	Glutaredoxin.	3	5	10	1	0.0469638	1	1.26423	0.125799	0.0222105
DEFAULT://Os04t0404800-01	Similar to H0502B11.5 protein.	3	4	13	1	0.123108	1	1.368	0.186231	0.0243192
DEFAULT://Os08t0117300-01	Similar to 40S ribosomal protein S13.	3	5	20	1	0.197724	1	1.71923	0.152471	0.000645046
DEFAULT://Os12t0443600-01	Similar to UDP_glucose 6_dehydrogenase (EC 1.1.1.22) (UDP_Glc dehydrogenase) (UDP_GlcDH) (UDPGDH).	3	3	15	1	0.329358	1	1.24106	0.317678	0.00828123
DEFAULT://Os01t0338000-01	Similar to GTP_binding protein SAR1A.	3	4	19	1	0.20919	1	1.36403	0.172783	0.0671607
DEFAULT://Os07t0614500-01	Similar to Elongation factor 1 beta 2.	3	8	39	1	0.0735228	1	1.43247	0.0727964	1.46157e-05
DEFAULT://Os03t0760700-01	Similar to Aspartate_semialdehyde dehydrogenase (EC 1.2.1.11) (Fragment).	3	3	12	1	0.215941	1	0.928128	0.146502	0.242719
DEFAULT://Os01t0505400-01	Similar to 2_hydroxyphytanoyl_CoA lyase.	3	3	20	1	0.0387535	1	1.6346	0.0453814	1.74953e-05
DEFAULT://Os02t0553200-02	Similar to thylakoid_bound ascorbate peroxidase APx8.	3	6	23	1	0.125946	1	0.880656	0.136421	0.000692325
DEFAULT://Os01t0588200-01	Voltage_dependent anion channel.	3	3	15	1	0.168594	1	1.17797	0.206471	0.47794
DEFAULT://Os06t0662000-03	Similar to V_type proton ATPase catalytic subunit A (Fragment).	3	4	12	1	0.089788	1	1.42547	0.1166	0.00555818
DEFAULT://Os01t0172400-04	Similar to Phospholipase D alpha 1.	3	3	11	1	0.0737684	1	1.58227	0.172724	0.0115881
DEFAULT://Os06t0699900-01	Proteasome/cyclosome_ regulatory subunit domain containing protein.	3	3	6	1	0.191713	1	1.3912	0.155995	0.0500718
DEFAULT://Os09t0115500-01	Proteinase inhibitor I3_ Kunitz legume domain containing protein.	3	5	20	1	0.178884	1	1.06385	0.131918	0.727981
DEFAULT://Os09t0530000-01	Rhodanese_like domain containing protein.	3	4	10	1	0.223929	1	1.61894	0.179881	0.00122043
DEFAULT://Os05t0190500-02	Similar to Acid phosphatase.	3	3	4	1	0.108502	1	0.890316	0.310353	0.599837
DEFAULT://Os10t0470900-01	Nucleotide_binding_ alpha_beta plait domain containing protein.	3	3	6	1	0.245274	1	1.20164	0.207395	0.078458
DEFAULT://Os01t0946700-01	Similar to Glucan endo_1_3_beta_glucosidase GV (EC 3.2.1.39) ((1__3)_beta_glucan endohydrolase GV) ((1__3)_beta_glucanase isoenzyme GV) (Beta_1_3_ endoglucanase GV).	3	5	14	1	0.139615	1	1.30179	0.182297	0.132262
DEFAULT://Os07t0669100-01	Similar to Xylose isomerase (EC 5.3.1.5).	3	3	11	1	0.095023	1	1.22897	0.102966	0.0729498
DEFAULT://Os07t0669100-02	Similar to Xylose isomerase.	3	3	11	1	0.095023	1	1.22897	0.102966	0.0729498
DEFAULT://Os10t0101200-01	Peptidase S10_ serine carboxypeptidase family protein.	3	4	9	1	0.198296	1	1.55839	0.241354	0.0142295
DEFAULT://Os08t0288200-01	Adenylate kinase family protein.	3	3	6	1	0.195739	1	1.49344	0.184798	0.0140541
DEFAULT://Os09t0465600-01	Similar to Glucose_6_phosphate isomerase_like protein (Fragment).	3	3	5	1	0.141761	1	1.31401	0.120964	0.00356107
DEFAULT://Os07t0489800-01	Beta_grasp fold_ ferredoxin_type domain containing protein.	3	8	17	1	0.0347304	1	0.97695	0.144356	0.603789
DEFAULT://Os08t0557600-01	Similar to Monodehydroascorbate reductase (EC 1.6.5.4) (MDAR) (Ascorbate free radical reductase) (AFR reductase).	3	3	10	1	0.424105	1	6.07693	0.256225	7.22949e-06
DEFAULT://Os03t0733400-01	Zinc finger_ BED_type predicted domain containing protein.	3	4	8	1	0.052776	1	1.65896	0.143087	0.0163928
DEFAULT://Os05t0583100-01	HAT dimerisation domain containing protein.	3	4	8	1	0.052776	1	1.65896	0.143087	0.0163928
DEFAULT://Os05t0583100-02	Similar to transposon protein.	3	4	8	1	0.052776	1	1.65896	0.143087	0.0163928
DEFAULT://Os09t0515200-01	Beta 7 subunit of 20S proteasome.	3	3	16	1	0.256015	1	2.61786	0.250892	0.00083265
DEFAULT://Os04t0459900-01	Peptidase_ trypsin_like serine and cysteine domain containing protein.	3	4	8	1	0.10323	1	1.58845	0.0844646	0.000699206
DEFAULT://Os02t0274100-01	Similar to Peroxisomal fatty acid beta_oxidation multifunctional protein (MFP).	3	3	13	1	0.055347	1	1.777	0.114354	0.000303619
DEFAULT://Os10t0528400-01	Glutathione S_transferase_ C_terminal_like domain containing protein.	3	4	4	1	0.172377	1	1.63367	0.113798	2.06236e-05
DEFAULT://Os07t0262200-02	Similar to Prohibitin.	3	3	13	1	0.208173	1	1.26768	0.184497	0.113143
DEFAULT://Os05t0568900-01	Similar to Protease Do_like 1_ chloroplast precursor (EC 3.4.21._).	3	4	25	1	0.128661	1	1.28178	0.144557	0.0184844
DEFAULT://Os08t0538000-01	Similar to Glycyl_tRNA synthetase_ mitochondrial precursor (EC 6.1.1.14) (Glycine__tRNA ligase) (GlyRS).	3	5	29	1	0.129502	1	1.73606	0.115152	1.98206e-05
DEFAULT://Os03t0819900-01	Similar to RAB8C.	3	3	11	1	0.113796	1	1.30237	0.0941549	0.000731925
DEFAULT://Os05t0461300-01	Similar to RAB8C.	3	3	11	1	0.113796	1	1.30237	0.0941549	0.000731925
DEFAULT://Os07t0239400-01	Similar to Ethylene_responsive small GTP_binding protein.	3	3	11	1	0.113796	1	1.30237	0.0941549	0.000731925
DEFAULT://Os11t0644700-01	Plant disease resistance response protein family protein.	3	5	24	1	0.220816	1	1.12401	0.248179	0.933049
DEFAULT://Os08t0424500-01	Betaine aldehyde dehydrogenase_ Rice fragrance	3	6	10	1	0.100503	1	1.9879	0.118582	6.53205e-06
DEFAULT://Os06t0600100-01	Similar to TAT_binding protein homolog (Fragment).	3	3	17	1	0.157178	1	1.66151	0.178565	0.00618353
DEFAULT://Os01t0228600-01	Similar to 2_hydroxyacid dehydrogenase (AGR_L_379p).	3	6	17	1	0.0580242	1	1.30828	0.103102	0.00264592
DEFAULT://Os04t0650800-02	Similar to H0212B02.14 protein.	3	4	20	1	0.0248249	1	1.53399	0.0784194	0.0155004
DEFAULT://Os03t0134300-01	Similar to ATP phosphoribosyl transferase.	3	3	6	1	0.144861	1	1.08951	0.213749	0.675906
DEFAULT://Os12t0620400-02	Similar to Brain acid soluble protein 1 (Fragment).	3	6	12	1	0.272133	1	2.07625	0.181715	0.000140896
DEFAULT://Os07t0448800-01	Aquaporin.	3	3	11	1	0.286351	1	1.16653	0.255323	0.0349126
DEFAULT://Os01t0180800-03	Similar to heat shock 70 kDa protein 4.	3	5	12	1	0.125838	1	2.38892	0.116997	2.93903e-07
DEFAULT://Os07t0613200-00	Similar to 60S ribosomal protein L27a_3.	3	3	9	1	0.0773798	1	1.15414	0.164939	0.369126
DEFAULT://Os03t0219900-01	Similar to 50S ribosomal protein L15_ chloroplast precursor (CL15) (Fragment).	3	3	13	1	0.233104	1	0.775824	0.264542	0.183804
DEFAULT://Os03t0648400-01	Similar to DnaJ protein.	3	3	13	1	0.229614	1	2.07061	0.173364	0.000790354
DEFAULT://Os03t0648400-02	Similar to DnaJ protein homolog (DNAJ_1).	3	3	13	1	0.229614	1	2.07061	0.173364	0.000790354
DEFAULT://Os01t0916600-01	RNA recognition motif_ glycine rich protein domain containing protein.	3	3	12	1	0.139423	1	0.9603	0.116703	0.230706
DEFAULT://Os01t0143800-01	Mitochondrial glycoprotein family protein.	3	4	7	1	0.101217	1	1.05055	0.121421	0.00700138
DEFAULT://Os02t0175600-01	Similar to 60S ribosomal protein L27a (Fragment).	3	4	13	1	0.149716	1	1.26168	0.197712	0.293547
DEFAULT://Os11t0104866-00	Similar to Clathrin heavy chain.	3	3	5	1	0.301189	1	1.97837	0.317049	0.0300938
DEFAULT://Os12t0104766-00	Similar to Clathrin heavy chain.	3	3	5	1	0.301189	1	1.97837	0.317049	0.0300938
DEFAULT://Os03t0100800-01	Plasma membrane H__ATPase (EC 3.6.1.3).	3	3	14	1	0.550297	1	1.60219	0.406592	0.189626
DEFAULT://Os05t0104800-01	Similar to Eukaryotic translation initiation factor 3 subunit 5 (eIF_3 epsilon) (eIF3 p32 subunit) (eIF3f).	3	4	9	1	0.22423	1	1.27739	0.159141	0.0569177
DEFAULT://Os01t0894300-01	Similar to Fructokinase 1.	3	3	12	1	0.0632954	1	1.05926	0.0881949	0.0758499
DEFAULT://Os07t0186000-02	Similar to Thioredoxin h isoform 1.	3	3	11	1	0.0945951	1	3.32452	0.151671	0.000811619
DEFAULT://Os12t0235800-01	Similar to Argininosuccinate synthase (Fragment).	3	3	6	1	0.13856	1	2.05902	0.0881011	2.13744e-05
DEFAULT://Os12t0235800-02	Similar to Argininosuccinate synthase.	3	3	6	1	0.13856	1	2.05902	0.0881011	2.13744e-05
DEFAULT://Os01t0528800-01	Similar to Cinnamyl alcohol dehydrogenase.	3	3	12	1	0.17066	1	1.64865	0.0995331	9.06851e-05
DEFAULT://Os03t0278000-01	UDP_glucuronic acid decarboxylase.	3	6	12	1	0.145573	1	1.68776	0.228756	0.0367373
DEFAULT://Os02t0666200-01	Aquaporin.	3	3	12	1	0.0570654	1	1.21065	0.123131	0.0619204
DEFAULT://Os03t0689300-01	Plasma membrane H_ ATPase (EC 3.6.3.6) (H_ATPase).	3	3	5	1	0.391687	1	1.68568	0.271176	0.0435027
DEFAULT://Os02t0556800-01	Similar to proline_rich family protein.	3	3	3	1	0.270386	1	1.10355	0.26166	0.445146
DEFAULT://Os02t0813500-01	Glutathione reductase_ cytosolic (EC 1.8.1.7) (GR) (GRase).	3	3	11	1	0.0392839	1	1.75006	0.124264	0.00381526
DEFAULT://Os02t0436400-01	NAD(P)_binding domain containing protein.	3	3	9	1	0.113352	1	1.38376	0.124139	0.00328787
DEFAULT://Os04t0658300-01	Similar to Ribulose bisphosphate carboxylase/oxygenase activase_ chloroplast precursor (RuBisCO activase) (RA).	3	11	99	1	0.0567279	1	1.19463	0.0624183	0.000954807
DEFAULT://Os05t0151400-01	AIG1 domain containing protein.	3	3	6	1	0.297194	1	1.47769	0.336042	0.179116
DEFAULT://Os05t0151400-03	Similar to TOC159.	3	3	6	1	0.297194	1	1.47769	0.336042	0.179116
DEFAULT://Os03t0815400-01	Ribosomal protein L17_like protein.	3	4	11	1	0.193228	1	0.78863	0.291172	0.181157
DEFAULT://Os02t0440000-01	Similar to Diaminopimelate decarboxylase.	3	4	13	1	0.203884	1	1.32182	0.166941	0.0234258
DEFAULT://Os02t0440000-02	Similar to cDNA clone:J013098O07_ full insert sequence.	3	4	13	1	0.203884	1	1.32182	0.166941	0.0234258
DEFAULT://Os08t0338700-01	Similar to Chaperone GrpE type 2.	3	4	14	1	0.15776	1	1.41476	0.114673	0.00483982
DEFAULT://Os01t0559100-01	Similar to Seryl_tRNA synthetase (EC 6.1.1.11) (Serine__tRNA ligase) (SerRS) (Fragment).	3	4	25	1	0.126494	1	1.68654	0.123422	0.000106162
DEFAULT://Os01t0559100-02	Similar to seryl_tRNA synthetase1.	3	4	25	1	0.126494	1	1.68654	0.123422	0.000106162
DEFAULT://Os03t0198400-01	Similar to Seryl_tRNA synthetase (EC 6.1.1.11) (Serine__tRNA ligase) (SerRS) (Fragment).	3	4	25	1	0.126494	1	1.68654	0.123422	0.000106162
DEFAULT://Os04t0596900-00	Phosphoribulokinase/uridine kinase family protein.	3	6	40	1	0.0683932	1	1.24433	0.142932	0.30367
DEFAULT://Os03t0804800-01	Similar to Cct8_prov protein.	3	3	6	1	0.347708	1	2.57111	0.258214	3.46588e-05
DEFAULT://Os03t0297100-01	40S ribosomal protein S7.	3	6	28	1	0.043345	1	1.36496	0.0739219	0.000965755
DEFAULT://Os05t0346300-01	Similar to 40S ribosomal protein S7.	3	7	24	1	0.0411729	1	1.21116	0.0716876	0.0236312
DEFAULT://Os01t0887100-01	Similar to 4_(Cytidine 5__diphospho)_2_C_methyl_D_erythritol synthase.	3	4	24	1	0.0941282	1	1.1066	0.0742328	0.0445661
DEFAULT://Os02t0664300-01	Peptidase S8 and S53_ subtilisin_ kexin_ sedolisin domain containing protein.	3	3	4	1	0.28207	1	1.29759	0.179789	0.0687568
DEFAULT://Os02t0664300-02	Similar to predicted protein.	3	3	4	1	0.28207	1	1.29759	0.179789	0.0687568
DEFAULT://Os05t0186300-01	Similar to NADP_malic enzyme.	3	5	10	1	0.0722463	1	3.16125	0.103065	8.17092e-06
DEFAULT://Os03t0182600-03	Similar to 40S ribosomal protein SA.	3	3	4	1	0.0602293	1	1.60818	0.0992479	0.00904815
DEFAULT://Os01t0531500-01	Dienelactone hydrolase domain containing protein.	3	6	26	1	0.13584	1	0.866844	0.109211	0.00420739
DEFAULT://Os01t0531500-02	Similar to protein usf.	3	6	26	1	0.13584	1	0.866844	0.109211	0.00420739
DEFAULT://Os01t0558600-01	Ras_related protein RIC1.	3	3	12	1	0.110399	1	1.37289	0.0895519	2.76909e-05
DEFAULT://Os06t0662000-02	Similar to Vacuolar ATP synthase catalytic subunit A.	3	3	6	1	0.152372	1	1.90002	0.217306	0.0156328
DEFAULT://Os02t0244700-01	Similar to Phosphoenolpyruvate carboxylase 1 (EC 4.1.1.31) (PEPCase 1) (CP21).	3	5	17	1	0.0896594	1	1.66809	0.122446	0.000566858
DEFAULT://Os03t0223400-01	Cytosolic glutamine synthetase_ Ammonium assimilation	3	8	51	1	0.0559065	1	1.56148	0.0757575	5.33417e-05
DEFAULT://Os04t0462900-01	Similar to prohibitin2.	3	5	11	1	0.301854	1	1.18112	0.19513	0.305361
DEFAULT://Os04t0462900-02	Similar to Prohibitin.	3	5	11	1	0.301854	1	1.18112	0.19513	0.305361
DEFAULT://Os03t0136900-02	Similar to Aconitate hydratase 2_ mitochondrial.	3	5	15	1	0.0734237	1	1.29995	0.185684	0.0512563
DEFAULT://Os03t0333400-01	Similar to photosystem II 11 kD protein.	3	9	47	1	0.213298	1	0.829515	0.150618	0.339806
DEFAULT://Os05t0582800-01	Peptidase S10_ serine carboxypeptidase family protein.	3	5	7	1	0.0989022	1	0.8741	0.0682412	0.12074
DEFAULT://Os07t0545300-01	Similar to Histone H2A.	3	7	20	1	0.0962641	1	1.73495	0.107357	0.000170043
DEFAULT://Os12t0438000-02	Similar to Histone H2A.	3	7	20	1	0.0962641	1	1.73495	0.107357	0.000170043
DEFAULT://Os07t0539900-01	Similar to Beta_1_3_glucanase_like protein.	3	4	12	1	0.0846572	1	1.57372	0.173923	0.0930994
DEFAULT://Os03t0859700-00	Similar to RuBisCO subunit binding_protein alpha subunit_ chloroplast precursor (60 kDa chaperonin alpha subunit) (CPN_60 alpha) (Fragment).	3	4	34	1	0.0835383	1	1.21531	0.106067	0.00381826
DEFAULT://Os03t0298400-01	Similar to 26S proteasome subunit 4_like protein (26S proteasome subunit AtRPT2a).	3	3	11	1	0.149026	1	1.62336	0.106034	0.00153939
DEFAULT://Os07t0691800-01	Similar to 26S proteasome subunit 4_like protein (26S proteasome subunit AtRPT2a).	3	3	11	1	0.149026	1	1.62336	0.106034	0.00153939
DEFAULT://Os01t0638000-01	UDP_glucuronosyl/UDP_glucosyltransferase family protein.	3	3	6	1	0.60419	1	6.14779	0.415837	2.26503e-05
DEFAULT://Os03t0426900-02	Similar to APG6/CLPB_P/CLPB3 (ALBINO AND PALE GREEN 6); ATP binding / ATPase.	3	3	4	1	0.189287	1	2.85373	0.22752	0.00319144
DEFAULT://Os02t0589400-01	UDP_glucuronosyl/UDP_glucosyltransferase family protein.	3	6	30	1	0.0668503	1	1.12278	0.112898	0.276957
DEFAULT://Os02t0121300-01	Cyclophilin_ Peptidyl_prolyl cis_trans isomerase_ Auxin signal transduction_ Lateral root initiation_ Stress tolerance	3	6	58	1	0.0860928	1	0.972844	0.150476	0.348483
DEFAULT://Os03t0308100-01	Peptidase S14_ ClpP family protein.	3	6	27	1	0.0560261	1	1.15036	0.0927407	0.119685
DEFAULT://Os07t0165000-01	Similar to Prolyl_tRNA synthetase.	3	4	6	1	0.0611465	1	1.42425	0.094506	0.00314395
DEFAULT://Os08t0541400-01	Peptidyl_prolyl cis_trans isomerase_ FKBP_type domain containing protein.	3	4	19	1	0.182566	1	0.789047	0.176491	0.00808483
DEFAULT://Os03t0279950-01	Similar to Kinase binding protein (Fragment).	3	4	5	1	0.331303	1	0.741612	0.241586	0.427476
DEFAULT://Os01t0549700-01	Similar to RNA helicase (Fragment).	3	4	15	1	0.135016	1	1.7073	0.113826	0.000110995
DEFAULT://Os01t0549700-02	Similar to cDNA clone:J033114G10_ full insert sequence.	3	4	15	1	0.135016	1	1.7073	0.113826	0.000110995
DEFAULT://Os01t0550000-01	DEAD_like helicase_ N_terminal domain containing protein.	3	4	15	1	0.135016	1	1.7073	0.113826	0.000110995
DEFAULT://Os01t0369700-01	Similar to Glutathione S_transferase GST 8 (EC 2.5.1.18).	3	3	5	1	0.532957	1	3.37013	0.429759	0.0256717
DEFAULT://Os02t0196800-02	Similar to Fumarylacetoacetase.	3	5	15	1	0.083255	1	1.41109	0.143334	0.0233547
DEFAULT://Os01t0276100-01	Similar to 3_isopropylmalate dehydrogenase_ chloroplast precursor (EC 1.1.1.85) (Beta_IPM dehydrogenase) (IMDH) (3_IPM_DH).	3	4	4	1	0.122486	1	1.5111	0.131929	0.00175824
DEFAULT://Os02t0100300-01	Similar to HSP associated protein like.	3	4	17	1	0.111571	1	1.43436	0.159316	0.0406812
DEFAULT://Os10t0390500-02	Pyridoxal phosphate_dependent transferase_ major region_ subdomain 2 domain containing protein.	3	4	6	1	0.189866	1	1.79068	0.179602	1.91311e-05
DEFAULT://Os10t0494200-00	Similar to N_acetyl_gamma_glutamyl_phosphate reductase.	3	5	15	1	0.131751	1	1.29666	0.123648	0.0160733
DEFAULT://Os08t0126300-03	Similar to cDNA clone:J023080G06_ full insert sequence.	3	8	51	1	0.0496117	1	1.26803	0.0822	0.0131582
DEFAULT://Os07t0196200-01	Protein of unknown function DUF3252 domain containing protein.	3	6	24	1	0.0504121	1	0.932909	0.0776441	0.0494051
DEFAULT://Os01t0600900-02	Chlorophyll a_b binding protein 2_ chloroplast precursor (LHCII type I CAB_2) (LHCP).	3	11	54	1	0.0751836	1	0.810786	0.0809466	8.54438e-06
DEFAULT://Os09t0346500-04	Similar to Chlorophyll a_b binding protein_ chloroplast precursor (LHCII type I CAB) (LHCP).	3	11	54	1	0.0751836	1	0.810786	0.0809466	8.54438e-06
DEFAULT://Os02t0735200-01	Glutamine synthetase shoot isozyme (EC 6.3.1.2) (Glutamate__ammonia ligase) (Clone lambda_GS28).	3	11	63	1	0.0471413	1	1.25487	0.068915	0.00163401
DEFAULT://Os02t0235600-01	Similar to 60S ribosomal protein L11_2 (L16). Splice isoform 2.	3	3	8	1	0.0702917	1	1.18136	0.077833	0.00179708
DEFAULT://Os02t0232400-01	Similar to Citrate synthase.	3	3	6	1	0.174554	1	2.00957	0.185593	0.00166931
DEFAULT://Os01t0962700-01	Similar to Peroxidase 12 precursor (EC 1.11.1.7) (Atperox P12) (PRXR6) (ATP4a).	3	4	10	1	0.197436	1	1.9726	0.234525	0.00987135
DEFAULT://Os11t0472000-01	Zinc finger_ CCCH_type domain containing protein.	2	3	14	1	0.34982	1	0.751183	0.244755	0.14296
DEFAULT://Os12t0405100-01	Similar to Floral homeotic protein HUA1.	2	3	14	1	0.34982	1	0.751183	0.244755	0.14296
DEFAULT://Os08t0104600-02	Ferredoxin I_ chloroplast precursor (Anti_disease protein 1).	2	3	42	1	0.111075	1	0.609958	0.114033	0.00118006
DEFAULT://Os03t0828100-02	Similar to 50S ribosomal protein L18.	2	2	16	1	0.168629	1	1.43227	0.197825	0.0349696
DEFAULT://Os03t0343500-01	Similar to 60S ribosomal protein L22_2.	2	2	15	1	0.0988249	1	1.2999	0.150489	0.0174047
DEFAULT://Os05t0548100-02	Similar to VIP1 protein.	2	2	7	1	0.333178	1	1.00501	0.350622	0.885963
DEFAULT://Os01t0152700-01	Similar to Histone H2B (CaH2B).	2	2	6	1	0.0400393	1	2.20106	0.107145	0.000978025
DEFAULT://Os01t0502900-00	Similar to Histone H2B.2.	2	2	6	1	0.0400393	1	2.20106	0.107145	0.000978025
DEFAULT://Os05t0460475-00	Similar to Histone H2B.11.	2	2	6	1	0.0400393	1	2.20106	0.107145	0.000978025
DEFAULT://Os03t0390000-02	Similar to Ribosomal protein s6 RPS6_2.	2	2	14	1	0.322681	1	0.869338	0.253454	0.285498
DEFAULT://Os07t0622100-01	Similar to Ribosomal protein s6 RPS6_2.	2	2	18	1	0.301012	1	0.896697	0.230562	0.586678
DEFAULT://Os03t0176700-00	Conserved hypothetical protein.	2	2	13	1	0.206998	1	0.585921	0.198377	0.017744
DEFAULT://Os04t0107900-02	Heat shock protein 81_1 (HSP81_1) (Heat shock protein 83).	2	2	24	1	0.122708	1	1.60785	0.108675	0.000185456
DEFAULT://Os03t0598800-01	Similar to Ribosomal protein L15.	2	2	3	1	0.186727	1	0.984857	0.167401	0.00361402
DEFAULT://Os03t0598800-02	Similar to 60S ribosomal protein L15.	2	2	3	1	0.186727	1	0.984857	0.167401	0.00361402
DEFAULT://Os05t0274900-00	Similar to 60S ribosomal protein L15_1.	2	2	3	1	0.186727	1	0.984857	0.167401	0.00361402
DEFAULT://Os01t0815800-01	Similar to 60S ribosomal protein L24_A (L30A) (RP29) (YL21).	2	2	4	1	0.140811	1	1.61036	0.113834	0.0130456
DEFAULT://Os05t0486700-01	Ribosomal protein L24e domain containing protein.	2	2	4	1	0.140811	1	1.61036	0.113834	0.0130456
DEFAULT://Os02t0600200-02	Similar to predicted protein.	2	2	22	1	0.0823207	1	0.955576	0.0748328	0.21049
DEFAULT://Os07t0642900-01	Bacterial transferase hexapeptide repeat domain containing protein.	2	3	15	1	0.238024	1	1.30583	0.201971	0.0540523
DEFAULT://Os03t0651800-00	Similar to Germin_like protein subfamily 2 member 1 precursor.	2	2	10	1	0.141865	1	0.828198	0.288394	0.401598
DEFAULT://Os03t0758800-01	Similar to Eukaryotic translation initiation factor 5A_2 (eIF_5A_2) (eIF_4D).	2	2	13	1	0.123274	1	1.27222	0.10254	0.00249394
DEFAULT://Os05t0208000-02	Similar to Mitochondrial 2_oxoglutarate/malate carrier protein.	2	2	16	1	0.286494	1	1.33426	0.206619	0.145159
DEFAULT://Os02t0638300-01	Similar to Ferredoxin_thioredoxin reductase_ variable chain (FTR_V) (Ferredoxin_ thioredoxin reductase subunit A) (FTR_A).	2	3	26	1	0.0836182	1	0.790611	0.0928492	0.00296651
DEFAULT://Os01t0835900-00	Similar to Histone H4.	2	2	24	1	0.247089	1	1.1938	0.186353	0.155535
DEFAULT://Os03t0743900-01	Similar to ATP sulfurylase.	2	2	12	1	0.0351194	1	1.02904	0.0616611	0.172065
DEFAULT://Os08t0536000-01	Similar to Pyruvate dehydrogenase E1 beta subunit isoform 1 (EC 1.2.4.1).	2	2	8	1	0.0976762	1	1.22732	0.105285	0.0132304
DEFAULT://Os06t0197575-00	Similar to Chaperonin.	2	2	9	1	0.279878	1	1.1189	0.250144	0.466348
DEFAULT://Os02t0105200-01	Similar to Dihydrolipoamide S_acetyltransferase (EC 2.3.1.12).	2	2	14	1	0.0883757	1	1.43419	0.166633	0.0384391
DEFAULT://Os07t0410100-01	Similar to Dihydrolipoamide S_acetyltransferase (EC 2.3.1.12).	2	2	14	1	0.0883757	1	1.43419	0.166633	0.0384391
DEFAULT://Os10t0406100-01	Similar to PRLI_interacting factor F (Fragment).	2	3	29	1	0.113994	1	1.03438	0.143812	0.915255
DEFAULT://Os04t0623500-01	Similar to H0215F08.7 protein.	2	2	27	1	0.0533039	1	1.06103	0.15198	0.774377
DEFAULT://Os04t0623500-02	Similar to Peroxisomal (S)_2_hydroxy_acid oxidase GLO3.	2	2	27	1	0.0533039	1	1.06103	0.15198	0.774377
DEFAULT://Os12t0188700-01	Similar to Thioredoxin M5_ chloroplastic.	2	3	40	1	0.190688	1	0.943955	0.134351	0.314278
DEFAULT://Os09t0279500-02	Similar to plastid_specific 30S ribosomal protein 2.	2	2	28	1	0.203199	1	0.947835	0.137854	0.687216
DEFAULT://Os06t0320500-01	Similar to Light_harvesting complex I (Fragment).	2	3	43	1	0.346252	1	0.987822	0.290093	0.531221
DEFAULT://Os10t0493600-01	Alpha_galactosidase precursor (EC 3.2.1.22) (Melibiase) (Alpha_D_ galactoside galactohydrolase).	2	2	6	1	0.217875	1	0.889066	0.215396	0.213869
DEFAULT://Os10t0493600-02	Alpha_galactosidase (EC 3.2.1.22).	2	2	6	1	0.217875	1	0.889066	0.215396	0.213869
DEFAULT://Os10t0493600-03	Similar to Alpha_galactosidase.	2	2	6	1	0.217875	1	0.889066	0.215396	0.213869
DEFAULT://Os01t0963400-01	Thioredoxin family protein.	2	2	6	1	0.182089	1	1.09956	0.302126	0.0526757
DEFAULT://Os07t0495200-01	Similar to ATP synthase delta_ chain_ mitochondrial precursor (EC 3.6.3.14).	2	2	14	1	0.243613	1	1.12516	0.33725	0.484383
DEFAULT://Os07t0495400-00	ATP synthase delta_ chain_ mitochondrial precursor (EC 3.6.3.14).	2	2	14	1	0.243613	1	1.12516	0.33725	0.484383
DEFAULT://Os08t0435900-01	Similar to LHC I type IV chlorophyll binding protein (Fragment).	2	2	26	1	0.472574	1	0.712333	0.324361	0.240972
DEFAULT://Os03t0579300-00	60S ribosomal protein L19.	2	2	23	1	0.260514	1	1.54844	0.219579	0.0129924
DEFAULT://Os02t0652600-02	Ribosomal protein L19 family protein.	2	3	24	1	0.111744	1	1.08533	0.0787081	0.20888
DEFAULT://Os02t0639900-01	Similar to Thioredoxin M_type_ chloroplast precursor (TRX_M).	2	2	13	1	0.166335	1	1.08496	0.186862	0.661492
DEFAULT://Os01t0959900-01	Similar to predicted protein.	2	2	11	1	0.0787968	1	1.11695	0.116636	0.0845716
DEFAULT://Os08t0191700-04	Glyoxalase I_ Splicing variant_ Stress tolerance	2	3	30	1	0.0540389	1	1.16737	0.101966	0.291395
DEFAULT://Os06t0625500-01	Similar to Thioredoxin peroxidase.	2	3	24	1	0.114197	1	1.27915	0.129608	0.0375782
DEFAULT://Os07t0449100-01	Similar to Light induced protein like.	2	2	14	1	0.0893991	1	1.15428	0.157579	0.283231
DEFAULT://Os08t0344300-01	Uncharacterised protein family UPF0041 domain containing protein.	2	2	14	1	0.0893991	1	1.15428	0.157579	0.283231
DEFAULT://Os06t0132400-01	Similar to Magnesium_protoporphyrin O_methyltransferase (EC 2.1.1.11) (Magnesium_ protoporphyrin IX methyltransferase).	2	2	11	1	0.194569	1	1.02889	0.194803	0.75279
DEFAULT://Os11t0153700-01	Similar to Signal recognition particle 54 kDa protein_ chloroplast precursor (SRP54) (54 chloroplast protein) (54CP) (FFC).	2	2	9	1	0.0873012	1	1.23141	0.158821	0.0891982
DEFAULT://Os09t0258600-01	Similar to 60S ribosomal protein L17_1.	2	2	13	1	0.296743	1	0.913871	0.370108	0.112332
DEFAULT://Os03t0351200-00	NAD(P)_binding domain containing protein.	2	2	7	1	0.0840017	1	1.04614	0.0752333	0.288103
DEFAULT://Os04t0665800-01	Similar to H1005F08.12 protein.	2	2	3	1	0.253543	1	1.40014	0.180595	0.0366307
DEFAULT://Os11t0269100-00	Similar to 50S ribosomal protein L16_ chloroplastic.	2	3	29	1	0.0218672	1	1.044	0.10458	0.0637732
DEFAULT://Os05t0135800-01	Ser/Thr protein kinase_ Negative regulator of innate immunity	2	2	4	1	0.135435	1	1.21985	0.147203	0.06227
DEFAULT://Os05t0208000-04	Similar to Mitochondrial 2_oxoglutarate/malate carrier protein.	2	2	16	1	0.110822	1	1.27546	0.128319	0.0240868
DEFAULT://Os01t0743400-01	Similar to Tryptophanyl_tRNA synthetase (Fragment).	2	2	12	1	0.176174	1	1.32626	0.186229	0.0323582
DEFAULT://Os01t0743400-02	Similar to predicted protein.	2	2	12	1	0.176174	1	1.32626	0.186229	0.0323582
DEFAULT://Os03t0767500-01	Thioredoxin domain 2 containing protein.	2	2	2	1	0.337306	1	0.868522	0.317088	0.498052
DEFAULT://Os07t0687500-01	Rhodanese_like domain containing protein.	2	2	17	1	0.111523	1	1.01538	0.100442	0.199885
DEFAULT://Os12t0106000-01	Similar to Ferritin 1_ chloroplast precursor (EC 1.16.3.1) (ZmFer1).	2	2	12	1	0.702441	1	0.934118	0.690809	0.968133
DEFAULT://Os08t0117200-00	Similar to 40S ribosomal protein S13 (Fragment).	2	3	14	1	0.225409	1	1.96318	0.178728	0.000113272
DEFAULT://Os01t0894700-01	Trigger factor_ ribosome_binding_ bacterial domain containing protein.	2	2	22	1	0.141394	1	1.17233	0.123803	0.197756
DEFAULT://Os08t0530400-01	Moco containing protein (Moco containing protein(OsMCP)).	2	3	8	1	0.18977	1	0.844073	0.26419	0.551344
DEFAULT://Os08t0382400-02	Similar to Peptidyl_prolyl cis_trans isomerase (Fragment).	2	5	22	1	0.0104154	1	1.08405	0.05574	0.131999
DEFAULT://Os08t0512500-01	Similar to Thylakoid lumen protein_ chloroplast.	2	2	9	1	0.196536	1	0.751566	0.20238	0.0553406
DEFAULT://Os02t0765900-00	Similar to Ferredoxin_nitrite reductase.	2	2	6	1	0.114182	1	1.43173	0.198421	0.120406
DEFAULT://Os01t0713200-01	Similar to Beta_glucanase.	2	2	4	1	0.274801	1	0.524301	0.378987	0.00996218
DEFAULT://Os12t0623900-03	Similar to Methionine synthase 2 enzyme.	2	3	30	1	0.164083	1	1.63961	0.124138	0.0010038
DEFAULT://Os03t0729200-02	Thioredoxin_like fold domain containing protein.	2	2	9	1	0.033614	1	1.22794	0.151449	0.200064
DEFAULT://Os02t0199900-01	Similar to 26S proteasome regulatory complex subunit p42D.	2	2	21	1	0.179495	1	1.56738	0.186706	0.00533123
DEFAULT://Os02t0199900-02	Similar to 26S protease regulatory subunit S10B.	2	2	21	1	0.179495	1	1.56738	0.186706	0.00533123
DEFAULT://Os02t0218200-01	Peptidase M1_ membrane alanine aminopeptidase family protein.	2	2	12	1	0.169698	1	2.23273	0.252855	0.010707
DEFAULT://Os04t0462900-06	Similar to prohibitin2.	2	2	6	1	0.417628	1	1.30448	0.263685	0.248778
DEFAULT://Os03t0755700-00	Similar to Ribosomal protein L13a.	2	2	11	1	0.0785305	1	1.28813	0.136453	0.0795891
DEFAULT://Os06t0105400-01	Similar to dihydrolipoamide S_acetyltransferase.	2	3	12	1	0.106201	1	1.01663	0.220969	0.0919532
DEFAULT://Os06t0105400-02	Similar to Dihydrolipoamide S_acetyltransferase (EC 2.3.1.12).	2	3	12	1	0.106201	1	1.01663	0.220969	0.0919532
DEFAULT://Os01t0823300-00	Similar to Ribosomal protein S26.	2	5	23	1	0.322235	1	1.80319	0.244903	0.00249301
DEFAULT://Os03t0117100-01	Peroxisomal biogenesis factor 11 family protein.	2	2	14	1	0.411835	1	1.0792	0.283506	0.523191
DEFAULT://Os03t0634000-01	Similar to THA4.	2	2	14	1	0.364544	1	0.622372	0.407032	0.13217
DEFAULT://Os03t0693900-00	Similar to Oxalate oxidase 1 (EC 1.2.3.4) (Germin).	2	3	16	1	0.0167494	1	2.07081	0.216051	0.0225829
DEFAULT://Os03t0694000-01	Similar to Oxalate oxidase 1 (EC 1.2.3.4) (Germin).	2	3	16	1	0.0167494	1	2.07081	0.216051	0.0225829
DEFAULT://Os05t0169100-01	Similar to 60S ribosomal protein L10 (QM protein homolog).	2	2	18	1	0.309037	1	1.31626	0.25924	0.136857
DEFAULT://Os11t0657100-01	Peptide chain release factor 1 family protein.	2	2	13	1	0.0744656	1	1.13785	0.0921537	0.116377
DEFAULT://Os08t0557400-01	Protein tyrosine phosphatase_like protein.	2	5	17	1	0.0958742	1	0.826148	0.128898	0.0109783
DEFAULT://Os05t0549100-02	Similar to Serine/threonine_protein kinase SNT7_ chloroplast precursor (EC 2.7.1.37) (Stt7 homolog).	2	3	5	1	0.136575	1	1.08692	0.21645	0.456973
DEFAULT://Os03t0161800-01	Similar to SIPL.	2	2	3	1	0.16742	1	0.697449	0.200692	0.00734223
DEFAULT://Os01t0179700-01	Similar to GTP_binding protein YPTM2.	2	2	10	1	0.11662	1	1.29578	0.0961141	0.000802097
DEFAULT://Os02t0653800-01	Similar to GTP_binding protein.	2	2	10	1	0.11662	1	1.29578	0.0961141	0.000802097
DEFAULT://Os02t0781400-02	Similar to 20 kDa chaperonin_ chloroplast precursor (Protein Cpn21) (Chloroplast protein Cpn10) (Chloroplast chaperonin 10) (Ch_CPN10).	2	2	13	1	0.326948	1	0.95469	0.301558	0.928755
DEFAULT://Os02t0781400-03	Similar to Chaperonin.	2	2	13	1	0.326948	1	0.95469	0.301558	0.928755
DEFAULT://Os08t0292600-02	Peptidyl_prolyl cis_trans isomerase_ cyclophilin_type domain containing protein.	2	2	9	1	0.183822	1	1.08514	0.134037	0.289416
DEFAULT://Os07t0558300-01	Inositol monophosphatase family protein.	2	2	3	1	0.439892	1	0.601159	0.312403	0.184564
DEFAULT://Os03t0265900-01	Conserved hypothetical protein.	2	2	5	1	0.532476	1	0.920274	0.478167	0.164383
DEFAULT://Os12t0502200-01	Similar to Low temperature_responsive RNA_binding protein.	2	3	10	1	0.0542619	1	1.4071	0.211726	0.232748
DEFAULT://Os02t0478700-01	Ribosomal protein S27.	2	4	30	1	0.130754	1	1.43594	0.150591	0.00887606
DEFAULT://Os04t0346100-01	Ribosomal protein S27.	2	4	30	1	0.130754	1	1.43594	0.150591	0.00887606
DEFAULT://Os03t0311300-01	Similar to HAD_superfamily hydrolase_ subfamily IA_ variant 3 containing protein_ expressed.	2	2	6	1	0.204859	1	0.880409	0.208718	0.394875
DEFAULT://Os01t0760600-01	Aspartate aminotransferase_ cytoplasmic (EC 2.6.1.1) (Transaminase A).	2	2	3	1	0.187392	1	1.4259	0.18965	0.0139934
DEFAULT://Os01t0760600-04	Similar to Aspartate aminotransferase.	2	2	3	1	0.187392	1	1.4259	0.18965	0.0139934
DEFAULT://Os02t0325100-01	Similar to 26S protease regulatory subunit 6B (MIP224) (MB67 interacting protein) (TAT_binding protein_7) (TBP_7).	2	2	17	1	0.19852	1	1.41475	0.20288	0.0675798
DEFAULT://Os02t0325100-02	Similar to 26S proteasome regulatory particle triple_A ATPase subunit3 (Fragment).	2	2	17	1	0.19852	1	1.41475	0.20288	0.0675798
DEFAULT://Os02t0760300-01	Similar to Immunophilin.	2	2	11	1	0.108447	1	0.975478	0.174602	0.888269
DEFAULT://Os01t0271400-00	Peptidase S14_ ClpP family protein.	2	3	5	1	0.0982159	1	0.91652	0.135477	0.233053
DEFAULT://Os11t0127900-01	Similar to 40S ribosomal protein S16.	2	2	16	1	0.174642	1	1.31789	0.208512	0.0946034
DEFAULT://Os01t0802100-01	Similar to 4_diphosphocytidyl_2_C_methyl_D_erythritol kinase_ chloroplast precursor (EC 2.7.1.148) (CMK) (4_(cytidine_5__diphospho)_2_C_methyl_ D_erythritol kinase) (CDPMEK).	2	2	11	1	0.123672	1	1.35595	0.247826	0.12741
DEFAULT://Os07t0168600-01	Similar to 3_glucanase.	2	2	6	1	0.196047	1	1.28776	0.170235	0.0645655
DEFAULT://Os03t0255100-01	Similar to Relative to SR12 protein (Fragment).	2	2	3	1	0.272726	1	1.08336	0.331598	0.844138
DEFAULT://Os02t0221500-01	Nucleotide_binding_ alpha_beta plait domain containing protein.	2	3	9	1	0.060619	1	1.3173	0.152767	0.013805
DEFAULT://Os09t0509000-01	Similar to DAG protein.	2	2	5	1	0.191608	1	1.23697	0.171506	0.0960321
DEFAULT://Os03t0133400-01	Peptidoglycan_binding Lysin subgroup domain containing protein.	2	2	5	1	0.131653	1	1.06041	0.0968034	0.480832
DEFAULT://Os04t0445700-01	Similar to OSIGBa0140O07.8 protein.	2	2	11	1	0.124685	1	1.12477	0.114563	0.167801
DEFAULT://Os04t0445700-02	Similar to 3_oxoacyl_[acyl_carrier_protein] synthase I_ chloroplast precursor (EC 2.3.1.41) (Beta_ketoacyl_ACP synthase I) (KAS I).	2	2	11	1	0.124685	1	1.12477	0.114563	0.167801
DEFAULT://Os04t0448800-01	Similar to Mitochondrial phosphate transporter (Fragment).	2	2	12	1	0.189285	1	1.53518	0.187483	0.00599705
DEFAULT://Os05t0418000-01	GDP dissociation inhibitor protein OsGDI1.	2	2	6	1	0.240089	1	1.43165	0.177814	0.0134938
DEFAULT://Os12t0564400-02	Similar to PsbP.	2	2	10	1	0.111683	1	0.867237	0.113616	0.124899
DEFAULT://Os06t0699500-01	Tautomerase domain containing protein.	2	2	10	1	0.0502263	1	1.07675	0.156424	0.215068
DEFAULT://Os01t0940700-01	Similar to Glucan endo_1_3_beta_glucosidase GII precursor (EC 3.2.1.39) ((1__3)_ beta_glucan endohydrolase GII) ((1__3)_beta_glucanase isoenzyme GII) (Beta_1_3_endoglucanase GII).	2	2	9	1	0.11896	1	0.558347	0.258332	0.0357593
DEFAULT://Os01t0940700-02	Similar to Beta 1_3_glucanase.	2	2	9	1	0.11896	1	0.558347	0.258332	0.0357593
DEFAULT://Os01t0282800-02	Similar to Tubulin beta_5 chain (Beta_5 tubulin).	2	2	12	1	0.0587002	1	1.30707	0.115531	0.0403238
DEFAULT://Os01t0805900-01	Tubulin beta_2 chain (Beta_2 tubulin).	2	2	12	1	0.0587002	1	1.30707	0.115531	0.0403238
DEFAULT://Os03t0661300-01	Beta_tubulin (Beta_3 tubulin) (Tubulin beta subunit).	2	2	12	1	0.0587002	1	1.30707	0.115531	0.0403238
DEFAULT://Os05t0413200-01	Beta_tubulin.	2	2	12	1	0.0587002	1	1.30707	0.115531	0.0403238
DEFAULT://Os08t0548900-01	Similar to Proteasome subunit alpha type 7 (EC 3.4.25.1) (20S proteasome alpha subunit D) (20S proteasome subunit alpha_4).	2	3	8	1	0.142898	1	1.48571	0.133189	0.00118167
DEFAULT://Os09t0538200-01	Proteasome subunit alpha type 7 (EC 3.4.25.1) (20S proteasome alpha subunit D) (20S proteasome subunit alpha_4).	2	3	8	1	0.142898	1	1.48571	0.133189	0.00118167
DEFAULT://Os01t0758300-02	Similar to Phosphoenolpyruvate carboxylase_ housekeeping isozyme.	2	2	3	1	0.137009	1	1.53214	0.15093	0.00861895
DEFAULT://Os02t0244700-04	Similar to Phosphoenolpyruvate carboxylase.	2	2	9	1	0.128482	1	1.5389	0.140327	0.00297618
DEFAULT://Os03t0267300-02	Similar to Chloroplast fructose_1_6_bisphosphatase.	2	4	44	1	0.0737904	1	1.21098	0.0808055	0.0145899
DEFAULT://Os07t0468100-01	Similar to Glutathione S_transferase GST 19 (EC 2.5.1.18).	2	2	5	1	0.0352699	1	1.17001	0.146851	0.244386
DEFAULT://Os02t0115700-02	Similar to Catalase.	2	3	16	1	0.143006	1	0.971346	0.203006	0.921888
DEFAULT://Os04t0423600-03	Similar to OSIGBa0076I14.4 protein.	2	2	2	1	0.112524	1	0.876977	0.330632	0.594151
DEFAULT://Os07t0243150-01	Hypothetical conserved gene.	2	2	3	1	0.121401	1	0.662045	0.26586	0.0484058
DEFAULT://Os05t0375400-01	Beta_glucanase precursor.	2	3	19	1	0.206704	1	1.2406	0.232382	0.370217
DEFAULT://Os01t0326300-01	Haem peroxidase_ plant/fungal/bacterial family protein.	2	2	2	1	0.0744145	1	0.896958	0.230887	0.622817
DEFAULT://Os02t0102700-01	Similar to AGL157Cp.	2	2	10	1	0.305616	1	1.62921	0.317263	0.0237003
DEFAULT://Os03t0240800-01	Similar to AGL157Cp.	2	2	10	1	0.305616	1	1.62921	0.317263	0.0237003
DEFAULT://Os02t0121100-01	Zinc finger_ CCHC_type domain containing protein.	2	2	8	1	0.253941	1	1.16454	0.174266	0.139019
DEFAULT://Os07t0677300-01	Peroxidase.	2	3	19	1	0.253205	1	0.524685	0.365796	0.0108903
DEFAULT://Os04t0338000-01	Similar to IN2_2 protein.	2	2	4	1	0.194099	1	1.07384	0.289541	0.752832
DEFAULT://Os03t0851100-01	Similar to Translational elongation factor EF_TuM.	2	3	13	1	0.0982924	1	0.99244	0.0901983	0.0220356
DEFAULT://Os08t0238200-01	Dienelactone hydrolase domain containing protein.	2	2	5	1	0.156086	1	0.816151	0.268843	0.25184
DEFAULT://Os08t0238200-02	Similar to Retrotransposon protein Ty1_copia subclass.	2	2	5	1	0.156086	1	0.816151	0.268843	0.25184
DEFAULT://Os11t0275500-01	Similar to Endo_1_3;1_4_beta_D_glucanase precursor (EC 3.2.1._).	2	2	5	1	0.156086	1	0.816151	0.268843	0.25184
DEFAULT://Os01t0191100-01	Similar to Acidic ribosomal protein P2a_4 (Fragment).	2	4	19	1	0.0308847	1	1.39675	0.105633	0.00165252
DEFAULT://Os01t0712600-00	Similar to methyltransferase.	2	2	4	1	0.18217	1	1.26102	0.116408	0.0674324
DEFAULT://Os11t0610900-02	Hypothetical conserved gene.	2	2	10	1	0.215482	1	1.4195	0.164233	0.0100057
DEFAULT://Os01t0752300-01	Similar to 60S ribosomal protein L18a_1.	2	2	4	1	0.448125	1	0.756193	0.456307	0.406711
DEFAULT://Os05t0565000-01	Similar to 60S ribosomal protein L18a_1.	2	2	4	1	0.448125	1	0.756193	0.456307	0.406711
DEFAULT://Os03t0390400-01	Similar to Cytochrome c oxidase subunit 6b.	2	3	7	1	0.364258	1	0.682686	0.300208	0.258739
DEFAULT://Os01t0721900-02	Similar to plasminogen activator inhibitor 1 RNA_binding protein.	2	3	8	1	0.656267	1	1.42699	0.497277	0.290219
DEFAULT://Os12t0566300-01	Similar to ATP citrate lyase beta (Fragment).	2	2	10	1	0.0766993	1	1.70227	0.122871	0.00586884
DEFAULT://Os05t0368300-01	Similar to 40S ribosomal protein S4_ X isoform (Single copy abundant mRNA protein) (SCR10).	2	4	18	1	0.176813	1	1.0323	0.197187	0.917633
DEFAULT://Os10t0529300-01	Similar to Tau class GST protein 3.	2	3	23	1	0.0719884	1	1.41956	0.132543	0.00329165
DEFAULT://Os12t0263200-01	Pinoresinol_lariciresinol reductase TH2.	2	2	3	1	0.201638	1	0.978039	0.175219	0.0650585
DEFAULT://Os05t0187000-01	Beta 2 subunit of 20S proteasome (20S proteasome beta subunit).	2	2	4	1	0.057865	1	1.33998	0.120301	0.00584461
DEFAULT://Os05t0187000-02	Similar to Proteasome subunit beta type 7_A.	2	2	4	1	0.057865	1	1.33998	0.120301	0.00584461
DEFAULT://Os02t0259600-02	Similar to 50S ribosomal protein L21.	2	5	15	1	0.165498	1	1.5316	0.157258	0.0108485
DEFAULT://Os11t0660500-01	Similar to Translationally controlled tumor protein (Fragment).	2	3	20	1	0.106133	1	1.27672	0.117731	0.0138518
DEFAULT://Os02t0626400-02	Similar to Phenylalanine ammonia_lyase.	2	2	16	1	0.302351	1	1.22805	0.212904	0.233759
DEFAULT://Os02t0626400-03	Similar to Phenylalanine ammonia_lyase.	2	2	16	1	0.302351	1	1.22805	0.212904	0.233759
DEFAULT://Os04t0538166-00	Similar to Elongation factor G_ chloroplastic.	2	4	26	1	0.0404667	1	1.25556	0.125361	0.118311
DEFAULT://Os02t0220600-01	Similar to Elongation factor 1_gamma.	2	3	4	1	0.0578633	1	1.22144	0.107251	0.123246
DEFAULT://Os07t0656500-00	Similar to Magnesium_chelatase subunit H family protein_ expressed.	2	2	5	1	0.135379	1	0.514929	0.0824504	0.00740179
DEFAULT://Os02t0234500-02	Similar to predicted protein.	2	2	2	1	0.0764893	1	1.21414	0.0890287	0.0248145
DEFAULT://Os08t0562700-02	Similar to predicted protein.	2	3	12	1	0.172807	1	1.32767	0.158925	0.0193348
DEFAULT://Os11t0107500-01	Tautomerase domain containing protein.	2	4	9	1	0.179524	1	1.65708	0.146244	0.000630491
DEFAULT://Os12t0107500-01	Similar to Macrophage migration inhibitory factor.	2	4	9	1	0.179524	1	1.65708	0.146244	0.000630491
DEFAULT://Os04t0602100-02	Similar to B0403H10_OSIGBa0105A11.15 protein.	2	4	28	1	0.14209	1	1.1382	0.173481	0.676751
DEFAULT://Os02t0770000-01	Beta 1 subunit of 20S proteasome.	2	2	10	1	0.164198	1	1.37113	0.237049	0.087346
DEFAULT://Os10t0361000-01	Lipoxygenase_ LH2 domain containing protein.	2	4	13	1	0.370799	1	0.83001	0.292258	0.641843
DEFAULT://Os10t0580800-01	Similar to NClpP4 (Fragment).	2	5	19	1	0.0972118	1	1.1174	0.0996182	0.00056984
DEFAULT://Os03t0798600-01	Similar to 40S ribosomal protein S15 (Fragment).	2	5	11	1	0.107993	1	2.05064	0.0801386	2.14861e-06
DEFAULT://Os05t0574500-01	Similar to GTP_binding nuclear protein Ran1B (Fragment).	2	2	5	1	0.184219	1	1.15545	0.193734	0.192607
DEFAULT://Os06t0600301-00	Similar to GTP_binding nuclear protein Ran1B (Fragment).	2	2	5	1	0.184219	1	1.15545	0.193734	0.192607
DEFAULT://Os04t0533300-01	Similar to Remorin (pp34).	2	3	5	1	0.317115	1	1.3976	0.33665	0.447466
DEFAULT://Os03t0337800-01	Similar to 60S ribosomal protein L19 (Fragment).	2	4	25	1	0.17474	1	1.32193	0.1612	0.0324853
DEFAULT://Os12t0176800-01	Similar to Heterochromatin protein (Fragment).	2	2	6	1	0.310878	1	1.66837	0.259944	0.00826639
DEFAULT://Os12t0607100-01	Similar to Heterochromatin protein (Fragment).	2	2	6	1	0.310878	1	1.66837	0.259944	0.00826639
DEFAULT://Os03t0822700-01	Armadillo_like helical domain containing protein.	2	2	11	1	0.242991	1	2.06078	0.223329	0.00070769
DEFAULT://Os09t0400300-01	Similar to Cinnamyl alcohol dehydrogenase (EC 1.1.1.195).	2	3	9	1	0.00400706	1	1.63767	0.058949	0.000373773
DEFAULT://Os01t0860300-01	Similar to Ribosomal protein L1.	2	4	24	1	0.188577	1	1.25456	0.17321	0.0842002
DEFAULT://Os02t0321900-02	Similar to 60S ribosomal protein L10a_1.	2	4	24	1	0.188577	1	1.25456	0.17321	0.0842002
DEFAULT://Os02t0635000-01	Similar to Nitrilase 1.	2	2	2	1	0.46654	1	0.841723	0.428073	0.336782
DEFAULT://Os03t0726100-01	Similar to Tubulin alpha_1 chain (Alpha_1 tubulin).	2	3	6	1	0.157158	1	1.23642	0.246738	0.437484
DEFAULT://Os11t0247300-01	Alfa_tubulin.	2	3	6	1	0.157158	1	1.23642	0.246738	0.437484
DEFAULT://Os12t0575000-01	Protein of unknown function DUF1118 family protein.	2	2	7	1	0.365486	1	1.0639	0.238374	0.321014
DEFAULT://Os02t0664000-01	Similar to Phospholipid hydroperoxide glutathione peroxidase_ chloroplast precursor (EC 1.11.1.12) (PHGPx).	2	2	7	1	0.189861	1	1.8451	0.182656	0.00156004
DEFAULT://Os05t0140500-01	RNA binding motif protein 8 family protein.	2	3	5	1	0.132601	1	2.38674	0.085394	0.000177743
DEFAULT://Os12t0548300-02	Similar to Nucleoside diphosphate kinase (Fragment).	2	4	25	1	0.0720744	1	0.894871	0.0726471	0.013723
DEFAULT://Os01t0924000-01	Similar to Chloroplast 50S ribosomal protein L27 (Fragment).	2	3	14	1	0.173496	1	1.50704	0.332793	0.252662
DEFAULT://Os05t0539700-01	Similar to Nucleosome assembly protein 1.	2	2	8	1	0.180695	1	1.23914	0.159551	0.0967273
DEFAULT://Os01t0102600-01	Shikimate kinase domain containing protein.	2	3	7	1	0.154485	1	1.41078	0.105939	0.00108011
DEFAULT://Os03t0780500-02	Similar to Inosine_5__monophosphate dehydrogenase (EC 1.1.1.205) (IMP dehydrogenase) (IMPDH) (IMPD).	2	2	10	1	0.0480729	1	1.46055	0.0978451	0.0733604
DEFAULT://Os05t0129100-00	Similar to Acetylornithine aminotransferase_ mitochondrial.	2	2	11	1	0.103731	1	1.48773	0.0987324	0.000280329
DEFAULT://Os05t0482700-01	Similar to 2_3_bisphosphoglycerate_independent phosphoglycerate mutase (EC 5.4.2.1) (Phosphoglyceromutase) (BPG_independent PGAM) (PGAM_I).	2	2	11	1	0.112287	1	1.39298	0.118879	0.00479406
DEFAULT://Os01t0841600-01	Similar to Triosephosphate isomerase_ cytosolic (EC 5.3.1.1) (TIM) (Triose_ phosphate isomerase).	2	2	5	1	0.0601153	1	1.49347	0.0746952	0.000533537
DEFAULT://Os01t0106400-01	Similar to Isoflavone reductase homolog IRL (EC 1.3.1._).	2	2	6	1	0.381394	1	1.21705	0.427244	0.610561
DEFAULT://Os01t0693800-01	Similar to Threonine synthase_ chloroplast precursor (EC 4.2.3.1) (TS).	2	3	8	1	0.180167	1	1.29764	0.120306	0.0177483
DEFAULT://Os10t0191600-00	Similar to 006_203_B11_ full insert sequence.	2	3	14	1	0.0667023	1	1.10941	0.0804551	0.12689
DEFAULT://Os03t0411300-01	EF_Hand type domain containing protein.	2	2	5	1	0.0812176	1	0.894262	0.188586	0.0632466
DEFAULT://Os09t0538000-01	Ribonuclease T2 family protein.	2	4	17	1	0.0208388	1	0.988764	0.218133	0.629418
DEFAULT://Os09t0538000-04	RNase S_like protein.	2	4	17	1	0.0208388	1	0.988764	0.218133	0.629418
DEFAULT://Os01t0510600-01	Tetratricopeptide_like helical domain containing protein.	2	2	5	1	0.0885115	1	1.00821	0.0883841	0.132128
DEFAULT://Os01t0337500-00	Similar to H__pyrophosphatase (Fragment).	2	2	14	1	0.46581	1	0.957857	0.340109	0.607577
DEFAULT://Os02t0184200-01	Similar to Vacuolar proton pyrophosphatase.	2	2	14	1	0.46581	1	0.957857	0.340109	0.607577
DEFAULT://Os02t0802500-01	Similar to H(_)_translocating (Pyrophosphate_ENERGIZED) inorganic pyrophosphatase beta_1 polypeptide (EC 3.6.1.1) (Fragment).	2	2	14	1	0.46581	1	0.957857	0.340109	0.607577
DEFAULT://Os02t0802500-02	Similar to Proton translocating pyrophosphatase.	2	2	14	1	0.46581	1	0.957857	0.340109	0.607577
DEFAULT://Os05t0156900-01	Vacuolar H__translocating pyrophosphatase_ Regulation of grain chalkiness	2	2	14	1	0.46581	1	0.957857	0.340109	0.607577
DEFAULT://Os06t0178900-01	Vacuolar H__pyrophosphatase (EC 3.6.1.1) (Ovp2).	2	2	14	1	0.46581	1	0.957857	0.340109	0.607577
DEFAULT://Os06t0644200-01	Similar to Pyrophosphate_energized vacuolar membrane proton pump (EC 3.6.1.1) (Pyrophosphate_energized inorganic pyrophosphatase) (H__PPase) (Vacuolar H__pyrophosphatase).	2	2	14	1	0.46581	1	0.957857	0.340109	0.607577
DEFAULT://Os06t0644200-03	Similar to Vacuolar H__pyrophosphatase.	2	2	14	1	0.46581	1	0.957857	0.340109	0.607577
DEFAULT://Os03t0856500-01	Similar to Plastid_specific 30S ribosomal protein 1_ chloroplast precursor (CS_ S5) (CS5) (S22) (Ribosomal protein 1) (PSRP_1).	2	2	5	1	0.145818	1	0.75785	0.135146	0.0152265
DEFAULT://Os09t0326800-01	Similar to PSMD2 subunit (Fragment).	2	2	5	1	0.225776	1	1.47762	0.207735	0.0905798
DEFAULT://Os03t0805200-01	Similar to RNA helicase (Fragment).	2	2	5	1	0.110882	1	1.8137	0.0752877	0.000148265
DEFAULT://Os07t0202100-01	Similar to ATP_dependent RNA helicase ded1.	2	2	5	1	0.110882	1	1.8137	0.0752877	0.000148265
DEFAULT://Os12t0409000-01	Similar to Serine hydroxymethyltransferase.	2	4	22	1	0.136997	1	1.28278	0.113295	0.00692537
DEFAULT://Os03t0212700-02	Similar to mitochondrial_processing peptidase beta subunit.	2	4	17	1	0.102923	1	1.7635	0.123308	0.000250784
DEFAULT://Os02t0151600-00	Ketol_acid reductoisomerase_ chloroplast precursor (EC 1.1.1.86) (Acetohydroxy_acid reductoisomerase) (Alpha_keto_beta_hydroxylacil reductoisomerase).	2	3	23	1	0.0969576	1	1.08164	0.0950252	0.170959
DEFAULT://Os03t0408300-00	Similar to 60S ribosomal protein L27a_3.	2	3	12	1	0.283915	1	1.2105	0.264938	0.439496
DEFAULT://Os07t0143000-01	Aldo/keto reductase family protein.	2	2	10	1	0.117194	1	1.20721	0.192842	0.274893
DEFAULT://Os03t0425600-00	UDP_glucose dehydrogenase.	2	2	10	1	0.393501	1	1.07354	0.468532	0.00925829
DEFAULT://Os01t0254000-01	Similar to NTGB2 (Fragment).	2	2	8	1	0.273945	1	1.17713	0.271098	0.462558
DEFAULT://Os12t0560300-01	Similar to NTGB2 (Fragment).	2	2	8	1	0.273945	1	1.17713	0.271098	0.462558
DEFAULT://Os07t0614500-03	Similar to elongation factor 1_delta 1.	2	6	23	1	0.0920132	1	1.32964	0.0881217	0.00190142
DEFAULT://Os01t0607900-01	Serine/threonine protein kinase_related domain containing protein.	2	2	5	1	0.127172	1	1.29872	0.221367	0.058851
DEFAULT://Os10t0517400-01	Aldo/keto reductase family protein.	2	2	7	1	0.14919	1	1.65469	0.285738	0.18505
DEFAULT://Os06t0716700-02	Similar to Heat shock protein 90.	2	2	7	1	0.173607	1	1.74485	0.148986	0.000953227
DEFAULT://Os06t0716700-03	Similar to Heat shock protein 90.	2	2	7	1	0.173607	1	1.74485	0.148986	0.000953227
DEFAULT://Os02t0595500-01	Similar to NAD_dependent isocitrate dehydrogenase precursor (EC 1.1.1.41).	2	3	7	1	0.187189	1	1.58178	0.171188	0.0111537
DEFAULT://Os04t0479200-01	Similar to NAD_dependent isocitrate dehydrogenase c;1.	2	3	7	1	0.187189	1	1.58178	0.171188	0.0111537
DEFAULT://Os04t0640700-02	Similar to OSIGBa0138H21_OSIGBa0138E01.14 protein.	2	2	8	1	0.162689	1	0.840921	0.194321	0.0978427
DEFAULT://Os03t0182600-01	Ribosomal protein S2 family protein.	2	2	3	1	0.0766593	1	1.28779	0.186846	0.104815
DEFAULT://Os03t0294200-01	Similar to Fructose_6_phosphate_2_kinase/fructose_2_ 6_bisphosphatase.	2	2	5	1	0.199944	1	1.28797	0.213549	0.153362
DEFAULT://Os03t0294200-02	Similar to F2KP (FRUCTOSE_2_6_BISPHOSPHATASE); fructose_2_6_bisphosphate 2_phosphatase.	2	2	5	1	0.199944	1	1.28797	0.213549	0.153362
DEFAULT://Os08t0225000-00	Similar to beta_hydroxyacyl_ACP dehydratase.	2	2	13	1	0.142468	1	1.4386	0.243851	0.118306
DEFAULT://Os02t0146700-02	Similar to PSMD2 subunit (Fragment).	2	2	5	1	0.235785	1	1.59201	0.191145	0.014228
DEFAULT://Os09t0535900-01	Similar to Ki1 protein.	2	4	10	1	0.0629066	1	1.09706	0.176921	0.577966
DEFAULT://Os09t0535900-02	Similar to predicted protein.	2	4	10	1	0.0629066	1	1.09706	0.176921	0.577966
DEFAULT://Os02t0526400-01	Similar to ATP_dependent Clp protease ATP_binding subunit.	2	3	15	1	0.195659	1	2.20109	0.161014	0.00058295
DEFAULT://Os01t0615300-01	Transferase family protein.	2	2	4	1	0.174642	1	1.1749	0.248521	0.328169
DEFAULT://Os06t0120732-00	Similar to ATP synthase subunit beta (Fragment).	2	6	65	1	0.0846159	1	1.18964	0.160567	0.00264233
DEFAULT://Os09t0327400-01	Glycoside hydrolase_type carbohydrate_binding_ subgroup domain containing protein.	2	2	11	1	0.151492	1	1.45877	0.169736	0.0226307
DEFAULT://Os02t0600400-01	Similar to Glucose_6_phosphate dehydrogenase.	2	2	16	1	0.0889698	1	1.94835	0.13948	0.00328568
DEFAULT://Os08t0478800-01	Phosphoglucose isomerase (PGI) family protein.	2	2	4	1	0.193268	1	1.50659	0.166711	0.00221333
DEFAULT://Os02t0744700-01	Similar to Starch synthase isoform zSTSII_2 (EC 2.4.1.21).	2	2	2	1	0.119426	1	1.5228	0.168828	0.0516707
DEFAULT://Os09t0541000-01	Similar to Aquaporin 2.	2	5	32	1	0.0615893	1	1.35282	0.153429	0.343658
DEFAULT://Os09t0541000-02	Similar to Plasma membrane intrinsic protein (Aquaporin).	2	5	32	1	0.0615893	1	1.35282	0.153429	0.343658
DEFAULT://Os06t0152100-01	Similar to Profilin_2.	2	2	8	1	0.215195	1	1.02996	0.243363	0.917826
DEFAULT://Os05t0137400-01	Similar to Aspartic protease precursor.	2	2	12	1	0.0681998	1	1.43578	0.16661	0.0417255
DEFAULT://Os06t0176700-01	Isopenicillin N synthase family protein.	2	3	5	1	0.235398	1	1.25416	0.283392	0.34104
DEFAULT://Os02t0274100-02	Similar to Peroxisomal fatty acid beta_oxidation multifunctional protein.	2	2	7	1	0.0589044	1	2.62826	0.310407	0.0372803
DEFAULT://Os11t0455500-02	Similar to Adenosylhomocysteinase.	2	3	22	1	0.208871	1	1.40121	0.18405	0.0299857
DEFAULT://Os04t0497400-01	Similar to 6_7_dimethyl_8_ribityllumazine synthase (Fragment).	2	2	9	1	0.298345	1	1.5769	0.296609	0.100314
DEFAULT://Os05t0129000-02	Similar to cDNA clone:J033125H02_ full insert sequence.	2	2	14	1	0.278046	1	1.22121	0.201097	0.0276982
DEFAULT://Os07t0462000-01	Glutamate__cysteine ligase_ GCS2 family protein.	2	2	14	1	0.278046	1	1.22121	0.201097	0.0276982
DEFAULT://Os02t0634900-01	Proteasome subunit alpha type 2 (EC 3.4.25.1) (20S proteasome alpha subunit B) (20S proteasome subunit alpha_2).	2	3	9	1	0.0967711	1	1.46665	0.119413	0.00368129
DEFAULT://Os03t0387100-01	Proteasome subunit alpha type 2 (EC 3.4.25.1) (20S proteasome alpha subunit B) (20S proteasome subunit alpha_2).	2	3	9	1	0.0967711	1	1.46665	0.119413	0.00368129
DEFAULT://Os08t0424500-02	Similar to Betaine aldehyde dehydrogenase.	2	4	6	1	0.105417	1	2.01339	0.130052	6.3244e-05
DEFAULT://Os08t0565800-01	Glutaredoxin.	2	4	17	1	0.0815876	1	0.893692	0.108851	0.148918
DEFAULT://Os10t0159700-01	Heat shock protein Hsp20 domain containing protein.	2	5	7	1	0.144364	1	1.30925	0.179335	0.0184308
DEFAULT://Os01t0933900-01	Similar to Glutathione transferase III(B) (EC 2.5.1.18).	2	2	3	1	0.209455	1	1.25258	0.134974	0.150718
DEFAULT://Os05t0593100-01	Similar to Vacuolar ATP synthase subunit C (EC 3.6.3.14) (V_ATPase C subunit) (Vacuolar proton pump C subunit).	2	5	22	1	0.0605265	1	1.57477	0.0703737	7.16832e-06
DEFAULT://Os01t0372700-01	Similar to Asparaginyl_tRNA synthetase_ cytoplasmic 1 (EC 6.1.1.22) (Asparagine__ tRNA ligase 1) (AsnRS 1).	2	2	11	1	0.027102	1	1.72448	0.0770683	0.000627958
DEFAULT://Os09t0115400-03	Hypothetical conserved gene.	2	2	9	1	0.18547	1	1.82147	0.138788	0.000202833
DEFAULT://Os09t0115400-04	Hypothetical conserved gene.	2	2	9	1	0.18547	1	1.82147	0.138788	0.000202833
DEFAULT://Os01t0338600-01	Similar to cysteine sulfinate desulfinase/cysteine desulfurase and related enzymes.	2	2	13	1	0.289511	1	0.642614	0.18381	0.0211564
DEFAULT://Os03t0721900-00	Similar to Histone H2A.	2	2	8	1	0.23295	1	1.66142	0.222856	0.00510918
DEFAULT://Os01t0303000-02	Similar to CP12 (Fragment).	2	2	11	1	0.338605	1	0.943308	0.32037	0.0888319
DEFAULT://Os12t0569700-03	Similar to Heat shock protein 70.	2	3	26	1	0.182146	1	1.49302	0.199143	0.0825662
DEFAULT://Os02t0715400-00	Conserved hypothetical protein.	2	3	15	1	0.365092	1	1.10084	0.27743	0.78437
DEFAULT://Os05t0181000-01	Heat shock protein Hsp70 family protein.	2	3	5	1	0.230198	1	2.19322	0.154192	0.000367209
DEFAULT://Os03t0720300-01	Similar to Glutamate decarboxylase isozyme 1 (EC 4.1.1.15).	2	4	22	1	0.0627331	1	1.72231	0.132753	0.00380438
DEFAULT://Os10t0320400-01	Similar to ATP synthase gamma chain_ mitochondrial precursor (EC 3.6.3.14).	2	2	9	1	0.159711	1	1.15376	0.123131	0.166609
DEFAULT://Os02t0273100-01	Aminotransferase_ class IV family protein.	2	2	5	1	0.0160249	1	0.9664	0.112743	0.167299
DEFAULT://Os07t0191200-01	Plasma membrane H_ ATPase (EC 3.6.3.6).	2	2	13	1	0.653068	1	1.39812	0.446017	0.305203
DEFAULT://Os07t0191200-02	Similar to Plasma membrane H__ATPase.	2	2	13	1	0.653068	1	1.39812	0.446017	0.305203
DEFAULT://Os08t0130500-02	Similar to 60S acidic ribosomal protein p0.	2	5	23	1	0.10988	1	1.0903	0.0843834	0.300222
DEFAULT://Os08t0529100-01	Similar to Proteasome subunit beta type 1 (EC 3.4.25.1) (20S proteasome alpha subunit F) (20S proteasome subunit beta_6).	2	2	5	1	0.212794	1	2.52578	0.222474	0.000699502
DEFAULT://Os08t0566400-01	Ribokinase family protein.	2	3	3	1	0.182385	1	1.67732	0.154	9.09567e-05
DEFAULT://Os08t0566400-02	Similar to pfkB_type carbohydrate kinase family protein.	2	3	3	1	0.182385	1	1.67732	0.154	9.09567e-05
DEFAULT://Os09t0541700-01	Similar to mRNA_ clone: RTFL01_25_P14.	2	3	4	1	0.31657	1	1.84993	0.265312	0.00722035
DEFAULT://Os02t0803700-01	Similar to 26S protease regulatory subunit 6A homolog (TAT_binding protein homolog 1) (TBP_1).	2	2	14	1	0.15605	1	1.57382	0.181387	0.00845339
DEFAULT://Os06t0173100-01	Similar to 26S protease regulatory subunit 6A homolog (TAT_binding protein homolog 1) (TBP_1) (Mg(2_)_dependent ATPase 1) (LEMA_1).	2	2	14	1	0.15605	1	1.57382	0.181387	0.00845339
DEFAULT://Os08t0559200-01	Similar to Ribosomal protein S25 (40S ribosomal 25S subunit).	2	3	11	1	0.198561	1	1.05848	0.244261	0.180233
DEFAULT://Os01t0935700-02	Similar to Cytochrome c1 (Fragment).	2	2	11	1	0.0826227	1	1.30247	0.116427	0.0159325
DEFAULT://Os05t0301700-01	Similar to Cytochrome c1 (Fragment).	2	2	11	1	0.0826227	1	1.30247	0.116427	0.0159325
DEFAULT://Os05t0382600-02	Similar to Annexin_like protein RJ4.	2	3	14	1	0.209179	1	1.64034	0.21935	0.0621207
DEFAULT://Os03t0266900-02	Low molecular mass heat shock protein Oshsp17.3.	2	3	6	1	0.24519	1	8.11156	0.209037	5.89477e-05
DEFAULT://Os03t0267000-00	Low molecular mass heat shock protein Oshsp18.0.	2	3	6	1	0.24519	1	8.11156	0.209037	5.89477e-05
DEFAULT://Os12t0183100-01	Similar to Branched chain alpha_keto acid dehydrogenase E1_alpha subunit (Fragment).	2	3	7	1	0.169953	1	1.66204	0.169521	0.0051713
DEFAULT://Os12t0183100-03	Similar to Branched_chain alpha keto_acid dehydrogenase E1 alpha subunit_like protein.	2	3	7	1	0.169953	1	1.66204	0.169521	0.0051713
DEFAULT://Os08t0224700-01	Similar to 26S proteasome subunit RPN2a.	2	2	6	1	0.349983	1	1.67755	0.22027	0.00618132
DEFAULT://Os08t0224700-02	Similar to predicted protein.	2	2	6	1	0.349983	1	1.67755	0.22027	0.00618132
DEFAULT://Os03t0264400-01	Anthranilate synthase alpha 2 subunit.	2	2	7	1	0.154034	1	1.91978	0.150428	0.00041576
DEFAULT://Os03t0264400-02	Similar to Anthranilate synthase component I family protein_ expressed.	2	2	7	1	0.154034	1	1.91978	0.150428	0.00041576
DEFAULT://Os08t0135900-01	Similar to Tryptophan synthase beta chain 1 (EC 4.2.1.20) (Orange pericarp 1) (Fragment).	2	2	12	1	0.484271	1	2.23514	0.31455	0.0018501
DEFAULT://Os08t0135900-02	Similar to Tryptophan synthase beta_subunit.	2	2	12	1	0.484271	1	2.23514	0.31455	0.0018501
DEFAULT://Os08t0135900-03	Similar to Tryptophan synthase beta_subunit.	2	2	12	1	0.484271	1	2.23514	0.31455	0.0018501
DEFAULT://Os09t0491772-01	Similar to Heat shock protein 70 (Hsc70_5).	2	4	13	1	0.155792	1	2.76608	0.118897	5.79908e-09
DEFAULT://Os05t0319800-01	Similar to Plasma membrane H_ ATPase (EC 3.6.3.6).	2	2	2	1	0.73222	1	1.7385	0.593306	0.265214
DEFAULT://Os02t0122500-00	Conserved hypothetical protein.	2	3	8	1	0.283721	1	1.06394	0.216686	0.479083
DEFAULT://Os03t0344100-01	Similar to ASF/SF2_like pre_mRNA splicing factor SRP32__.	2	2	10	1	0.100639	1	1.91991	0.146324	0.00243642
DEFAULT://Os03t0344100-02	Similar to Alternative splicing regulator.	2	2	10	1	0.100639	1	1.91991	0.146324	0.00243642
DEFAULT://Os07t0673500-01	Similar to ASF/SF2_like pre_mRNA splicing factor SRP32__.	2	2	10	1	0.100639	1	1.91991	0.146324	0.00243642
DEFAULT://Os07t0673500-02	Similar to cDNA clone:001_208_C08_ full insert sequence (Fragment).	2	2	10	1	0.100639	1	1.91991	0.146324	0.00243642
DEFAULT://Os01t0894300-02	Fructokinase (Fragment).	2	2	6	1	0.0861074	1	1.03186	0.104887	0.0741549
DEFAULT://Os07t0597000-01	Similar to Eukaryotic translation initiation factor 5A (eIF_5A).	2	2	2	1	0.16587	1	1.29751	0.136737	0.0131288
DEFAULT://Os01t0173100-01	Alba_ DNA/RNA_binding protein family protein.	2	3	5	1	0.20593	1	1.26966	0.1904	0.0745469
DEFAULT://Os06t0602600-01	Alba_ DNA/RNA_binding protein family protein.	2	3	5	1	0.20593	1	1.26966	0.1904	0.0745469
DEFAULT://Os03t0293500-02	Similar to Pyruvate decarboxylase isozyme 3 (EC 4.1.1.1) (PDC) (Fragment).	2	2	4	1	0.392071	1	1.4557	0.255884	0.0658786
DEFAULT://Os07t0408700-02	Similar to Spermidine synthase 2 (EC 2.5.1.16) (Putrescine aminopropyltransferase 2) (SPDSY 2).	2	2	4	1	0.10981	1	1.5046	0.264553	0.108642
DEFAULT://Os03t0689300-02	Similar to H_ATPase.	2	2	4	1	0.424073	1	1.6109	0.28198	0.059244
DEFAULT://Os09t0298200-01	Similar to Brittle 2.	2	3	4	1	0.162782	1	1.53523	0.138338	0.00131683
DEFAULT://Os04t0636900-01	RNA_binding region RNP_1 (RNA recognition motif) domain containing protein.	2	6	20	1	0.137852	1	1.70105	0.0980123	3.08283e-06
DEFAULT://Os07t0626800-01	Amine oxidase domain containing protein.	2	2	7	1	0.268063	1	1.35687	0.207687	0.0774205
DEFAULT://Os01t0300200-03	Similar to ACLB_1 (ATP_citrate lyase B_1).	2	3	3	1	0.215658	1	2.24818	0.192452	6.12236e-05
DEFAULT://Os07t0179300-00	Methyltransferase type 11 domain containing protein.	2	2	6	1	0.383228	1	1.39016	0.218075	0.107549
DEFAULT://Os03t0811100-02	Similar to Chloroplast Mg_chelatase subunit XANTHA_G.	2	3	6	1	0.261728	1	1.10898	0.231008	0.527898
DEFAULT://Os05t0575300-01	Similar to Translation initiation factor IF_2.	2	2	2	1	0.233648	1	1.03298	0.207331	0.11784
DEFAULT://Os01t0617500-01	Tetratricopeptide_like helical domain containing protein.	2	2	5	1	0.101883	1	1.73093	0.101011	0.000125812
DEFAULT://Os04t0103200-01	Proteasome component region PCI domain containing protein.	2	3	3	1	0.156528	1	1.30983	0.151181	0.0163979
DEFAULT://Os06t0683200-01	Similar to 50S ribosomal protein L24_ chloroplast precursor (CL24).	2	2	3	1	0.390545	1	1.3368	0.294419	0.242306
DEFAULT://Os02t0589000-01	Lecithin:cholesterol acyltransferase family protein.	2	4	5	1	0.206032	1	1.06503	0.257662	0.0355975
DEFAULT://Os08t0116500-01	Similar to 60S acidic ribosomal protein P1 (L12).	2	6	34	1	0.064751	1	1.02158	0.0647623	0.485506
DEFAULT://Os07t0412100-01	Similar to Granule_bound starch synthase Ib_ chloroplast precursor (EC 2.4.1.21) (Fragment).	2	2	2	1	0.351798	1	1.47566	0.411373	0.211554
DEFAULT://Os11t0142500-00	Similar to 2_isopropylmalate synthase B.	2	2	2	1	0.178806	1	1.31866	0.218479	0.070105
DEFAULT://Os12t0138900-01	Similar to Plastid isopropylmalate synthase (Fragment).	2	2	2	1	0.178806	1	1.31866	0.218479	0.070105
DEFAULT://Os03t0831500-01	Similar to Phosphoribosylformylglycinamidine cyclo_ligase_ chloroplast/mitochondrial precursor (EC 6.3.3.1) (AIRS) (Phosphoribosyl_aminoimidazole synthetase) (AIR synthase) (VUpur5).	2	2	4	1	0.134406	1	1.23866	0.0947468	0.00572804
DEFAULT://Os05t0410200-01	Alpha/beta hydrolase fold_3 domain containing protein.	2	3	5	1	0.259337	1	2.79289	0.241247	0.000558686
DEFAULT://Os02t0725100-01	Thioredoxin fold domain containing protein.	2	2	4	1	0.226482	1	2.283	0.249117	0.00499863
DEFAULT://Os01t0253300-01	Importin alpha_1a subunit.	2	3	10	1	0.108714	1	1.62771	0.109839	0.000597767
DEFAULT://Os05t0597100-01	Histone H4 deacetylase_ Negative regulation of innate immunity	2	2	3	1	0.224813	1	1.8149	0.179184	0.000231795
DEFAULT://Os06t0216300-01	Similar to 12_oxophytodienoic acid reductase.	2	3	6	1	0.840325	1	64.5495	0.569025	0.000421462
DEFAULT://Os03t0296400-01	Similar to Eukaryotic translation initiation factor 2 subunit 1 (Eukaryotic translation initiation factor 2 alpha subunit) (eIF_2_alpha) (EIF_ 2alpha) (EIF_2A) (Fragment).	2	3	4	1	0.0904993	1	1.80962	0.0933608	2.2812e-05
DEFAULT://Os03t0592500-02	Similar to Chloroplast chlorophyll a_b binding protein (Fragment).	2	6	57	1	0.180257	1	1.11128	0.167697	0.213396
DEFAULT://Os12t0541500-05	Similar to Elongation factor Ts.	2	2	11	1	0.100545	1	0.866893	0.165502	0.0255323
DEFAULT://Os04t0269600-02	Similar to cDNA clone:J023110G01_ full insert sequence.	2	3	9	1	0.237823	1	3.42864	0.331442	0.000286835
DEFAULT://Os08t0530200-01	Similar to 60S ribosomal protein L17.	2	2	12	1	0.0300892	1	1.58364	0.127529	0.0604768
DEFAULT://Os06t0229066-00	Similar to ATP_dependent zinc metalloprotease FTSH 6_ chloroplastic.	2	2	3	1	0.371267	1	1.32527	0.231984	0.14693
DEFAULT://Os06t0232000-01	Similar to Pro_resilin.	2	6	28	1	0.102415	1	1.31543	0.106036	0.000688541
DEFAULT://Os05t0477300-03	Ribosomal protein S26e domain containing protein.	2	7	39	1	0.195596	1	1.58982	0.164371	0.000501053
DEFAULT://Os08t0120600-01	Similar to Fructose_bisphosphate aldolase_ cytoplasmic isozyme (EC 4.1.2.13).	2	4	14	1	0.0948171	1	1.24378	0.101753	0.00874929
DEFAULT://Os06t0264800-01	Similar to Threonine endopeptidase.	2	2	7	1	0.167165	1	0.948951	0.272266	0.0566624
DEFAULT://Os03t0735300-01	Alba_ DNA/RNA_binding protein family protein.	2	2	4	1	0.213604	1	1.45271	0.209176	0.028884
DEFAULT://Os04t0556300-01	Glutathione peroxidase.	2	2	2	1	0.213857	1	2.30987	0.189161	0.000105775
DEFAULT://Os04t0556300-02	Similar to Glutathione peroxidase.	2	2	2	1	0.213857	1	2.30987	0.189161	0.000105775
DEFAULT://Os01t0502700-00	Similar to Histone H2A.	2	7	20	1	0.111014	1	1.87237	0.111755	1.1671e-06
DEFAULT://Os03t0162200-01	Similar to Histone H2A.	2	5	17	1	0.116174	1	1.92144	0.1247	5.9193e-05
DEFAULT://Os03t0279200-01	Similar to Histone H2A.	2	7	20	1	0.111014	1	1.87237	0.111755	1.1671e-06
DEFAULT://Os03t0743400-01	Similar to H2A protein.	2	5	17	1	0.116174	1	1.92144	0.1247	5.9193e-05
DEFAULT://Os05t0113900-01	Similar to Histone H2A.	2	7	20	1	0.111014	1	1.87237	0.111755	1.1671e-06
DEFAULT://Os05t0461400-02	Similar to Histone H2A.2.1.	2	7	20	1	0.111014	1	1.87237	0.111755	1.1671e-06
DEFAULT://Os10t0418000-01	Similar to Histone H2A.	2	5	17	1	0.116174	1	1.92144	0.1247	5.9193e-05
DEFAULT://Os06t0196600-01	Similar to 3_oxoacyl_[acyl_carrier_protein] synthase I_ chloroplast precursor (EC 2.3.1.41) (Beta_ketoacyl_ACP synthase I) (KAS I).	2	3	8	1	0.119276	1	1.52865	0.110614	0.00406429
DEFAULT://Os01t0505400-02	Similar to 2_hydroxyphytanoyl_CoA lyase.	2	3	8	1	0.0390638	1	1.22456	0.10254	0.00294604
DEFAULT://Os03t0298400-02	Similar to 26S protease regulatory subunit 4 homolog.	2	2	10	1	0.149651	1	1.63075	0.106543	0.000322617
DEFAULT://Os07t0691800-02	Similar to 26S protease regulatory subunit 4 homolog.	2	2	10	1	0.149651	1	1.63075	0.106543	0.000322617
DEFAULT://Os02t0125100-01	Homoaconitase/3_isopropylmalate dehydratase_ small/large subunit domain containing protein.	2	2	10	1	0.0347523	1	1.38994	0.149482	0.163967
DEFAULT://Os07t0168000-01	Similar to Polyribonucleotide phophorylase (Fragment).	2	2	3	1	0.146115	1	2.38362	0.0978307	4.43702e-07
DEFAULT://Os05t0552300-02	Similar to Guanine nucleotide_binding protein beta subunit_like protein (GPB_LR) (RWD).	2	3	4	1	0.0906537	1	1.46826	0.0623593	0.00016343
DEFAULT://Os06t0567900-01	Similar to Ascorbate oxidase (Fragment).	2	2	2	1	0.152086	1	1.48653	0.296231	0.145376
DEFAULT://Os10t0569200-01	Six_bladed beta_propeller_ TolB_like domain containing protein.	2	2	2	1	0.228891	1	1.75267	0.219772	0.00372946
DEFAULT://Os02t0143100-01	Similar to Sucrose_phosphatase (EC 3.1.3.24).	2	3	7	1	0.157722	1	1.23368	0.12116	0.0254363
DEFAULT://Os02t0130100-01	SNO glutamine amidotransferase family protein.	2	2	4	1	0.0588605	1	1.02196	0.131321	0.367865
DEFAULT://Os03t0271200-01	Similar to Chloroplastic outer envelope membrane protein (OEP75) precursor (Outer membrane protein).	2	2	4	1	0.214744	1	1.32336	0.236151	0.126897
DEFAULT://Os01t0266600-01	Thioredoxin fold domain containing protein.	2	3	7	1	0.170072	1	1.0826	0.187709	0.827279
DEFAULT://Os10t0390500-01	Similar to Alanine aminotransferase.	2	2	2	1	0.0936718	1	1.95338	0.385497	0.180421
DEFAULT://Os01t0104400-01	Ricin B_related lectin domain containing protein.	2	3	17	1	0.294002	1	1.05921	0.230109	0.119361
DEFAULT://Os03t0255500-01	Similar to Phosphoenolpyruvate carboxykinase 4 (EC 4.1.1.49) (Fragment).	2	3	5	1	0.0881809	1	1.27736	0.304975	0.375955
DEFAULT://Os01t0279100-02	Similar to Magnesium_protoporphyrin ix monomethyl ester cyclase (Fragment).	2	3	7	1	0.171259	1	1.12055	0.18154	0.397371
DEFAULT://Os11t0106400-01	Similar to Ubiquitin_activating enzyme E1 2.	2	2	2	1	0.149991	1	1.85127	0.16219	0.00497757
DEFAULT://Os04t0227500-01	DSBA oxidoreductase family protein.	2	4	17	1	0.023637	1	1.01495	0.0810064	0.925622
DEFAULT://Os07t0683600-00	Similar to Osr40c1 protein.	2	4	12	1	0.0823179	1	1.16279	0.0972566	0.141984
DEFAULT://Os07t0665200-01	Similar to Superoxide dismutase [Cu_Zn].	2	7	16	1	0.138151	1	0.949688	0.194402	0.0798794
DEFAULT://Os07t0695800-01	Similar to 2_oxoglutarate dehydrogenase_ E1 component.	2	3	5	1	0.13312	1	1.57303	0.131065	0.00108257
DEFAULT://Os10t0527800-01	Similar to Tau class GST protein 3.	2	2	3	1	0.684837	1	3.15144	0.496647	0.00123192
DEFAULT://Os10t0528100-01	Similar to Glutathione S_transferase GST 42 (EC 2.5.1.18) (Fragment).	2	2	3	1	0.684837	1	3.15144	0.496647	0.00123192
DEFAULT://Os02t0188000-01	UDP_glucuronosyl/UDP_glucosyltransferase family protein.	2	2	3	1	0.216673	1	2.21419	0.262342	0.00137184
DEFAULT://Os10t0533600-01	Similar to Mitogen_activated protein kinase homolog MMK2 (EC 2.7.1.37).	2	3	3	1	0.0789626	1	1.2301	0.167862	0.154189
DEFAULT://Os01t0764000-01	Similar to Glutathione S_transferase I (EC 2.5.1.18) (GST_I) (GST_29) (GST class_ phi).	2	4	30	1	0.0393642	1	1.11611	0.0457754	0.000423971
DEFAULT://Os01t0720500-01	Similar to Type I chlorophyll a/b_binding protein b (Fragment).	2	9	48	1	0.0755631	1	0.739727	0.0820799	0.00130544
DEFAULT://Os01t0321300-00	Similar to Protein translocase subunit secA.	2	2	2	1	0.457703	1	2.20152	0.415962	0.0184539
DEFAULT://Os12t0152700-01	Amino acid_binding ACT domain containing protein.	2	3	3	1	0.0772552	1	1.53235	0.213406	0.00115724
DEFAULT://Os12t0152700-02	Similar to ACT domain containing protein.	2	3	3	1	0.0772552	1	1.53235	0.213406	0.00115724
DEFAULT://Os02t0232400-02	Similar to Citrate synthase.	2	2	4	1	0.290339	1	2.61535	0.310618	0.0125063
DEFAULT://Os01t0149600-00	Similar to Histone H2B.2.	1	1	3	1	0.040804	1	2.39199	0.12448	0.0101123
DEFAULT://Os04t0254000-01	Similar to Dihydrodipicolinate synthase 1_ chloroplast precursor (EC 4.2.1.52) (DHDPS 1).	1	1	1	1	1.08766	1	1.50629	0.691667	0.243823
DEFAULT://Os04t0574800-00	Similar to Dihydrodipicolinate synthase.	1	1	1	1	1.08766	1	1.50629	0.691667	0.243823
DEFAULT://Os01t0149400-00	Hypothetical protein.	1	1	2	1	0.503817	1	3.40723	0.529998	0.0403294
DEFAULT://Os06t0715200-01	Conserved hypothetical protein.	1	1	1	1	0.890101	1	1.20806	0.616179	0.518922
DEFAULT://Os05t0541900-01	Similar to 60S ribosomal protein l28.	1	1	1	1	0.125745	1	1.53025	0.226526	0.0593388
DEFAULT://Os02t0208100-01	Similar to plastidic ATP/ADP_transporter.	1	1	2	1	0.110031	1	1.4023	0.212564	0.0797487
DEFAULT://Os03t0376600-01	Similar to 29 kDa ribonucleoprotein_ chloroplast precursor (RNA_binding protein cp29).	1	1	1	1	0.197069	1	1.67749	0.175365	0.00249274
DEFAULT://Os08t0112600-01	Conserved hypothetical protein.	1	1	1	1	0.479494	1	1.05342	0.498055	0.811376
DEFAULT://Os07t0112800-01	Similar to Eukaryotic translation initiation factor 5A_4 (eIF_5A_4).	1	1	1	1	0.205114	1	1.51734	0.172493	0.00373067
DEFAULT://Os07t0224000-00	Similar to 60S ribosomal protein L24.	1	1	2	1	0.202343	1	1.71159	0.124029	0.00282219
DEFAULT://Os01t0912700-01	Similar to T23K8.14 protein.	1	1	2	1	0.421502	1	1.28101	0.669958	0.50288
DEFAULT://Os06t0486900-01	Similar to Formate dehydrogenase_ mitochondrial precursor (EC 1.2.1.2) (NAD_ dependent formate dehydrogenase) (FDH).	1	1	2	1	0.243911	1	1.7908	0.177757	0.00114421
DEFAULT://Os07t0530600-01	Protein of unknown function DUF299 family protein.	1	2	6	1	0.955462	1	0.552929	0.67594	0.417675
DEFAULT://Os03t0157600-00	Heat shock protein Hsp20 domain containing protein.	1	1	7	1	1.28295	1	0.645134	1.07307	0.449955
DEFAULT://Os05t0357200-01	Adenine nucleotide translocator 1 domain containing protein.	1	1	2	1	0.927362	1	0.851166	0.683606	0.646266
DEFAULT://Os11t0521500-01	Similar to Acyl carrier protein_ chloroplast precursor (ACP) (ACP05) (Clone 29C08).	1	1	1	1	0.359127	1	1.61649	0.379377	0.0599407
DEFAULT://Os08t0355400-01	Protein of unknown function DUF247_ plant family protein.	1	1	2	1	1.21095	1	0.362908	0.967954	0.205919
DEFAULT://Os08t0355400-02	Hypothetical conserved gene.	1	1	2	1	1.21095	1	0.362908	0.967954	0.205919
DEFAULT://Os01t0102900-01	Light regulated Lir1 family protein.	1	1	9	1	0.183746	1	1.85465	0.501926	0.1894
DEFAULT://Os03t0246800-01	Similar to Guanine nucleotide_exchange protein GEP2.	1	1	2	1	0.866066	1	1.09014	0.675797	0.776706
DEFAULT://Os03t0246800-02	Similar to Guanine nucleotide_exchange protein GEP2.	1	1	2	1	0.866066	1	1.09014	0.675797	0.776706
DEFAULT://Os03t0246800-03	Similar to Guanine nucleotide_exchange protein GEP2.	1	1	2	1	0.866066	1	1.09014	0.675797	0.776706
DEFAULT://Os01t0127300-01	SufBD family protein.	1	1	4	1	1.43478	1	0.328039	1.02592	0.244705
DEFAULT://Os04t0270100-01	Similar to GTP_binding protein.	1	2	17	1	0.394391	1	0.764102	0.349057	0.307618
DEFAULT://Os04t0270100-02	Similar to GTP_binding protein.	1	2	17	1	0.394391	1	0.764102	0.349057	0.307618
DEFAULT://Os07t0447800-01	Alpha_D_phosphohexomutase_ alpha/beta/alpha I_ II and III domain containing protein.	1	2	18	1	0.967266	1	1.57918	0.824206	0.455625
DEFAULT://Os01t0177200-01	Similar to Ubiquitin_specific protease 14.	1	1	10	1	0.569882	1	1.77026	0.302267	0.0413209
DEFAULT://Os02t0818000-01	Similar to Brown planthopper_induced resistance protein 1.	1	2	14	1	0.51786	1	0.543188	0.48765	0.113049
DEFAULT://Os10t0471300-01	Similar to Cyanate lyase (CYN).	1	1	2	1	1.60405	1	0.220613	1.01336	0.234078
DEFAULT://Os09t0568900-01	Similar to predicted protein.	1	1	8	1	0.42512	1	1.73987	0.312908	0.0104877
DEFAULT://Os03t0735000-02	Similar to Glucose_1_phosphate adenylyltransferase.	1	1	9	1	0.29227	1	0.737711	0.206996	0.0788619
DEFAULT://Os10t0542900-01	Similar to chitinase.	1	1	1	1	1.09291	1	0.245573	0.758358	0.138036
DEFAULT://Os05t0277500-01	Similar to Germin_like protein subfamily 2 member 4 precursor.	1	1	12	1	0.235636	1	1.1495	0.301234	0.359098
DEFAULT://Os03t0146100-01	Tonoplast intrinsic protein (Tonoplast water channel).	1	1	11	1	0.95513	1	0.739763	0.609616	0.446208
DEFAULT://Os03t0146100-03	Similar to Tonoplast intrinsic protein.	1	1	11	1	0.95513	1	0.739763	0.609616	0.446208
DEFAULT://Os02t0610700-01	Chlorophyll a/b binding protein domain domain containing protein.	1	1	2	1	0.461476	1	0.735111	0.362077	0.174861
DEFAULT://Os09t0485201-00	Similar to photosystem I subunit VII.	1	1	3	1	1.3778	1	0.133052	0.732575	0.161092
DEFAULT://Os02t0744000-01	Similar to NDF6 (NDH DEPENDENT FLOW 6).	1	1	5	1	0.230245	1	0.740354	0.37622	0.132139
DEFAULT://Os02t0788400-01	Similar to Eukaryotic translation initiation factor 3 subunit_like protein.	1	1	6	1	0.177925	1	1.40625	0.195554	0.0234409
DEFAULT://Os09t0514600-00	Beta_grasp fold_ ferredoxin_type domain containing protein.	1	1	2	1	0.38368	1	1.06731	0.350836	0.672923
DEFAULT://Os06t0167600-01	Similar to Proteasome subunit alpha_3 (Fragment).	1	1	5	1	0.216813	1	1.87871	0.143127	0.000796104
DEFAULT://Os06t0176000-01	Proteasome subunit alpha type 4 (EC 3.4.25.1) (20S proteasome alpha subunit C) (20S proteasome subunit alpha_3).	1	1	5	1	0.216813	1	1.87871	0.143127	0.000796104
DEFAULT://Os08t0549300-01	Similar to Acyl carrier protein III_ chloroplast precursor (ACP III).	1	1	4	1	0.271054	1	1.05884	0.189065	0.54316
DEFAULT://Os10t0573800-01	Mitochondrial carnitine/acylcarnitine carrier_like protein (A BOUT DE SOUFFLE) (Carnitine/acylcarnitine translocase_like protein) (CAC_like protein).	1	1	1	1	0.562526	1	0.811856	0.35623	0.366299
DEFAULT://Os02t0629200-02	Similar to HvPIP2;1 protein.	1	1	1	1	0.0744346	1	0.636647	0.25117	0.0360805
DEFAULT://Os01t0771900-01	Similar to Exo_beta_glucanase.	1	1	1	1	0.219215	1	0.951364	0.213199	0.59856
DEFAULT://Os05t0449600-01	Similar to glycosyl hydrolase family 3 protein.	1	1	1	1	0.219215	1	0.951364	0.213199	0.59856
DEFAULT://Os01t0971500-01	Similar to Cytochrome b5.	1	1	10	1	0.410307	1	1.26942	0.233967	0.14688
DEFAULT://Os03t0297300-01	Similar to 40S ribosomal protein S7.	1	1	2	1	0.096777	1	1.34737	0.120627	0.0123471
DEFAULT://Os04t0626400-02	Similar to OSIGBa0148A10.12 protein.	1	1	3	1	0.13812	1	1.05478	0.150354	0.439431
DEFAULT://Os03t0761000-01	SWIB/MDM2 domain containing protein.	1	1	3	1	1.03694	1	0.201429	0.566831	0.116415
DEFAULT://Os02t0814700-01	Similar to Ribosomal Pr 117 (Fragment).	1	1	7	1	0.495241	1	0.885725	0.487209	0.577377
DEFAULT://Os03t0139100-00	Similar to Ribosomal Pr 117 (Fragment).	1	1	7	1	0.495241	1	0.885725	0.487209	0.577377
DEFAULT://Os10t0466700-01	Similar to 60S ribosomal protein L17.	1	1	7	1	0.495241	1	0.885725	0.487209	0.577377
DEFAULT://Os02t0615800-01	Protein kinase_ core domain containing protein.	1	1	1	1	0.874984	1	0.641526	0.612583	0.289539
DEFAULT://Os02t0615800-02	Hypothetical conserved gene.	1	1	1	1	0.874984	1	0.641526	0.612583	0.289539
DEFAULT://Os01t0679700-02	Similar to 60S ribosomal protein L37a.	1	1	2	1	0.202475	1	1.1154	0.411209	0.627509
DEFAULT://Os01t0679700-03	Similar to 60S ribosomal protein L37a.	1	1	2	1	0.202475	1	1.1154	0.411209	0.627509
DEFAULT://Os06t0118000-01	Peptidase A1 domain containing protein.	1	1	10	1	0.246781	1	1.06321	0.310724	0.669141
DEFAULT://Os08t0345800-03	Similar to Isoform 2 of Glucose_1_phosphate adenylyltransferase small subunit_ chloroplastic/amyloplastic.	1	1	9	1	0.398425	1	1.24779	0.277256	0.151384
DEFAULT://Os08t0345800-04	Similar to Isoform 2 of Glucose_1_phosphate adenylyltransferase small subunit_ chloroplastic/amyloplastic.	1	1	9	1	0.398425	1	1.24779	0.277256	0.151384
DEFAULT://Os01t0328400-01	Ubiquitin.	1	1	8	1	0.231621	1	2.06207	0.140624	0.0011057
DEFAULT://Os02t0161900-01	Similar to polyubiquitin containing 7 ubiquitin monomers.	1	1	8	1	0.231621	1	2.06207	0.140624	0.0011057
DEFAULT://Os04t0628100-01	Similar to Polyubiquitin.	1	1	8	1	0.231621	1	2.06207	0.140624	0.0011057
DEFAULT://Os04t0628100-02	Similar to Polyubiquitin.	1	1	8	1	0.231621	1	2.06207	0.140624	0.0011057
DEFAULT://Os05t0160200-01	Ubiquitin.	1	1	8	1	0.231621	1	2.06207	0.140624	0.0011057
DEFAULT://Os06t0650100-01	Similar to Ubiquitin_NEDD8_like protein RUB2.	1	1	8	1	0.231621	1	2.06207	0.140624	0.0011057
DEFAULT://Os06t0673500-01	Similar to polyubiquitin containing 7 ubiquitin monomers.	1	1	8	1	0.231621	1	2.06207	0.140624	0.0011057
DEFAULT://Os06t0681400-01	Ubiquitin domain containing protein.	1	1	8	1	0.231621	1	2.06207	0.140624	0.0011057
DEFAULT://Os07t0489500-00	Ubiquitin domain containing protein.	1	1	8	1	0.231621	1	2.06207	0.140624	0.0011057
DEFAULT://Os09t0420800-01	Similar to Ubiquitin.	1	1	8	1	0.231621	1	2.06207	0.140624	0.0011057
DEFAULT://Os09t0452700-00	Ubiquitin.	1	1	8	1	0.231621	1	2.06207	0.140624	0.0011057
DEFAULT://Os07t0243200-01	Similar to ADP_glucose pyrophosphorylase large subunit 2 (EC 2.7.7.27) (Fragment).	1	1	2	1	0.281426	1	1.22978	0.161423	0.10116
DEFAULT://Os07t0578300-01	Peptidase S8_ subtilisin_related domain containing protein.	1	1	5	1	0.151265	1	1.17592	0.322762	0.405974
DEFAULT://Os10t0214132-00	Similar to ribosomal protein L2.	1	1	4	1	0.389139	1	1.33386	0.251462	0.0819975
DEFAULT://Os09t0516600-01	Glyoxalase II.	1	1	1	1	0.0837044	1	0.874445	0.143765	0.119209
DEFAULT://Os03t0196800-01	Similar to Cyanelle 30S ribosomal protein S10.	1	1	6	1	0.0618916	1	0.804993	0.198244	0.122485
DEFAULT://Os04t0650000-03	Similar to cDNA clone:J013002H09_ full insert sequence.	1	1	12	1	0.383154	1	1.10437	0.367518	0.543869
DEFAULT://Os07t0115300-01	Similar to Peroxidase2 precursor (EC 1.11.1.7).	1	1	3	1	0.265681	1	0.565256	0.248167	0.0157811
DEFAULT://Os11t0644100-00	Leucine_rich repeat_ N_terminal domain containing protein.	1	1	1	1	0.141337	1	1.7253	0.149793	0.00383219
DEFAULT://Os02t0199900-03	Similar to 26S protease regulatory subunit S10B.	1	1	12	1	0.215784	1	1.4885	0.226939	0.0221069
DEFAULT://Os04t0284600-01	Similar to TAT_binding protein 1 (Fragment).	1	1	12	1	0.215784	1	1.4885	0.226939	0.0221069
DEFAULT://Os06t0607800-01	Similar to 26S proteasome regulatory complex subunit p42D.	1	1	12	1	0.215784	1	1.4885	0.226939	0.0221069
DEFAULT://Os06t0714500-01	ATPase_ AAA_type_ core domain containing protein.	1	1	12	1	0.215784	1	1.4885	0.226939	0.0221069
DEFAULT://Os02t0622300-00	Ribosomal protein L14 family protein.	1	1	12	1	0.416973	1	1.52744	0.376641	0.053162
DEFAULT://Os04t0515300-02	Ribosomal protein L14 domain containing protein.	1	1	12	1	0.416973	1	1.52744	0.376641	0.053162
DEFAULT://Os08t0526300-02	tRNA_binding arm domain containing protein.	1	1	2	1	0.533279	1	1.15969	0.679454	0.647115
DEFAULT://Os04t0525600-01	ATP_dependent Clp protease proteolytic subunit (EC 3.4.21.92) (Endopeptidase Clp).	1	1	15	1	0.372784	1	1.19419	0.285008	0.214536
DEFAULT://Os04t0525600-02	Similar to ATP_dependent Clp protease proteolytic subunit.	1	1	15	1	0.372784	1	1.19419	0.285008	0.214536
DEFAULT://Os06t0708400-00	Cyclophilin.	1	1	1	1	0.356798	1	1.03437	0.308593	0.804079
DEFAULT://Os03t0413000-01	Similar to Potential histone_like transcription factor.	1	1	5	1	0.385723	1	1.16808	0.32579	0.307623
DEFAULT://Os07t0606600-01	Similar to Nuclear factor Y transcription factor subunit B homolog.	1	1	5	1	0.385723	1	1.16808	0.32579	0.307623
DEFAULT://Os08t0174500-01	Putative HAP3 subunit of the CCAAT box_binding transcription factor_ Flowering time_ Short_day promotion_ Long_day repression	1	1	5	1	0.385723	1	1.16808	0.32579	0.307623
DEFAULT://Os08t0174500-02	Similar to Heading date 5.	1	1	5	1	0.385723	1	1.16808	0.32579	0.307623
DEFAULT://Os05t0481000-01	Acyl_CoA N_acyltransferase domain containing protein.	1	1	1	1	0.348434	1	0.736289	0.540537	0.23929
DEFAULT://Os04t0402100-02	Similar to calnexin.	1	2	7	1	0.447548	1	1.89197	0.303936	0.0043337
DEFAULT://Os06t0264300-03	Similar to DNA repair protein RAD23.	1	1	10	1	0.367157	1	1.30204	0.308201	0.10066
DEFAULT://Os03t0107800-01	Similar to Starch excess 4.	1	1	2	1	0.175445	1	1.01089	0.18942	0.895869
DEFAULT://Os03t0107800-02	Hypothetical conserved gene.	1	1	2	1	0.175445	1	1.01089	0.18942	0.895869
DEFAULT://Os01t0231700-01	Similar to 60S acidic ribosomal protein P2_B (CaRP2B).	1	1	17	1	0.197764	1	1.09157	0.217355	0.388615
DEFAULT://Os06t0701400-01	Similar to 60S acidic ribosomal protein P3 (P1/P2_like) (P3A).	1	1	17	1	0.197764	1	1.09157	0.217355	0.388615
DEFAULT://Os07t0674200-01	Similar to 60S ribosomal protein L22_2.	1	1	6	1	0.101588	1	1.41733	0.162948	0.0351463
DEFAULT://Os06t0114500-01	Similar to ATOZI1 protein (Stress_induced protein OZI1) (AT0ZI1 protein).	1	1	7	1	0.595318	1	0.930586	0.446441	0.739868
DEFAULT://Os05t0155100-01	Similar to 60S ribosomal protein L18.	1	1	4	1	0.419025	1	1.06832	0.467588	0.75092
DEFAULT://Os10t0504600-01	Similar to SKIP interacting protein 24 (Fragment).	1	1	6	1	0.18375	1	1.10108	0.146102	0.196881
DEFAULT://Os03t0595300-01	Conserved hypothetical protein.	1	1	8	1	0.824838	1	0.322921	0.469669	0.104328
DEFAULT://Os02t0656500-01	DnaJ_like protein.	1	1	10	1	0.301943	1	1.86211	0.264841	0.00620379
DEFAULT://Os02t0656500-02	Similar to DnaJ_like protein.	1	1	10	1	0.301943	1	1.86211	0.264841	0.00620379
DEFAULT://Os03t0191400-00	Similar to ras_related protein Rab_6A.	1	1	4	1	0.325914	1	1.5791	0.267801	0.012476
DEFAULT://Os07t0195100-01	Similar to Ras_related protein ARA_3.	1	1	4	1	0.325914	1	1.5791	0.267801	0.012476
DEFAULT://Os07t0195100-02	Similar to Ras_related protein ARA_3.	1	1	4	1	0.325914	1	1.5791	0.267801	0.012476
DEFAULT://Os07t0496000-01	Similar to Nt_rab6 protein.	1	1	4	1	0.325914	1	1.5791	0.267801	0.012476
DEFAULT://Os01t0659200-01	Similar to Vacuolar ATP synthase subunit E (EC 3.6.3.14) (V_ATPase E subunit) (Vacuolar proton pump E subunit).	1	1	5	1	0.438267	1	1.41757	0.286929	0.0635553
DEFAULT://Os02t0613000-01	EF_Hand type domain containing protein.	1	1	1	1	0.290382	1	1.31132	0.166691	0.0606188
DEFAULT://Os04t0502900-01	EF_Hand type domain containing protein.	1	1	1	1	0.290382	1	1.31132	0.166691	0.0606188
DEFAULT://Os05t0430800-01	Similar to Amidophosphoribosyltransferase_ chloroplast precursor (EC 2.4.2.14) (Glutamine phosphoribosylpyrophosphate amidotransferase) (ATASE) (GPAT).	1	1	8	1	0.0892736	1	0.834483	0.20883	0.162372
DEFAULT://Os10t0579300-01	NADH:ubiquinone oxidoreductase 17.2 kD subunit family protein.	1	2	5	1	0.508231	1	0.52782	0.743041	0.189139
DEFAULT://Os11t0104900-00	Similar to Clathrin heavy chain.	1	1	1	1	0.74827	1	2.9569	0.635497	0.0310603
DEFAULT://Os01t0742300-01	3_hydroxyacid dehydrogenase/reductase domain containing protein.	1	1	4	1	0.495385	1	1.3318	0.280029	0.142356
DEFAULT://Os03t0183100-01	SAP_like protein BP_73 (OsBP_73) (Riaa1).	1	1	4	1	0.227892	1	1.03048	0.191538	0.725867
DEFAULT://Os06t0336200-01	Delta_tonoplast intrinsic protein.	1	1	1	1	0.58519	1	1.39301	0.478417	0.157454
DEFAULT://Os06t0336200-02	Similar to cDNA clone:001_035_G09_ full insert sequence.	1	1	1	1	0.58519	1	1.39301	0.478417	0.157454
DEFAULT://Os07t0461900-01	Similar to Acetylornithine aminotransferase_ mitochondrial precursor (EC 2.6.1.11) (ACOAT) (Acetylornithine transaminase) (AOTA).	1	1	5	1	0.204956	1	1.35172	0.171952	0.0120497
DEFAULT://Os04t0105700-01	Similar to B0616E02_H0507E05.5 protein.	1	1	7	1	0.465718	1	0.932306	0.427504	0.712672
DEFAULT://Os03t0610650-01	Similar to cDNA clone:002_125_A07_ full insert sequence.	1	1	1	1	0.365049	1	1.65167	0.254539	0.00987095
DEFAULT://Os11t0707000-01	Similar to Ribulose bisphosphate carboxylase/oxygenase activase_ chloroplastic.	1	2	28	1	0.326537	1	1.01394	0.229538	0.703568
DEFAULT://Os08t0558000-01	Similar to Ribosomal protein.	1	1	2	1	0.364004	1	1.39554	0.318389	0.0600745
DEFAULT://Os08t0558800-01	Similar to Ribosomal protein.	1	1	2	1	0.364004	1	1.39554	0.318389	0.0600745
DEFAULT://Os08t0558800-02	Similar to Ribosomal protein.	1	1	2	1	0.364004	1	1.39554	0.318389	0.0600745
DEFAULT://Os12t0434400-00	Similar to predicted protein.	1	1	4	1	0.0805303	1	1.25162	0.0850801	0.00444572
DEFAULT://Os03t0859600-01	RuBisCO subunit binding_protein alpha subunit_ chloroplast precursor (60 kDa chaperonin alpha subunit) (CPN_60 alpha).	1	1	11	1	0.26763	1	1.31532	0.166353	0.0444238
DEFAULT://Os10t0567800-01	Similar to Dynamin_related protein 1E (Dynamin_like protein E) (Dynamin_like protein 4) (Dynamin_like protein DLP2).	1	1	1	1	0.142071	1	1.01865	0.236646	0.872392
DEFAULT://Os02t0508000-01	Trimeric LpxA_like domain containing protein.	1	1	7	1	0.114307	1	1.22522	0.113952	0.0133719
DEFAULT://Os01t0819400-00	Similar to Ubiquitin carrier protein.	1	2	8	1	0.0101574	1	0.734509	0.0611802	0.000154038
DEFAULT://Os02t0261100-01	Ubiquitin_conjugating enzyme OsUBC5b.	1	2	8	1	0.0101574	1	0.734509	0.0611802	0.000154038
DEFAULT://Os04t0667800-01	Ubiquitin_conjugating enzyme (EC 6.3.2.19) (Ubiquitin carrier protein).	1	2	8	1	0.0101574	1	0.734509	0.0611802	0.000154038
DEFAULT://Os04t0667800-02	Similar to Ubiquitin carrier protein.	1	2	8	1	0.0101574	1	0.734509	0.0611802	0.000154038
DEFAULT://Os09t0293400-01	Similar to Ubiquitin_conjugating enzyme (EC 6.3.2.19) (Ubiquitin carrier protein).	1	2	8	1	0.0101574	1	0.734509	0.0611802	0.000154038
DEFAULT://Os04t0467700-01	Similar to Indole_3_glycerol phosphate synthase_ chloroplast precursor (EC 4.1.1.48) (IGPS).	1	1	6	1	0.15731	1	1.47427	0.151103	0.00454763
DEFAULT://Os02t0736400-01	Aldolase_type TIM barrel domain containing protein.	1	1	1	1	0.227862	1	1.56065	0.206269	0.00709293
DEFAULT://Os03t0814600-00	Similar to Mitochondrial prohibitin complex protein 2.	1	1	8	1	0.236943	1	1.04506	0.229155	0.661945
DEFAULT://Os03t0841700-02	Similar to Prohibitin.	1	1	8	1	0.236943	1	1.04506	0.229155	0.661945
DEFAULT://Os05t0401200-01	Similar to predicted protein.	1	1	12	1	0.198707	1	1.06975	0.116932	0.347636
DEFAULT://Os02t0538000-01	Similar to Threonyl_tRNA synthetase.	1	1	4	1	0.388835	1	1.38074	0.277087	0.0558886
DEFAULT://Os03t0576700-01	Similar to 60S ribosomal protein L13 (BBC1 protein homolog).	1	1	3	1	0.423547	1	1.1677	0.362198	0.352534
DEFAULT://Os06t0115500-01	Similar to 60S ribosomal protein L13 (BBC1 protein homolog).	1	1	3	1	0.423547	1	1.1677	0.362198	0.352534
DEFAULT://Os03t0344900-00	Similar to ATP_dependent Clp protease proteolytic subunit.	1	1	4	1	0.177057	1	1.06163	0.209738	0.536358
DEFAULT://Os03t0659266-00	Cytochrome b559 subunit beta.	1	1	11	1	0.81341	1	0.366488	0.507092	0.113135
DEFAULT://Os03t0330200-00	2_3_bisphosphoglycerate_independent phosphoglycerate mutase (EC 5.4.2.1) (Phosphoglyceromutase) (BPG_independent PGAM) (PGAM_I).	1	1	8	1	0.176808	1	1.19952	0.172904	0.0631333
DEFAULT://Os07t0534000-01	Similar to permeases of the major facilitator superfamily.	1	1	12	1	0.0906323	1	0.740681	0.180585	0.0305022
DEFAULT://Os02t0680600-01	Similar to 2_C_methyl_D_erythritol 2_4_cyclodiphosphate synthase_ chloroplast precursor (EC 4.6.1.12) (MECPS) (MECDP_synthase).	1	1	3	1	0.757601	1	0.639749	0.536582	0.237073
DEFAULT://Os02t0785800-01	Similar to Ribosomal protein L35A.	1	1	11	1	0.248335	1	0.882524	0.335659	0.422469
DEFAULT://Os01t0594650-00	Ribosome maturation factor RimP domain containing protein.	1	1	1	1	0.79063	1	0.757623	0.467213	0.39968
DEFAULT://Os02t0774100-00	Similar to thioredoxin_like 5.	1	1	2	1	0.268947	1	0.675188	0.284656	0.0321858
DEFAULT://Os03t0116900-01	Armadillo_like helical domain containing protein.	1	1	1	1	0.468387	1	0.81634	0.290488	0.306047
DEFAULT://Os02t0580500-01	Similar to Prohibitin.	1	1	5	1	0.568935	1	1.00155	0.377375	0.993525
DEFAULT://Os01t0952000-01	Similar to Germin_like protein 1_3.	1	1	3	1	0.245445	1	0.854486	0.408203	0.425105
DEFAULT://Os01t0952000-02	RmlC_like jelly roll fold domain containing protein.	1	1	3	1	0.245445	1	0.854486	0.408203	0.425105
DEFAULT://Os02t0690700-01	Clathrin coat associated protein AP_50 domain containing protein.	1	1	1	1	0.387314	1	1.2152	0.34173	0.231712
DEFAULT://Os03t0279400-01	Similar to predicted protein.	1	1	4	1	0.0885899	1	0.828045	0.201365	0.138339
DEFAULT://Os03t0279400-02	Similar to Arginine biosynthesis bifunctional protein argJ 1 [Includes: Glutamate N_acetyltransferase (EC 2.3.1.35) (Ornithine acetyltransferase) (Ornithine transacetylase) (OATase); Amino_acid acetyltransferase (EC 2.3.1.1) (N_acetylglutamate synthase) (AGS)] [Contains: Arginine biosynthesis bifunctional protein argJ1 alpha chain; Arginine biosynthesis bifunctional protein argJ1 beta chain].	1	1	4	1	0.0885899	1	0.828045	0.201365	0.138339
DEFAULT://Os01t0312500-01	Similar to Pectinesterase.	1	1	5	1	0.261235	1	1.17592	0.335676	0.34564
DEFAULT://Os03t0406200-01	Elongation factor 1 beta 2.	1	1	5	1	0.168308	1	1.32983	0.153239	0.0103261
DEFAULT://Os06t0623300-01	NAD(P)_binding domain containing protein.	1	1	3	1	0.520666	1	1.15006	0.338913	0.42828
DEFAULT://Os07t0687200-01	Similar to Auxin_regulated calmodulin.	1	1	10	1	0.180409	1	1.15088	0.2772	0.352933
DEFAULT://Os12t0151500-01	Similar to Alpha_2_8_sialyltransferase 8B (EC 2.4.99._) (ST8Sia II) (Sialyltransferase X) (STX).	1	1	1	1	0.169565	1	0.578072	0.182082	0.00334749
DEFAULT://Os02t0170100-01	Glycine cleavage H_protein family protein.	1	1	3	1	0.294501	1	1.17539	0.224048	0.167993
DEFAULT://Os04t0463500-01	Similar to Anthranilate synthase beta chain.	1	1	4	1	0.484971	1	1.31181	0.453716	0.217554
DEFAULT://Os11t0284900-01	Similar to Phospholipid hydroperoxide glutathione peroxidase (EC 1.11.1.9).	1	1	6	1	0.124164	1	0.830141	0.0931801	0.0279509
DEFAULT://Os02t0161200-01	Zinc finger_ CCCH_type domain containing protein.	1	1	1	1	0.078795	1	0.807536	0.342548	0.305426
DEFAULT://Os03t0382100-01	Thiolase_like_ subgroup domain containing protein.	1	1	1	1	0.289296	1	0.608253	0.385288	0.0300166
DEFAULT://Os08t0413000-00	Similar to Valosin_containing protein (Fragment).	1	1	8	1	0.210342	1	1.67702	0.163366	0.00124961
DEFAULT://Os03t0205700-01	BTB domain containing protein.	1	1	2	1	0.193714	1	1.30954	0.154079	0.0136113
DEFAULT://Os03t0205700-02	Photoreceptor_interacting protein_like.	1	1	2	1	0.193714	1	1.30954	0.154079	0.0136113
DEFAULT://Os01t0723000-01	Similar to Elongation factor EF_2 (Fragment).	1	1	8	1	0.141903	1	1.37796	0.0999819	0.00334052
DEFAULT://Os11t0634700-00	Similar to Helix_loop_helix DNA_binding domain containing protein.	1	1	1	1	0.184905	1	1.3503	0.243186	0.0788839
DEFAULT://Os03t0192400-01	GRIM_19 family protein.	1	1	7	1	0.549879	1	0.730581	0.44079	0.226291
DEFAULT://Os03t0693700-01	Similar to Oxalate oxidase 1 (EC 1.2.3.4) (Germin).	1	1	8	1	0.195845	1	1.85535	0.347719	0.0796459
DEFAULT://Os03t0710500-00	Similar to Luminal binding protein.	1	1	8	1	0.336115	1	2.04741	0.300493	0.00801038
DEFAULT://Os03t0249400-01	Similar to 40S ribosomal protein S20 (S22) (Fragment).	1	1	11	1	0.473407	1	0.94691	0.389752	0.760267
DEFAULT://Os10t0170200-01	Similar to 40S ribosomal protein S20 (S22) (Fragment).	1	1	11	1	0.473407	1	0.94691	0.389752	0.760267
DEFAULT://Os08t0162800-01	Acyl_CoA_binding protein _ Stress response	1	1	1	1	0.345492	1	0.822978	0.417545	0.313649
DEFAULT://Os07t0553700-01	Similar to Light induced protein like.	1	1	4	1	0.449738	1	0.851777	0.593205	0.545889
DEFAULT://Os09t0454600-00	Similar to Mitochondrial phosphate transporter (Fragment).	1	1	11	1	0.445646	1	1.51192	0.359872	0.043781
DEFAULT://Os10t0365200-00	Thioredoxin fold domain containing protein.	1	1	8	1	0.286909	1	1.2596	0.247891	0.0825141
DEFAULT://Os10t0530200-01	Similar to Glutathione S_transferase TSI_1 (EC 2.5.1.18) (Glutathione S_ transferase 1).	1	1	8	1	0.286909	1	1.2596	0.247891	0.0825141
DEFAULT://Os01t0286600-01	Similar to Plastidal protoporphyrinogen oxidase.	1	1	4	1	0.506483	1	1.14768	0.387334	0.446231
DEFAULT://Os01t0715500-00	Similar to voltage_dependent anion channel protein2.	1	1	12	1	0.342683	1	1.22483	0.286506	0.15682
DEFAULT://Os11t0620100-01	Oligouridylate binding protein.	1	1	12	1	0.247177	1	1.13885	0.302122	0.380387
DEFAULT://Os11t0620100-03	Hypothetical conserved gene.	1	1	12	1	0.247177	1	1.13885	0.302122	0.380387
DEFAULT://Os12t0608600-01	Similar to Thiosulfate sulfurtransferase (EC 2.8.1.1) (Mercaptopyruvate sulfurtransferase Mst2/Rdh2) (EC 2.8.1.2).	1	1	6	1	0.287776	1	0.540681	0.293488	0.0152078
DEFAULT://Os12t0608600-02	Similar to Thiosulfate sulfurtransferase.	1	1	6	1	0.287776	1	0.540681	0.293488	0.0152078
DEFAULT://Os07t0549700-01	Armadillo_like helical domain containing protein.	1	1	7	1	0.3972	1	1.22232	0.340989	0.219715
DEFAULT://Os05t0438500-01	Similar to Soluble inorganic pyrophosphatase (EC 3.6.1.1) (Pyrophosphate phospho_ hydrolase) (PPase).	1	1	6	1	0.12479	1	1.03571	0.167641	0.654353
DEFAULT://Os02t0776800-01	Replication protein A 70 kDa_ Meiotic and somatic DNA repair	1	1	2	1	0.113909	1	0.99225	0.126829	0.888577
DEFAULT://Os02t0776800-03	Similar to Replication protein A 70kDa.	1	1	2	1	0.113909	1	0.99225	0.126829	0.888577
DEFAULT://Os12t0124000-05	Similar to FHA domain containing protein_ expressed.	1	1	7	1	0.139114	1	1.09495	0.432328	0.720888
DEFAULT://Os02t0520800-01	Similar to Ubiquinol_cytochrome c reductase iron_sulfur subunit_ mitochondrial precursor (EC 1.10.2.2) (Rieske iron_sulfur protein) (RISP).	1	1	10	1	0.220544	1	1.14365	0.220777	0.213387
DEFAULT://Os01t0974800-01	Similar to AtPPa4 (Arabidopsis thaliana pyrophosphorylase 4); inorganic diphosphatase.	1	2	23	1	0.280175	1	1.03066	0.279848	0.943912
DEFAULT://Os05t0114000-01	Similar to PRLI_interacting factor F (Fragment).	1	2	23	1	0.280175	1	1.03066	0.279848	0.943912
DEFAULT://Os09t0481800-01	Nitrogen_fixing NifU_ C_terminal domain containing protein.	1	1	1	1	0.341337	1	1.04689	0.320616	0.743953
DEFAULT://Os06t0136800-01	Peptidase S14_ ClpP family protein.	1	1	3	1	0.523154	1	0.143543	0.554	0.0271745
DEFAULT://Os03t0626200-01	Conserved hypothetical protein.	1	1	1	1	0.582402	1	1.23752	0.574073	0.41894
DEFAULT://Os04t0504600-01	Pyruvate/Phosphoenolpyruvate kinase_ catalytic core domain containing protein.	1	1	1	1	0.118139	1	1.3744	0.19444	0.0620893
DEFAULT://Os02t0800500-04	Similar to Cyclin_B1_2.	1	1	5	1	0.413458	1	1.2533	0.282472	0.15564
DEFAULT://Os01t0698900-00	Similar to nascent polypeptide_associated complex alpha subunit_like protein.	1	4	18	1	0.200716	1	1.17889	0.175552	0.244236
DEFAULT://Os12t0515400-01	Similar to Plastidic 2_oxoglutarate/malate transporter.	1	1	6	1	0.652399	1	1.31941	0.433536	0.22644
DEFAULT://Os12t0515400-02	Similar to plastidic 2_oxoglutarate/malate transporter.	1	1	6	1	0.652399	1	1.31941	0.433536	0.22644
DEFAULT://Os01t0800266-00	Similar to Phosphoglycerate kinase.	1	1	33	1	0.412301	1	1.16367	0.325305	0.325811
DEFAULT://Os07t0452100-00	Similar to Alpha_galactosidase.	1	1	3	1	0.303531	1	0.990787	0.260623	0.936242
DEFAULT://Os10t0492900-01	Similar to alpha_galactosidase.	1	1	3	1	0.303531	1	0.990787	0.260623	0.936242
DEFAULT://Os03t0780500-01	Similar to inosine_5_monophosphate dehydrogenase 2.	1	1	6	1	1.04844	1	1.01592	0.689173	0.963899
DEFAULT://Os03t0305000-01	AMP_binding protein.	1	1	3	1	0.33927	1	1.21218	0.368277	0.287279
DEFAULT://Os04t0456700-01	Similar to TMV induced protein 1_2.	1	1	9	1	0.17229	1	1.08933	0.308335	0.597188
DEFAULT://Os05t0387200-02	Similar to UDP_sulfoquinovose synthase.	1	1	12	1	0.336845	1	1.05836	0.219772	0.616658
DEFAULT://Os08t0558200-01	Thioredoxin fold domain containing protein.	1	1	12	1	0.306316	1	1.00702	0.240441	0.949162
DEFAULT://Os02t0813500-02	Similar to Glutathione reductase_ cytosolic.	1	1	4	1	0.0402147	1	1.60128	0.133267	0.0277187
DEFAULT://Os01t0929100-01	Conserved hypothetical protein.	1	1	7	1	0.268133	1	1.1189	0.285097	0.396371
DEFAULT://Os01t0929100-02	Similar to predicted protein.	1	1	7	1	0.268133	1	1.1189	0.285097	0.396371
DEFAULT://Os03t0729200-03	Similar to predicted protein.	1	1	4	1	0.0728911	1	1.23222	0.206565	0.191987
DEFAULT://Os12t0569500-01	Thaumatin_ pathogenesis_related family protein.	1	1	8	1	0.341854	1	1.09738	0.547779	0.73421
DEFAULT://Os12t0567700-01	Similar to 60S ribosomal protein L2 (Fragment).	1	1	5	1	0.314638	1	0.950696	0.184555	0.643377
DEFAULT://Os03t0245100-01	NAD(P)_binding domain containing protein.	1	1	6	1	0.146742	1	1.22682	0.192787	0.0977119
DEFAULT://Os03t0245100-02	Similar to Dihydrodipicolinate reductase.	1	1	6	1	0.146742	1	1.22682	0.192787	0.0977119
DEFAULT://Os03t0245100-03	NAD(P)_binding domain containing protein.	1	1	6	1	0.146742	1	1.22682	0.192787	0.0977119
DEFAULT://Os03t0843700-01	FAR1 domain containing protein.	1	1	1	1	0.295039	1	0.754478	0.379866	0.139101
DEFAULT://Os07t0152900-02	Similar to Glycolate oxidase.	1	2	4	1	0.198444	1	0.603352	0.195986	0.00436391
DEFAULT://Os05t0435700-01	Similar to (3R)_hydroxymyristoyl_[acyl carrier protein] dehydratase (EC 4.2.1._) ((3R)_hydroxymyristoyl ACP dehydrase).	1	1	12	1	0.184074	1	1.54267	0.346589	0.132567
DEFAULT://Os08t0112800-01	Rickettsia 17 kDa surface antigen family protein.	1	1	4	1	0.449441	1	1.04021	0.553219	0.874273
DEFAULT://Os02t0167300-02	Similar to Tubulin beta_5 chain.	1	1	7	1	0.0591429	1	1.29764	0.129454	0.0515366
DEFAULT://Os03t0105600-01	Tubulin beta_1 chain (Beta_1 tubulin).	1	1	7	1	0.0591429	1	1.29764	0.129454	0.0515366
DEFAULT://Os06t0597900-01	SOUL haem_binding protein domain containing protein.	1	1	3	1	0.377007	1	1.44828	0.300856	0.0366317
DEFAULT://Os02t0773300-01	Pyridoxal phosphate_dependent deaminase family protein.	1	1	2	1	0.647291	1	3.01822	0.625031	0.0486784
DEFAULT://Os08t0148267-00	Hypothetical conserved gene.	1	1	1	1	1.24552	1	0.238809	0.674118	0.168415
DEFAULT://Os08t0191700-02	Glyoxalase I_ Splicing variant_ Stress tolerance	1	2	22	1	0.0568429	1	1.20849	0.111641	0.115105
DEFAULT://Os04t0269600-01	Similar to Primary amine oxidase.	1	1	4	1	0.288729	1	1.41977	0.442439	0.221879
DEFAULT://Os04t0269600-03	Hypothetical conserved gene.	1	1	4	1	0.288729	1	1.41977	0.442439	0.221879
DEFAULT://Os02t0821800-02	Similar to Fibrillarin_2.	1	1	7	1	0.270622	1	1.57729	0.240633	0.0105033
DEFAULT://Os05t0176000-01	Similar to fibrillarin_2.	1	1	7	1	0.270622	1	1.57729	0.240633	0.0105033
DEFAULT://Os12t0210300-01	Similar to Glutathione S_transferase GST 18 (EC 2.5.1.18).	1	2	11	1	0.144259	1	1.54403	0.210385	0.0212565
DEFAULT://Os01t0339900-01	Thioredoxin domain 2 containing protein.	1	1	3	1	0.0472712	1	1.40373	0.0828262	0.00946447
DEFAULT://Os07t0204900-01	Similar to Zeta_carotene desaturase (Fragment).	1	1	1	1	0.328159	1	0.666373	0.268299	0.0555389
DEFAULT://Os07t0204900-02	Similar to Zeta_carotene desaturase.	1	1	1	1	0.328159	1	0.666373	0.268299	0.0555389
DEFAULT://Os07t0204900-03	Similar to Zeta_carotene desaturase.	1	1	1	1	0.328159	1	0.666373	0.268299	0.0555389
DEFAULT://Os05t0169100-02	Similar to 60S ribosomal protein L10_2.	1	1	12	1	0.375273	1	1.46632	0.340354	0.0523394
DEFAULT://Os11t0220800-01	Similar to 60S ribosomal protein L10 (QM protein homolog).	1	1	12	1	0.375273	1	1.46632	0.340354	0.0523394
DEFAULT://Os03t0135200-01	Similar to Glutathione S_transferase GST 9 (EC 2.5.1.18).	1	1	8	1	0.502165	1	1.11905	0.328884	0.505118
DEFAULT://Os01t0551800-01	Similar to protein ABIL1.	1	1	4	1	1.28404	1	0.929637	0.732555	0.867562
DEFAULT://Os11t0598500-00	NB_ARC domain containing protein.	1	1	1	1	0.347324	1	1.28042	0.497228	0.367134
DEFAULT://Os01t0523401-00	Similar to ribosomal protein S18.	1	1	12	1	0.483901	1	1.04762	0.444649	0.810642
DEFAULT://Os05t0526200-01	Similar to Calcium homeostasis regulator CHoR1.	1	1	3	1	0.444157	1	1.36469	0.438293	0.167814
DEFAULT://Os02t0655300-01	Similar to 3_isopropylmalate dehydratase_ small subunit.	1	1	4	1	0.155901	1	1.03141	0.24527	0.793951
DEFAULT://Os04t0690800-01	22_kDa Photosystem II protein_ Photoprotection	1	1	3	1	0.163494	1	1.1511	0.175658	0.130916
DEFAULT://Os01t0284700-01	Similar to Peptidyl_prolyl cis_trans isomerase.	1	1	4	1	0.104483	1	1.20958	0.149957	0.0743602
DEFAULT://Os02t0240100-01	Similar to Peroxidase 2 (Fragment).	1	1	9	1	0.833185	1	0.664222	0.689288	0.298394
DEFAULT://Os10t0411700-01	Similar to S28 ribosomal protein (Fragment).	1	1	11	1	0.379712	1	1.36378	0.289124	0.0601523
DEFAULT://Os05t0304200-01	PAP fibrillin family protein.	1	1	17	1	0.267831	1	1.33544	0.377549	0.208743
DEFAULT://Os02t0730000-02	Mitochondrial aldehyde dehydrogenase ALDH2a.	1	1	11	1	0.239008	1	1.2024	0.164884	0.0815965
DEFAULT://Os07t0148900-01	Photosystem I protein_like protein.	1	1	12	1	0.14843	1	0.969392	0.23405	0.778662
DEFAULT://Os01t0142100-01	Peptidase M50 family protein.	1	1	1	1	0.404135	1	1.58679	0.449881	0.105468
DEFAULT://Os07t0687500-02	Similar to Isomerase.	1	1	9	1	0.1795	1	0.889094	0.184989	0.194744
DEFAULT://Os03t0851000-01	Similar to Transcription factor homolog BTF3_like protein.	1	1	5	1	0.808505	1	1.13751	0.733758	0.68811
DEFAULT://Os12t0291100-02	Similar to Ribulose bisphosphate carboxylase small chain.	1	3	5	1	0.0900256	1	0.516165	0.113582	4.32065e-05
DEFAULT://Os02t0179100-01	Metal_dependent phosphohydrolase_ HD region domain containing protein.	1	1	3	1	0.480155	1	0.67957	0.624954	0.193546
DEFAULT://Os02t0662100-01	Similar to Tfm5 protein.	1	1	5	1	0.308064	1	0.904719	0.430019	0.609436
DEFAULT://Os06t0646500-01	Similar to ATP synthase delta chain_ mitochondrial precursor (EC 3.6.3.14) (Oligomycin sensitivity conferral protein) (OSCP).	1	1	9	1	0.54467	1	1.18224	0.486735	0.444224
DEFAULT://Os03t0318500-01	Similar to Glucose_6_phosphate 1_dehydrogenase_ chloroplast precursor (EC 1.1.1.49) (G6PD).	1	1	10	1	0.389542	1	1.9533	0.324239	0.00787125
DEFAULT://Os03t0412800-01	Similar to Glucose_6_phosphate dehydrogenase precursor.	1	1	10	1	0.389542	1	1.9533	0.324239	0.00787125
DEFAULT://Os07t0406300-01	Similar to Glucose_6_phosphate 1_dehydrogenase.	1	1	10	1	0.389542	1	1.9533	0.324239	0.00787125
DEFAULT://Os07t0406300-02	Similar to Glucose_6_phosphate 1_dehydrogenase precursor (EC 1.1.1.49).	1	1	10	1	0.389542	1	1.9533	0.324239	0.00787125
DEFAULT://Os03t0659300-01	Glyoxalase/bleomycin resistance protein/dioxygenase domain containing protein.	1	1	3	1	0.15513	1	2.0784	0.199244	0.012081
DEFAULT://Os01t0280600-01	Conserved hypothetical protein.	1	1	1	1	0.363176	1	0.396352	0.48406	0.0122407
DEFAULT://Os02t0234800-01	Similar to U2 small nuclear ribonucleoprotein A_ (U2 snRNP_A_).	1	1	5	1	0.373829	1	0.782286	0.345284	0.178673
DEFAULT://Os05t0419000-01	Alpha/beta hydrolase family protein.	1	1	7	1	0.320805	1	0.922519	0.276407	0.530031
DEFAULT://Os01t0882500-00	Similar to NADH dehydrogenase I subunit N.	1	1	10	1	0.206026	1	1.36956	0.233723	0.0490573
DEFAULT://Os11t0106700-01	Similar to Ferritin 1_ chloroplast precursor (EC 1.16.3.1) (ZmFer1).	1	1	6	1	1.0168	1	0.917712	1.07513	0.854194
DEFAULT://Os02t0556100-01	NAD(P)_binding domain containing protein.	1	1	7	1	0.2817	1	1.59601	0.321917	0.0512994
DEFAULT://Os08t0314800-01	Similar to Poly(A)_binding protein.	1	2	7	1	0.219904	1	0.880744	0.198954	0.246501
DEFAULT://Os08t0314800-03	Hypothetical conserved gene.	1	2	7	1	0.219904	1	0.880744	0.198954	0.246501
DEFAULT://Os08t0314800-04	Hypothetical conserved gene.	1	2	7	1	0.219904	1	0.880744	0.198954	0.246501
DEFAULT://Os05t0337400-01	Similar to heavy_metal_associated domain_containing protein.	1	2	21	1	0.406272	1	1.73523	0.322359	0.01111
DEFAULT://Os02t0218200-02	Similar to APM1 (AMINOPEPTIDASE M1).	1	1	1	1	0.20064	1	2.06622	0.41919	0.103999
DEFAULT://Os04t0223300-00	Similar to Peroxisome type ascorbate peroxidase.	1	1	7	1	0.354235	1	0.0295475	0.512243	0.0107369
DEFAULT://Os03t0606200-01	Mitochondrial ATP synthase 6 KD subunit.	1	1	6	1	0.860016	1	0.787792	0.556573	0.485197
DEFAULT://Os04t0485300-04	Similar to Glucose_6_phosphate 1_dehydrogenase.	1	1	10	1	0.275601	1	2.58461	0.437922	0.0672368
DEFAULT://Os08t0382400-03	Similar to Peptidyl_prolyl cis_trans isomerase (Fragment).	1	4	18	1	0.0105277	1	1.24824	0.10676	0.0642247
DEFAULT://Os10t0131000-00	Similar to NB_ARC domain containing protein_ expressed.	1	1	3	1	0.675549	1	2.20534	0.34317	0.025071
DEFAULT://Os02t0832200-01	Similar to chloroplast channel forming outer membrane protein.	1	1	5	1	0.390802	1	1.17296	0.400898	0.391168
DEFAULT://Os08t0138600-01	Pentatricopeptide repeat domain containing protein.	1	1	1	1	0.0643661	1	1.28638	0.095129	0.015417
DEFAULT://Os05t0584200-01	Similar to Late embryogenesis abundant protein Lea14_A.	1	1	5	1	0.509679	1	1.16018	0.381728	0.411392
DEFAULT://Os12t0105975-00	Similar to Ubiquitin_activating enzyme E1.	1	1	1	1	0.154545	1	1.90791	0.174732	0.00653049
DEFAULT://Os12t0236900-01	SET domain containing protein.	1	1	6	1	0.265558	1	1.40605	0.32969	0.10978
DEFAULT://Os08t0237000-01	Xyloglucan endotransglycosylase/hydrolase protein 8 precursor (EC 2.4.1.207) (End_xyloglucan transferase) (OsXTH8) (OsXRT5).	1	1	2	1	0.497736	1	1.08374	0.798963	0.838374
DEFAULT://Os01t0235100-01	Similar to predicted protein.	1	1	9	1	0.586327	1	0.787731	0.36323	0.335892
DEFAULT://Os06t0655100-00	Similar to D_3_phosphoglycerate dehydrogenase.	1	1	1	1	0.164715	1	1.66616	0.158588	0.0028909
DEFAULT://Os02t0833400-01	Conserved hypothetical protein.	1	1	9	1	0.175492	1	1.25916	0.214909	0.0881963
DEFAULT://Os12t0420400-01	Similar to Photosystem I reaction center subunit XI_ chloroplast precursor (PSI_ L) (PSI subunit V).	1	2	11	1	0.32352	1	1.0114	0.299676	0.26601
DEFAULT://Os04t0644400-01	Similar to Proline_rich_like protein.	1	1	12	1	0.0860236	1	0.737045	0.116184	0.0032272
DEFAULT://Os04t0457500-01	Similar to H0523F07.13 protein.	1	1	8	1	0.107704	1	0.98685	0.196572	0.890984
DEFAULT://Os03t0307400-01	Six_bladed beta_propeller_ TolB_like domain containing protein.	1	2	13	1	0.860724	1	0.493407	0.630692	0.173218
DEFAULT://Os10t0443000-00	Six_bladed beta_propeller_ TolB_like domain containing protein.	1	2	13	1	0.860724	1	0.493407	0.630692	0.173218
DEFAULT://Os01t0739400-01	Similar to predicted protein.	1	1	3	1	0.169666	1	0.845525	0.216515	0.133532
DEFAULT://Os01t0668100-01	Similar to Arabinogalactan_like protein.	1	1	12	1	0.28745	1	0.798559	0.197285	0.126404
DEFAULT://Os07t0575100-00	Similar to predicted protein.	1	1	1	1	0.166603	1	1.67115	0.385431	0.144512
DEFAULT://Os05t0548900-01	Similar to Phosphoethanolamine methyltransferase.	1	1	1	1	0.377238	1	0.959727	0.661006	0.897056
DEFAULT://Os01t0953600-01	NADPH_dependent FMN reductase family protein.	1	1	3	1	0.145379	1	1.13764	0.205177	0.252948
DEFAULT://Os02t0668100-01	Similar to Geranylgeranyl_diphosphate synthase.	1	1	1	1	0.110836	1	1.22425	0.202525	0.15489
DEFAULT://Os02t0668100-04	Similar to predicted protein.	1	1	1	1	0.110836	1	1.22425	0.202525	0.15489
DEFAULT://Os08t0139100-01	Similar to DAG protein_ chloroplast precursor.	1	1	13	1	0.289899	1	1.15253	0.292057	0.303286
DEFAULT://Os03t0729200-01	Similar to predicted protein.	1	1	5	1	0.0378825	1	1.22297	0.222707	0.260917
DEFAULT://Os03t0171900-01	Similar to Alanine:glyoxylate aminotransferase_like protein (Fragment).	1	1	6	1	0.387096	1	1.33098	0.303027	0.0820979
DEFAULT://Os06t0149400-01	Similar to Chitinase A.	1	1	9	1	0.300101	1	1.26947	0.245579	0.07564
DEFAULT://Os01t0248400-01	Similar to Isocitrate dehydrogenase (Fragment).	1	1	4	1	0.472905	1	1.0985	0.441034	0.628687
DEFAULT://Os04t0508200-01	Isocitrate/isopropylmalate dehydrogenase domain containing protein.	1	1	4	1	0.472905	1	1.0985	0.441034	0.628687
DEFAULT://Os04t0482000-01	Similar to Peptide methionine sulfoxide reductase.	1	1	3	1	0.162808	1	1.28529	0.236476	0.117076
DEFAULT://Os01t0761000-01	Conserved hypothetical protein.	1	1	3	1	0.114547	1	1.58118	0.0916545	0.000221707
DEFAULT://Os01t0605650-01	Zinc finger_ C3HC_like domain containing protein.	1	1	1	1	0.748464	1	0.777648	0.512443	0.414025
DEFAULT://Os04t0661300-01	Similar to H0112G12.10 protein.	1	1	3	1	0.930714	1	0.51716	0.743175	0.207808
DEFAULT://Os06t0237300-01	Similar to LIM domain protein WLIM_1.	1	1	1	1	0.754232	1	1.19325	0.541943	0.488506
DEFAULT://Os09t0278700-00	Hypothetical conserved gene.	1	1	9	1	0.0877652	1	1.13341	0.184626	0.281988
DEFAULT://Os06t0320700-01	Uncharacterised protein family UPF0061 domain containing protein.	1	1	1	1	0.433013	1	0.632069	0.415466	0.0788061
DEFAULT://Os04t0464500-01	SEP domain containing protein.	1	2	17	1	0.0504868	1	1.08643	0.178047	0.239839
DEFAULT://Os02t0187500-01	Uncharacterised protein family UPF0047 domain containing protein.	1	1	7	1	0.214905	1	0.530508	0.184724	0.00949179
DEFAULT://Os02t0187500-02	Similar to predicted protein.	1	1	7	1	0.214905	1	0.530508	0.184724	0.00949179
DEFAULT://Os06t0638200-01	Uncharacterised protein family UPF0047 domain containing protein.	1	1	7	1	0.214905	1	0.530508	0.184724	0.00949179
DEFAULT://Os05t0406000-01	Conserved hypothetical protein.	1	1	1	1	0.287392	1	1.37578	0.220018	0.0251986
DEFAULT://Os02t0532500-01	Germin family protein.	1	1	7	1	0.464096	1	2.34621	0.239517	0.00944862
DEFAULT://Os03t0693800-00	Similar to Oxalate oxidase 1 (EC 1.2.3.4) (Germin).	1	2	6	1	0.016811	1	2.2063	0.275735	0.0423742
DEFAULT://Os02t0137200-02	Similar to 50S ribosomal protein L3.	1	1	2	1	0.854793	1	0.182545	0.632865	0.0791929
DEFAULT://Os08t0525600-01	Similar to Peptidylprolyl isomerase; FK506_binding protein.	1	1	5	1	0.339449	1	1.67726	0.40832	0.0829158
DEFAULT://Os04t0435700-01	Similar to UVB_resistance protein UVR8.	1	1	2	1	0.0808308	1	1.46157	0.264284	0.132466
DEFAULT://Os03t0292800-01	Similar to Ran binding protein 1 homolog.	1	1	1	1	0.0853476	1	0.934143	0.151757	0.385846
DEFAULT://Os02t0610600-01	Similar to 9G8_like SR protein (RSZp22 splicing factor).	1	1	2	1	1.07046	1	0.777924	0.7929	0.55683
DEFAULT://Os06t0187900-01	RNA recognition motif_ RNP_1 domain containing protein.	1	1	2	1	1.07046	1	0.777924	0.7929	0.55683
DEFAULT://Os05t0256000-01	Similar to TGF_beta receptor_interacting protein 1.	1	1	4	1	0.704001	1	1.11593	0.515477	0.64738
DEFAULT://Os08t0308100-01	Similar to TGF_beta receptor_interacting protein 1.	1	1	4	1	0.704001	1	1.11593	0.515477	0.64738
DEFAULT://Os10t0528200-01	Similar to Glutathione S_transferase TSI_1 (EC 2.5.1.18) (Glutathione S_ transferase 1).	1	2	21	1	0.0749043	1	1.50671	0.140006	0.00510651
DEFAULT://Os10t0529800-00	Similar to Tau class GST protein 4.	1	2	21	1	0.0749043	1	1.50671	0.140006	0.00510651
DEFAULT://Os03t0352800-01	Similar to Acyl carrier protein 1 (EC 1.6.5.3) (EC 1.6.99.3).	1	1	1	1	0.0792283	1	1.12003	0.219047	0.410306
DEFAULT://Os06t0254300-01	Similar to EF_hand calcium bining protein.	1	1	2	1	0.372445	1	1.29501	0.366464	0.165724
DEFAULT://Os06t0254300-02	Caleosin related family protein.	1	1	2	1	0.372445	1	1.29501	0.366464	0.165724
DEFAULT://Os06t0254600-01	Caleosin related family protein.	1	1	2	1	0.372445	1	1.29501	0.366464	0.165724
DEFAULT://Os12t0178100-01	Haem peroxidase family protein.	1	3	8	1	0.0722	1	1.47483	0.118031	0.000900549
DEFAULT://Os12t0178200-01	Similar to Thylakoid_bound ascorbate peroxidase (EC 1.11.1.11) (Fragment).	1	3	8	1	0.0722	1	1.47483	0.118031	0.000900549
DEFAULT://Os04t0412200-01	Similar to Ferredoxin I.	1	1	8	1	0.11022	1	0.790769	0.185757	0.0522731
DEFAULT://Os02t0754300-01	Ribosomal protein L29 family protein.	1	1	6	1	0.525907	1	1.14101	0.329417	0.454601
DEFAULT://Os01t0935450-00	Hypothetical protein.	1	3	14	1	0.53677	1	0.64092	0.40134	0.296698
DEFAULT://Os01t0862200-01	Conserved hypothetical protein.	1	2	4	1	0.192326	1	0.926192	0.175184	0.459462
DEFAULT://Os01t0862200-02	Conserved hypothetical protein.	1	2	4	1	0.192326	1	0.926192	0.175184	0.459462
DEFAULT://Os07t0467200-01	Similar to Clone ZZD536 mRNA sequence.	1	1	1	1	0.383853	1	0.42864	0.554675	0.0174308
DEFAULT://Os05t0161800-01	RelA/SpoT domain containing protein.	1	1	2	1	0.283558	1	0.936692	0.49094	0.78036
DEFAULT://Os11t0456300-01	Similar to SKP1_like protein 1A.	1	1	1	1	0.141718	1	1.08175	0.214273	0.471281
DEFAULT://Os01t0962600-01	Similar to 40S ribosomal protein S10_1.	1	1	2	1	0.44514	1	0.780132	0.338082	0.223068
DEFAULT://Os08t0326400-01	60S ribosomal protein L7a.	1	1	2	1	1.11441	1	1.04613	1.06769	0.922542
DEFAULT://Os04t0523000-00	Photosystem II oxygen evolving complex protein PsbQ family protein.	1	2	10	1	0.367875	1	1.09887	0.261544	0.647972
DEFAULT://Os12t0534200-01	Similar to Acyl carrier protein I_ chloroplast precursor (ACP I).	1	2	5	1	0.182327	1	0.858143	0.220443	0.216414
DEFAULT://Os03t0744600-01	Similar to Ripening_associated protein (Fragment).	1	2	14	1	0.400777	1	1.3444	0.321804	0.154303
DEFAULT://Os04t0117900-01	Amidase family protein.	1	1	1	1	0.627366	1	3.03715	0.356287	0.00314379
DEFAULT://Os08t0531000-01	Nucleotide pyrophosphatase/phosphodiesterase_ Negative effect on plant growth and starch accumulation	1	1	2	1	0.519235	1	1.2115	0.511547	0.413561
DEFAULT://Os08t0531000-02	Similar to Nucleotide pyrophosphatase/phosphodiesterase (Fragments).	1	1	2	1	0.519235	1	1.2115	0.511547	0.413561
DEFAULT://Os03t0381300-01	CS domain domain containing protein.	1	1	1	1	0.538667	1	1.08486	0.435466	0.676874
DEFAULT://Os03t0278300-01	Similar to ALY protein.	1	2	9	1	0.30119	1	1.09689	0.291328	0.758653
DEFAULT://Os03t0278300-02	Transcriptional coactivator_like protein.	1	2	9	1	0.30119	1	1.09689	0.291328	0.758653
DEFAULT://Os09t0284400-01	GrpE nucleotide exchange factor domain containing protein.	1	1	4	1	0.785017	1	1.57008	0.406946	0.127829
DEFAULT://Os03t0781000-01	Conserved hypothetical protein.	1	1	1	1	0.260414	1	1.40081	0.213906	0.0170029
DEFAULT://Os02t0779200-01	Similar to Subtilisin_like protease (Fragment).	1	1	2	1	0.828679	1	1.46502	0.49222	0.184853
DEFAULT://Os02t0779200-02	Similar to Subtilisin protease (Fragment).	1	1	2	1	0.828679	1	1.46502	0.49222	0.184853
DEFAULT://Os11t0530600-01	Similar to Chalcone synthase C2 (EC 2.3.1.74) (Naringenin_chalcone synthase C2).	1	1	4	1	0.800632	1	0.766563	0.577362	0.423283
DEFAULT://Os09t0439500-01	Similar to Type II chlorophyll a/b binding protein from photosystem I precursor.	1	1	1	1	0.510086	1	1.18552	0.397568	0.361103
DEFAULT://Os04t0445200-01	RmlC_like jelly roll fold domain containing protein.	1	1	1	1	0.111667	1	1.04756	0.158675	0.545877
DEFAULT://Os11t0210300-01	Alcohol dehydrogenase 1.	1	1	4	1	0.055849	1	1.22312	0.0753369	0.0103856
DEFAULT://Os02t0202500-01	Similar to nucleic acid binding.	1	1	2	1	0.573742	1	1.31317	0.394711	0.19104
DEFAULT://Os02t0707100-01	Similar to Monodehydroascorbate reductase_ seedling isozyme (EC 1.6.5.4) (MDAR seedling) (Ascorbate free radical reductase seedling) (AFR reductase seedling).	1	1	1	1	0.402998	1	1.33312	0.32954	0.0960684
DEFAULT://Os02t0707100-02	Similar to Monodehydroascorbate reductase (Fragment).	1	1	1	1	0.402998	1	1.33312	0.32954	0.0960684
DEFAULT://Os03t0161800-02	Similar to 1_2_dihydroxy_3_keto_5_methylthiopentene dioxygenase 2.	1	1	2	1	0.172884	1	0.718783	0.206573	0.0163115
DEFAULT://Os05t0147500-02	Serine endopeptidase DegP2 domain containing protein.	1	1	3	1	0.811321	1	0.951174	0.79307	0.884903
DEFAULT://Os08t0359500-01	CS domain domain containing protein.	1	1	2	1	0.29502	1	1.06342	0.267714	0.604225
DEFAULT://Os01t0508000-01	Similar to Beta_glucosidase.	1	1	2	1	0.352206	1	1.28602	0.320006	0.124663
DEFAULT://Os01t0813700-01	Similar to Non_cyanogenic beta_glucosidase.	1	1	2	1	0.352206	1	1.28602	0.320006	0.124663
DEFAULT://Os01t0813800-01	Similar to Beta_glucosidase 3.	1	1	2	1	0.352206	1	1.28602	0.320006	0.124663
DEFAULT://Os03t0703000-01	Similar to Beta_glucosidase.	1	1	2	1	0.352206	1	1.28602	0.320006	0.124663
DEFAULT://Os03t0703100-01	Similar to Beta_glucosidase.	1	1	2	1	0.352206	1	1.28602	0.320006	0.124663
DEFAULT://Os04t0474500-01	Similar to Cyanogenic beta_glucosidase precursor (EC 3.2.1.21) (Linamarase) (Fragment).	1	1	2	1	0.352206	1	1.28602	0.320006	0.124663
DEFAULT://Os04t0474700-01	Similar to OSIGBa0135C13.6 protein.	1	1	2	1	0.352206	1	1.28602	0.320006	0.124663
DEFAULT://Os05t0366600-01	Similar to Hydroxyisourate hydrolase.	1	1	2	1	0.352206	1	1.28602	0.320006	0.124663
DEFAULT://Os05t0366800-00	Similar to Beta_glucosidase 22.	1	1	2	1	0.352206	1	1.28602	0.320006	0.124663
DEFAULT://Os06t0683300-01	Similar to Beta_glucosidase.	1	1	2	1	0.352206	1	1.28602	0.320006	0.124663
DEFAULT://Os07t0656200-01	Similar to Beta_glucosidase 26.	1	1	2	1	0.352206	1	1.28602	0.320006	0.124663
DEFAULT://Os09t0490400-00	Beta_glucosidase 29.	1	1	2	1	0.352206	1	1.28602	0.320006	0.124663
DEFAULT://Os10t0323500-01	Similar to Beta_glucosidase.	1	1	2	1	0.352206	1	1.28602	0.320006	0.124663
DEFAULT://Os12t0420100-01	Similar to Beta_glucosidase.	1	1	2	1	0.352206	1	1.28602	0.320006	0.124663
DEFAULT://Os03t0843400-01	Similar to 30S ribosomal protein S6_ chloroplast precursor (Fragment).	1	2	17	1	0.231836	1	0.888208	0.220138	0.470119
DEFAULT://Os02t0794400-01	Similar to Translation initiation factor IF_3 (Fragment).	1	1	1	1	0.174524	1	1.15074	0.10476	0.089071
DEFAULT://Os03t0704000-00	Similar to 30S ribosomal protein S13.	1	1	2	1	0.418078	1	0.855724	0.434605	0.429677
DEFAULT://Os02t0103500-00	Similar to nodulin protein.	1	1	1	1	0.178562	1	1.48922	0.131456	0.00228366
DEFAULT://Os06t0109200-01	Protein of unknown function DUF6_ transmembrane domain containing protein.	1	1	1	1	0.178562	1	1.48922	0.131456	0.00228366
DEFAULT://Os02t0178200-00	Hypothetical conserved gene.	1	1	1	1	0.232529	1	1.35436	0.140103	0.0269683
DEFAULT://Os10t0456600-01	ADP_ribosylation factor domain containing protein.	1	1	6	1	0.124889	1	1.25389	0.102975	0.00613609
DEFAULT://Os01t0254100-01	Similar to CTV.2.	1	1	1	1	0.27715	1	0.99779	0.301974	0.986603
DEFAULT://Os01t0254100-02	Similar to Lissencephaly type_1_like homology motif; CTLH_ C_terminal to LisH motif; Nitrous oxide reductase_ N_terminal; WD40_like; Quinonprotein alcohol dehydrogenase_like.	1	1	1	1	0.27715	1	0.99779	0.301974	0.986603
DEFAULT://Os03t0254700-01	WD40 repeat_like domain containing protein.	1	1	1	1	0.27715	1	0.99779	0.301974	0.986603
DEFAULT://Os08t0162100-01	Similar to CTV.2.	1	1	1	1	0.27715	1	0.99779	0.301974	0.986603
DEFAULT://Os08t0292600-01	Similar to Peptidyl_prolyl cis_trans isomerase_ cyclophilin_type family protein.	1	1	5	1	0.211375	1	1.03865	0.151873	0.607264
DEFAULT://Os06t0149900-01	Similar to Cysteine synthase (EC 4.2.99.8).	1	1	7	1	0.373952	1	1.17837	0.323007	0.279462
DEFAULT://Os06t0564500-01	Cysteine synthase (EC 4.2.99.8).	1	1	7	1	0.373952	1	1.17837	0.323007	0.279462
DEFAULT://Os06t0564700-01	Similar to Cysteine synthase (EC 4.2.99.8).	1	1	7	1	0.373952	1	1.17837	0.323007	0.279462
DEFAULT://Os03t0243300-01	Similar to 26S proteasome non_ATPase regulatory subunit 4 (26S proteasome regulatory subunit S5A) (Multiubiquitin chain binding protein).	1	1	4	1	0.262938	1	1.76	0.28075	0.0215964
DEFAULT://Os04t0607000-02	PAP fibrillin family protein.	1	1	1	1	0.294858	1	0.735291	0.297806	0.0725417
DEFAULT://Os08t0459600-01	Similar to 12_oxophytodienoate reductase 3 (EC 1.3.1.42) (12_oxophytodienoate_ 10_11_reductase 3) (OPDA_reductase 3) (LeOPR3).	1	1	1	1	0.359677	1	1.233	0.264385	0.141522
DEFAULT://Os07t0551400-01	Rossmann_like alpha/beta/alpha sandwich fold domain containing protein.	1	1	1	1	0.261496	1	1.11203	0.205848	0.290202
DEFAULT://Os07t0551400-02	Similar to USP family protein.	1	1	1	1	0.261496	1	1.11203	0.205848	0.290202
DEFAULT://Os01t0665400-01	Ribokinase family protein.	1	1	4	1	0.312028	1	1.20355	0.290885	0.192542
DEFAULT://Os05t0555800-00	Similar to 60S ribosomal protein L35a_3.	1	1	10	1	0.553275	1	0.802837	0.470313	0.357327
DEFAULT://Os05t0556900-01	Ribosomal protein L35Ae family protein.	1	1	10	1	0.553275	1	0.802837	0.470313	0.357327
DEFAULT://Os03t0322500-01	Similar to 14 kDa zinc_binding protein (Protein kinase C inhibitor) (PKCI).	1	1	10	1	0.250885	1	0.83614	0.367784	0.311464
DEFAULT://Os02t0664300-03	Similar to predicted protein.	1	1	1	1	0.39302	1	1.02389	0.214574	0.853082
DEFAULT://Os02t0182500-01	Similar to Proteasome subunit beta type 3 (EC 3.4.25.1) (20S proteasome alpha subunit C) (20S proteasome subunit beta_3).	1	1	9	1	0.0598762	1	1.6671	0.273022	0.103351
DEFAULT://Os06t0643100-01	Proteasome subunit beta type 3 (EC 3.4.25.1) (20S proteasome alpha subunit C) (20S proteasome subunit beta_3).	1	1	9	1	0.0598762	1	1.6671	0.273022	0.103351
DEFAULT://Os04t0399000-00	Similar to Ribosomal protein S27.	1	2	10	1	0.170182	1	1.48308	0.185777	0.00888711
DEFAULT://Os03t0438100-01	Allene oxide cyclase_ Biosynthesis of jasmonic acid_ Defence response	1	1	5	1	0.770348	1	1.51537	0.531152	0.132563
DEFAULT://Os03t0339300-01	Hypothetical conserved gene.	1	1	4	1	0.330395	1	0.339359	0.537879	0.00644311
DEFAULT://Os12t0257000-01	Serine carboxypeptidase I precursor (EC 3.4.16.5) (Carboxypeptidase C).	1	1	4	1	0.554466	1	1.08558	0.589798	0.752789
DEFAULT://Os03t0117800-01	Fructosamine/Ketosamine_3_kinase domain containing protein.	1	1	10	1	0.400111	1	1.75024	0.434265	0.0677808
DEFAULT://Os02t0608600-01	Amino acid_binding ACT domain containing protein.	1	2	4	1	0.394883	1	1.10732	0.560239	0.920218
DEFAULT://Os03t0255100-02	Similar to Beta_galactosidase.	1	1	1	1	0.340989	1	1.06751	0.451747	0.756084
DEFAULT://Os03t0858700-01	Protein of unknown function DUF1499 family protein.	1	1	2	1	0.255782	1	1.17961	0.399396	0.442076
DEFAULT://Os09t0132600-01	Similar to DAG protein.	1	1	3	1	0.217623	1	1.28957	0.201129	0.0362715
DEFAULT://Os03t0271400-01	Armadillo_like helical domain containing protein.	1	1	5	1	0.269279	1	1.26151	0.279582	0.123008
DEFAULT://Os03t0822700-02	Similar to Armadillo/beta_catenin_like repeat family protein.	1	1	5	1	0.269279	1	1.26151	0.279582	0.123008
DEFAULT://Os07t0150200-01	Similar to 40S ribosomal protein S12_1.	1	1	8	1	0.243168	1	1.23179	0.218309	0.0778253
DEFAULT://Os02t0713400-01	Similar to Thioredoxin reductase 1 (EC 1.8.1.9) (NADPH_dependent thioredoxin reductase 1) (NTR 1).	1	1	1	1	0.727223	1	1.42382	0.634836	0.238824
DEFAULT://Os05t0304400-01	Similar to GDP dissociation inhibitor protein OsGDI2.	1	1	5	1	0.443194	1	2.16348	0.440328	0.0340039
DEFAULT://Os03t0784700-01	Ferredoxin__NADP reductase_ root isozyme_ chloroplast precursor (EC 1.18.1.2) (FNR).	1	1	1	1	0.229644	1	1.53009	0.18562	0.00439559
DEFAULT://Os03t0131900-01	Ankyrin domain containing protein.	1	1	4	1	0.31654	1	1.62454	0.239457	0.00687453
DEFAULT://Os01t0834500-01	Similar to 40S ribosomal protein S23 (S12).	1	1	8	1	0.458438	1	0.989442	0.593208	0.968233
DEFAULT://Os01t0834600-00	40S ribosomal protein S23.	1	1	8	1	0.458438	1	0.989442	0.593208	0.968233
DEFAULT://Os03t0749300-04	Similar to Cell wall beta_glucosidase.	1	1	1	1	0.388624	1	0.727692	0.752689	0.375097
DEFAULT://Os01t0798500-01	Similar to predicted protein.	1	2	5	1	0.369727	1	1.05498	0.283046	0.899728
DEFAULT://Os01t0798500-02	Malate synthase_like family protein.	1	2	5	1	0.369727	1	1.05498	0.283046	0.899728
DEFAULT://Os11t0131900-01	Similar to Arabinoxylan arabinofuranohydrolase isoenzyme AXAH_II.	1	1	1	1	0.120268	1	0.886815	0.26667	0.399679
DEFAULT://Os12t0128700-01	Similar to Arabinoxylan arabinofuranohydrolase isoenzyme AXAH_II.	1	1	1	1	0.120268	1	0.886815	0.26667	0.399679
DEFAULT://Os01t0622300-01	Similar to Plastid uroporphyrinogen decarboxylase (Fragment).	1	2	8	1	0.172154	1	1.39769	0.142163	0.00248294
DEFAULT://Os08t0556200-01	Similar to Dihydroneopterin aldolase.	1	2	7	1	0.242033	1	1.66427	0.277663	0.0333111
DEFAULT://Os04t0601800-01	Similar to Plastid protein.	1	1	2	1	0.591989	1	0.678945	0.622846	0.212657
DEFAULT://Os02t0725200-01	SET domain containing protein.	1	1	1	1	0.342533	1	1.91199	0.466044	0.0966541
DEFAULT://Os02t0725200-02	Similar to Ribulose_1_5_bisphosphate carboxylase/oxygenase small subunit N_methyltransferase I.	1	1	1	1	0.342533	1	1.91199	0.466044	0.0966541
DEFAULT://Os07t0520800-01	Ankyrin repeat_containing domain domain containing protein.	1	2	8	1	0.203878	1	5.09235	0.183304	1.98772e-05
DEFAULT://Os02t0810100-00	Ankyrin repeat containing protein.	1	1	1	1	0.369644	1	2.38307	0.231819	0.00101477
DEFAULT://Os01t0332900-01	Similar to immediate_early protein RSP40.	1	2	4	1	0.168119	1	1.32013	0.305818	0.098406
DEFAULT://Os03t0670700-01	Similar to Glycine_rich RNA_binding_ abscisic acid_inducible protein.	1	1	8	1	0.270067	1	1.41515	0.297596	0.0683283
DEFAULT://Os03t0670700-02	Similar to Glycine_rich protein.	1	1	8	1	0.270067	1	1.41515	0.297596	0.0683283
DEFAULT://Os03t0670700-03	Similar to Glycine rich RNA binding protein.	1	1	8	1	0.270067	1	1.41515	0.297596	0.0683283
DEFAULT://Os03t0670700-04	Similar to Glycine_rich protein.	1	1	8	1	0.270067	1	1.41515	0.297596	0.0683283
DEFAULT://Os02t0480900-01	LsmAD domain domain containing protein.	1	1	5	1	0.658513	1	1.1866	0.539111	0.480452
DEFAULT://Os02t0480900-03	Hypothetical conserved gene.	1	1	5	1	0.658513	1	1.1866	0.539111	0.480452
DEFAULT://Os04t0398300-02	Similar to H0209H04.1 protein.	1	2	18	1	0.348402	1	1.27278	0.309995	0.269909
DEFAULT://Os09t0487700-01	Ovarian tumour_ otubain domain containing protein.	1	2	4	1	0.280957	1	0.991984	0.324989	0.882242
DEFAULT://Os01t0921600-01	Similar to Mitochondrial import receptor subunit TOM20 (Translocase of outer membrane 20 kDa subunit).	1	1	2	1	1.08772	1	0.842758	1.01454	0.708303
DEFAULT://Os02t0167700-01	Armadillo_like helical domain containing protein.	1	2	7	1	0.240653	1	1.24661	0.190966	0.0989293
DEFAULT://Os03t0187000-01	Similar to EMB514.	1	2	8	1	0.0461431	1	1.67282	0.0749595	8.82322e-05
DEFAULT://Os01t0866600-01	Similar to bolA_like protein.	1	1	2	1	0.195269	1	1.39055	0.315826	0.145768
DEFAULT://Os05t0100800-01	Nucleic acid_binding_ OB_fold domain containing protein.	1	2	3	1	0.166073	1	1.50039	0.129739	0.000724275
DEFAULT://Os06t0103400-02	Similar to OB_fold nucleic acid binding domain containing protein.	1	1	2	1	0.68609	1	1.67947	0.586792	0.0943682
DEFAULT://Os05t0370700-01	Alpha/beta hydrolase family protein.	1	2	6	1	0.633841	1	0.77312	0.429705	0.56836
DEFAULT://Os03t0845000-01	Similar to Pirin_like protein.	1	1	2	1	0.135087	1	1.01193	0.20775	0.904037
DEFAULT://Os12t0607100-02	Similar to Eukaryotic translation initiation factor 2 gamma subunit.	1	1	4	1	0.511056	1	2.12181	0.455766	0.0250942
DEFAULT://Os10t0502600-01	Cytochrome b5 domain containing protein.	1	2	3	1	0.298103	1	0.84534	0.324306	0.507786
DEFAULT://Os10t0491000-01	Plant Basic Secretory Protein family protein.	1	1	1	1	0.320073	1	0.84956	0.517462	0.502446
DEFAULT://Os01t0327100-01	Haem peroxidase family protein.	1	1	1	1	0.0752959	1	0.918926	0.293133	0.612063
DEFAULT://Os01t0327100-02	Similar to Peroxidase 8.	1	1	1	1	0.0752959	1	0.918926	0.293133	0.612063
DEFAULT://Os03t0368000-00	Similar to Peroxidase 1.	1	1	1	1	0.0752959	1	0.918926	0.293133	0.612063
DEFAULT://Os03t0368300-01	Similar to Peroxidase 1.	1	1	1	1	0.0752959	1	0.918926	0.293133	0.612063
DEFAULT://Os03t0369600-00	Similar to Class III peroxidase 48.	1	1	1	1	0.0752959	1	0.918926	0.293133	0.612063
DEFAULT://Os07t0638600-00	Similar to Class III peroxidase 44.	1	1	1	1	0.0752959	1	0.918926	0.293133	0.612063
DEFAULT://Os07t0639000-01	Similar to Class III peroxidase 46.	1	1	1	1	0.0752959	1	0.918926	0.293133	0.612063
DEFAULT://Os08t0157500-01	Similar to Caffeic acid 3_O_methyltransferase (EC 2.1.1.68) (S_adenosysl_L_ methionine:caffeic acid 3_O_methyltransferase) (COMT) (CAOMT).	1	1	1	1	0.467978	1	1.19	0.333166	0.299303
DEFAULT://Os08t0157500-02	Similar to Quercetin 3_O_methyltransferase 1.	1	1	1	1	0.467978	1	1.19	0.333166	0.299303
DEFAULT://Os01t0574400-01	Similar to Cell division protein ftsH (EC 3.4.24._).	1	1	2	1	0.437346	1	1.31312	0.24884	0.12708
DEFAULT://Os01t0574500-01	ATPase_ AAA_type_ core domain containing protein.	1	1	2	1	0.437346	1	1.31312	0.24884	0.12708
DEFAULT://Os07t0677400-00	Peroxidase.	1	2	11	1	0.305153	1	0.525965	0.420354	0.0182127
DEFAULT://Os08t0447000-01	Similar to D_3_phosphoglycerate dehydrogenase.	1	1	7	1	1.25605	1	1.08723	0.78977	0.835716
DEFAULT://Os03t0144700-00	Similar to Histone H2A.	1	3	7	1	0.116868	1	1.88052	0.127663	0.000190106
DEFAULT://Os06t0250300-00	Similar to Histone H2A.	1	3	7	1	0.116868	1	1.88052	0.127663	0.000190106
DEFAULT://Os01t0976200-01	11_S plant seed storage protein family protein.	1	1	1	1	0.417654	1	1.41552	0.328457	0.0579018
DEFAULT://Os03t0323200-03	Similar to Magnesium_chelatase subunit H family protein_ expressed.	1	1	2	1	0.393415	1	0.582665	0.332975	0.0513146
DEFAULT://Os03t0323200-04	Similar to Magnesium_chelatase subunit H family protein_ expressed.	1	1	2	1	0.393415	1	0.582665	0.332975	0.0513146
DEFAULT://Os01t0283100-01	Similar to Ferripyochelin_binding protein_like.	1	2	9	1	0.105973	1	1.00755	0.098019	0.987501
DEFAULT://Os01t0207300-00	Similar to S_adenosylmethionine synthetase 1 (EC 2.5.1.6) (Methionine adenosyltransferase 1) (AdoMet synthetase 1). Splice isoform 2.	1	3	18	1	0.08541	1	1.42917	0.108719	0.00341851
DEFAULT://Os07t0477250-00	Similar to S_adenosylmethionine synthetase 2.	1	3	18	1	0.08541	1	1.42917	0.108719	0.00341851
DEFAULT://Os09t0556500-01	Cysteinyl_tRNA synthetase_ class Ia family protein.	1	1	1	1	0.179912	1	1.59142	0.150142	0.00148422
DEFAULT://Os02t0709200-01	Similar to Histidinol_phosphate aminotransferase_ chloroplast precursor (EC 2.6.1.9) (Imidazole acetol_phosphate transaminase).	1	1	2	1	0.515926	1	0.807779	0.38353	0.327493
DEFAULT://Os07t0623200-01	ATPase_ P_type_ K/Mg/Cd/Cu/Zn/Na/Ca/Na/H_transporter domain containing protein.	1	1	1	1	0.301358	1	0.775024	0.239099	0.106367
DEFAULT://Os07t0202100-02	Similar to DEAD_box ATP_dependent RNA helicase 52B.	1	1	3	1	0.356458	1	1.36501	0.339673	0.0924934
DEFAULT://Os01t0294700-01	Haem peroxidase_ plant/fungal/bacterial family protein.	1	1	2	1	0.246958	1	0.786477	0.571661	0.408513
DEFAULT://Os11t0693800-01	Similar to ATP_citrate synthase.	1	1	1	1	0.0781283	1	1.73301	0.130606	0.0115558
DEFAULT://Os11t0696200-01	ATP citrate lyase beta (Fragment).	1	1	1	1	0.0781283	1	1.73301	0.130606	0.0115558
DEFAULT://Os06t0667500-01	Similar to 14 kDa zinc_binding protein (Protein kinase C inhibitor) (PKCI).	1	3	12	1	0.359355	1	0.968317	0.279738	0.994568
DEFAULT://Os04t0448600-01	ChaC_like protein family protein.	1	2	15	1	0.0899488	1	0.844897	0.0998472	0.0161152
DEFAULT://Os12t0265100-01	Similar to Pinoresinol_lariciresinol reductase TH2.	1	1	2	1	0.540412	1	0.133967	1.62024	0.0136287
DEFAULT://Os08t0117400-01	Similar to Calmodulin 1 (Fragment).	1	1	1	1	0.191612	1	1.24662	0.23619	0.118824
DEFAULT://Os06t0179000-01	Glycoside hydrolase family 79_ N_terminal protein.	1	1	1	1	0.289731	1	1.0487	0.276	0.694551
DEFAULT://Os08t0485900-01	Haloacid dehalogenase_like hydrolase domain containing protein.	1	1	8	1	0.347542	1	1.48812	0.261651	0.0203743
DEFAULT://Os03t0713400-01	Similar to NADH_ubiquinone oxidoreductase 75 kDa subunit_ mitochondrial precursor (EC 1.6.5.3) (EC 1.6.99.3) (Complex I_75KD) (CI_75KD) (76 kDa mitochondrial complex I subunit).	1	1	1	1	0.507819	1	1.34004	0.393983	0.141695
DEFAULT://Os03t0713400-02	Similar to NADH_ubiquinone oxidoreductase 75 kDa subunit.	1	1	1	1	0.507819	1	1.34004	0.393983	0.141695
DEFAULT://Os03t0713400-03	Similar to NADH_ubiquinone oxidoreductase 75 kDa subunit.	1	1	1	1	0.507819	1	1.34004	0.393983	0.141695
DEFAULT://Os07t0684000-01	Ricin B_related lectin domain containing protein.	1	2	2	1	0.108352	1	1.22868	0.165058	0.227061
DEFAULT://Os09t0501200-01	Similar to Ribosomal L32.	1	3	8	1	0.09887	1	1.41228	0.199652	0.184166
DEFAULT://Os09t0501700-00	Ribosomal protein L32e family protein.	1	3	8	1	0.09887	1	1.41228	0.199652	0.184166
DEFAULT://Os09t0502000-01	Similar to Ribosomal L32.	1	3	8	1	0.09887	1	1.41228	0.199652	0.184166
DEFAULT://Os04t0117100-01	ATPase_ F0 complex_ subunit E_ mitochondrial domain containing protein.	1	1	1	1	2.83323	1	0.287557	2.2563	0.476678
DEFAULT://Os02t0126700-01	Similar to Small nuclear ribonucleoprotein homolog.	1	1	1	1	0.306168	1	0.907805	0.313719	0.492201
DEFAULT://Os08t0151400-01	Similar to Small nuclear ribonucleoprotein homolog.	1	1	1	1	0.306168	1	0.907805	0.313719	0.492201
DEFAULT://Os08t0468100-01	Similar to Nitrate reductase.	1	1	2	1	0.489561	1	0.987806	0.338999	0.941587
DEFAULT://Os08t0468100-02	Similar to Nitrate reductase.	1	1	2	1	0.489561	1	0.987806	0.338999	0.941587
DEFAULT://Os08t0468100-03	Similar to Nitrate reductase.	1	1	2	1	0.489561	1	0.987806	0.338999	0.941587
DEFAULT://Os08t0468700-00	Similar to Nitrate reductase [NADH] 1 (EC 1.7.1.1) (NR1).	1	1	2	1	0.489561	1	0.987806	0.338999	0.941587
DEFAULT://Os01t0763700-01	Similar to CRR7 (CHLORORESPIRATORY REDUCTION 7).	1	1	1	1	0.329073	1	1.54254	0.433908	0.139595
DEFAULT://Os07t0229900-01	Ribosomal protein S12e domain containing protein.	1	1	3	1	0.179854	1	1.15177	0.277272	0.351513
DEFAULT://Os06t0139900-01	Similar to Beta 1 subunit of 20S proteasome.	1	1	8	1	0.487245	1	1.43689	0.33223	0.0701385
DEFAULT://Os05t0350600-01	Similar to Atranbp1b protein.	1	1	2	1	0.151412	1	1.67278	0.146163	0.00221744
DEFAULT://Os05t0350600-02	Similar to ran_binding protein 1.	1	1	2	1	0.151412	1	1.67278	0.146163	0.00221744
DEFAULT://Os02t0236000-01	Similar to Aspartate aminotransferase (EC 2.6.1.1) (Fragment).	1	1	1	1	0.419652	1	1.61827	0.294949	0.0177153
DEFAULT://Os06t0548000-01	Aspartate aminotransferase (EC 2.6.1.1).	1	1	1	1	0.419652	1	1.61827	0.294949	0.0177153
DEFAULT://Os07t0509800-01	Similar to adenosine 5__phosphosulfate reductase 2.	1	2	2	1	0.17081	1	1.23732	0.293072	0.345792
DEFAULT://Os03t0729100-01	Protein of unknown function DUF3054 domain containing protein.	1	1	2	1	0.905559	1	1.02247	0.646904	0.942632
DEFAULT://Os10t0361900-00	Lipoxygenase_ LH2 domain containing protein.	1	2	11	1	0.607024	1	0.903442	0.382074	0.878345
DEFAULT://Os01t0963000-01	Similar to Peroxidase BP 1 precursor.	1	1	2	1	0.222461	1	2.05766	0.345102	0.0560706
DEFAULT://Os06t0484600-01	Similar to Pherophorin_S precursor.	1	2	10	1	0.223783	1	1.13215	0.264573	0.578592
DEFAULT://Os02t0635200-01	Similar to Nitrilase 2 (EC 3.5.5.1).	1	1	1	1	1.07995	1	1.14193	0.878835	0.731926
DEFAULT://Os08t0483200-01	Nucleotide_binding_ alpha_beta plait domain containing protein.	1	2	2	1	0.0716711	1	0.906718	0.228707	0.747168
DEFAULT://Os11t0588300-01	Similar to Glutathione transferase AtGST 10 (EC 2.5.1.18).	1	1	1	1	0.129929	1	1.48953	0.338617	0.170128
DEFAULT://Os02t0704000-01	Carotenoid oxygenase family protein.	1	1	1	1	0.389597	1	1.69378	0.83936	0.38598
DEFAULT://Os02t0764500-01	Similar to Lhca5 protein.	1	1	1	1	0.844177	1	0.584337	0.727337	0.2243
DEFAULT://Os01t0823600-01	Conserved hypothetical protein.	1	1	1	1	0.233566	1	0.998614	0.259973	0.990269
DEFAULT://Os07t0205700-01	Similar to Xaa_Pro dipeptidase (EC 3.4._._).	1	1	1	1	0.233566	1	0.998614	0.259973	0.990269
DEFAULT://Os02t0677600-01	Conserved hypothetical protein.	1	1	2	1	0.0874055	1	1.75694	0.268387	0.0782031
DEFAULT://Os03t0183600-00	Similar to Alanine aminotransferase.	1	1	1	1	1.63052	1	1.64255	1.00554	0.305283
DEFAULT://Os12t0615100-01	Similar to Protein kinase domain containing protein_ expressed.	1	1	1	1	0.39119	1	1.54408	0.339303	0.034088
DEFAULT://Os04t0671700-01	ThiJ/PfpI domain containing protein.	1	1	2	1	0.139488	1	1.93162	0.142662	0.00219646
DEFAULT://Os04t0645100-01	Tetratricopeptide repeat (TPR) domain containing protein_ Grain size and starch quality	1	1	1	1	1.71482	1	1.19939	1.14858	0.736965
DEFAULT://Os04t0645100-02	Similar to H0811D08.1 protein.	1	1	1	1	1.71482	1	1.19939	1.14858	0.736965
DEFAULT://Os01t0611100-01	Similar to GTP_binding nuclear protein Ran_2.	1	1	1	1	0.231153	1	1.3784	0.276053	0.0781485
DEFAULT://Os03t0681800-00	Protein phosphatase 2A_ regulatory B subunit_ B56 domain containing protein.	1	5	9	1	0.362399	1	1.74388	0.273961	0.00458205
DEFAULT://Os09t0408600-01	Similar to Dihydrolipoamide S_acetyltransferase (EC 2.3.1.12).	1	2	5	1	0.170605	1	1.91353	0.179799	0.00223125
DEFAULT://Os04t0533300-02	Similar to remorin.	1	1	2	1	1.25652	1	6.95954	1.32097	0.163529
DEFAULT://Os03t0390600-02	Similar to Histone H3.3.	1	1	1	1	0.187809	1	2.81963	0.39056	0.062058
DEFAULT://Os04t0419600-01	Histone H3.	1	1	1	1	0.187809	1	2.81963	0.39056	0.062058
DEFAULT://Os06t0130900-00	Similar to Histone H3 (Fragment).	1	1	1	1	0.187809	1	2.81963	0.39056	0.062058
DEFAULT://Os06t0159725-00	Similar to histone H3.	1	1	1	1	0.187809	1	2.81963	0.39056	0.062058
DEFAULT://Os06t0160001-00	Histone H3.	1	1	1	1	0.187809	1	2.81963	0.39056	0.062058
DEFAULT://Os06t0160100-00	Similar to Histones H3 and H4 (ISS).	1	1	1	1	0.187809	1	2.81963	0.39056	0.062058
DEFAULT://Os12t0189400-01	Similar to Photosystem I reaction centre subunit N_ chloroplast precursor (PSI_ N).	1	1	1	1	0.559915	1	1.03833	0.402463	0.843857
DEFAULT://Os04t0431100-02	Similar to GrpE protein homolog.	1	1	1	1	1.35228	1	2.00042	0.96609	0.125291
DEFAULT://Os01t0141100-01	Similar to Salt_induced AAA_Type ATPase.	1	1	4	1	0.652151	1	1.81729	0.551433	0.0567713
DEFAULT://Os01t0266500-01	Phenazine biosynthesis PhzC/PhzF protein family protein.	1	1	2	1	0.282254	1	1.68619	0.253918	0.00911543
DEFAULT://Os03t0376100-01	Similar to Cystathionine gamma_synthase (Fragment).	1	1	1	1	0.166959	1	1.20885	0.0986123	0.043806
DEFAULT://Os03t0376100-02	Similar to Cystathionine gamma_synthase (Fragment).	1	1	1	1	0.166959	1	1.20885	0.0986123	0.043806
DEFAULT://Os03t0267200-01	Low molecular mass heat shock protein Oshsp17.7.	1	1	3	1	0.690082	1	38.1429	0.565053	0.016463
DEFAULT://Os01t0871300-01	Pyridoxal phosphate_dependent transferase_ major region domain containing protein.	1	1	1	1	1.84667	1	4.19066	1.59329	0.179564
DEFAULT://Os01t0871300-02	Similar to Aspartate aminotransferase.	1	1	1	1	1.84667	1	4.19066	1.59329	0.179564
DEFAULT://Os03t0826500-01	Anthranilate synthase alpha 1 subunit.	1	1	6	1	0.265156	1	2.3857	0.265704	0.00868065
DEFAULT://Os01t0939700-02	Similar to esterase D.	1	1	1	1	0.268105	1	1.5042	0.31919	0.0696715
DEFAULT://Os07t0168300-01	Similar to Glutathione S_transferase GSTU6.	1	1	2	1	0.471759	1	5.20674	0.327392	0.000957567
DEFAULT://Os10t0481300-01	Similar to Glutathione S_transferase_ N_terminal domain containing protein_ expressed.	1	1	2	1	0.471759	1	5.20674	0.327392	0.000957567
DEFAULT://Os10t0528900-01	Similar to Tau class GST protein 3.	1	1	1	1	0.278827	1	1.26582	0.170993	0.0709902
DEFAULT://Os03t0322900-00	Late embryogenesis abundant protein repeat containing protein.	1	1	2	1	0.451047	1	1.18927	0.525101	0.487664
DEFAULT://Os03t0219300-01	Similar to Tubulin alpha_2 chain (Alpha_2 tubulin).	1	2	3	1	0.22181	1	1.26273	0.295086	0.286069
DEFAULT://Os03t0726100-02	Similar to Alpha_tubulin.	1	2	3	1	0.22181	1	1.26273	0.295086	0.286069
DEFAULT://Os07t0574800-01	Tubulin alpha_1 chain.	1	2	3	1	0.22181	1	1.26273	0.295086	0.286069
DEFAULT://Os02t0533900-01	Similar to Carbon_nitrogen hydrolase family protein.	1	1	1	1	0.398431	1	1.92255	0.430108	0.0517874
DEFAULT://Os10t0503800-01	Similar to Remorin.	1	1	1	1	0.440831	1	1.43078	0.27535	0.0638794
DEFAULT://Os01t0924000-02	Similar to 50S ribosomal protein L27_ chloroplastic.	1	1	1	1	1.0369	1	2.03806	1.04852	0.234289
DEFAULT://Os08t0270400-00	Similar to Cinnamyl alcohol dehydrogenase.	1	1	1	1	0.168205	1	1.16269	0.390887	0.515282
DEFAULT://Os06t0219500-00	Similar to 26.2 kDa heat shock protein_ mitochondrial.	1	2	4	1	0.0768204	1	1.22961	0.134936	0.166546
DEFAULT://Os11t0506300-00	Hypothetical conserved gene.	1	1	6	1	0.15214	1	1.4445	0.117645	0.001688
DEFAULT://Os07t0577700-01	Succinyl_CoA synthetase_like domain containing protein.	1	1	1	1	0.759324	1	2.10784	0.433075	0.0288139
DEFAULT://Os09t0535000-01	Similar to Triosephosphate isomerase.	1	1	4	1	0.0741201	1	1.45662	0.0784203	0.000944684
DEFAULT://Os09t0535000-03	Similar to Triosephosphate isomerase.	1	1	4	1	0.0741201	1	1.45662	0.0784203	0.000944684
DEFAULT://Os05t0272300-00	NmrA_like domain containing protein.	1	1	2	1	0.584808	1	1.07931	0.627921	0.783188
DEFAULT://Os07t0159800-01	MD_2_related lipid_recognition domain containing protein.	1	1	2	1	0.256408	1	1.32289	0.179535	0.0301124
DEFAULT://Os01t0839700-01	Similar to Ubiquitin carrier protein.	1	1	1	1	0.446984	1	1.26303	0.405105	0.227986
DEFAULT://Os05t0460200-01	Similar to Ubiquitin carrier protein.	1	1	1	1	0.446984	1	1.26303	0.405105	0.227986
DEFAULT://Os03t0128800-01	Conserved hypothetical protein.	1	1	3	1	0.437769	1	1.22461	0.274272	0.211309
DEFAULT://Os03t0128800-03	Similar to predicted protein.	1	1	3	1	0.437769	1	1.22461	0.274272	0.211309
DEFAULT://Os03t0109500-00	Similar to 40S ribosomal protein S17_4.	1	2	9	1	0.154486	1	1.40127	0.0973527	0.00193588
DEFAULT://Os06t0134000-01	Similar to 40S ribosomal protein S20.	1	1	4	1	0.308949	1	1.03038	0.249194	0.790118
DEFAULT://Os11t0186200-01	Similar to Aldehyde dehydrogenase (EC 1.2.1.3).	1	1	1	1	0.795095	1	1.73811	0.547368	0.0640185
DEFAULT://Os02t0761900-01	Dimethylmenaquinone methyltransferase family protein.	1	1	3	1	0.295674	1	1.1784	0.268915	0.207126
DEFAULT://Os07t0418000-01	Similar to predicted protein.	1	1	4	1	0.336566	1	0.980301	0.286512	0.876462
DEFAULT://Os07t0418000-02	HAD_like domain domain containing protein.	1	1	4	1	0.336566	1	0.980301	0.286512	0.876462
DEFAULT://Os11t0599500-00	Similar to RNA helicase (Fragment).	1	1	2	1	0.11667	1	1.83688	0.0772081	0.000130023
DEFAULT://Os04t0535600-01	Similar to Beta_fructofuranosidase 1 precursor (EC 3.2.1.26) (Sucrose 1) (Invertase 1).	1	1	1	1	0.215054	1	1.14367	0.478047	0.620807
DEFAULT://Os01t0267200-01	Similar to 26S proteasome non_ATPase regulatory subunit 14 (26S proteasome regulatory subunit rpn11).	1	1	1	1	0.174856	1	1.19934	0.194853	0.10008
DEFAULT://Os05t0371200-01	Similar to 26S proteasome non_ATPase regulatory subunit 14 (26S proteasome regulatory subunit rpn11).	1	1	1	1	0.174856	1	1.19934	0.194853	0.10008
DEFAULT://Os03t0179400-01	Drought_inducible receptor_like cytoplasmic kinase_ Drought tolerance_ Regulator of grain yield	1	1	1	1	2.07512	1	0.404363	1.09462	0.424847
DEFAULT://Os04t0624600-01	Similar to Starch synthase DULL1 (Fragment).	1	1	6	1	0.963672	1	1.17947	0.595034	0.59006
DEFAULT://Os03t0266000-01	Ovarian tumour_ otubain domain containing protein.	1	1	1	1	0.177431	1	1.04888	0.218643	0.634341
DEFAULT://Os10t0446800-02	Acetohydroxy acid isomeroreductase domain containing protein.	1	2	15	1	0.103196	1	1.04624	0.100448	0.607587
DEFAULT://Os05t0429500-02	Dienelactone hydrolase domain containing protein.	1	2	6	1	0.209855	1	1.23649	0.137897	0.178663
DEFAULT://Os09t0542200-01	Thioredoxin_like fold domain containing protein.	1	1	2	1	0.359372	1	1.2434	0.293427	0.142944
DEFAULT://Os11t0484000-01	Class II aldolase/adducin_ N_terminal family protein.	1	1	4	1	0.627024	1	1.71488	0.52471	0.0622538
DEFAULT://Os02t0469600-01	Similar to Cysteine proteinase 1 precursor (EC 3.4.22._).	1	1	3	1	0.19036	1	1.53894	0.45775	0.234063
DEFAULT://Os01t0507900-01	Similar to NClpP3 (ATP_dependent Clp protease proteolytic subunit ClpP3).	1	1	1	1	0.255658	1	0.929825	0.203746	0.464183
DEFAULT://Os03t0604200-01	Similar to UDP_glucose dehydrogenase.	1	1	2	1	0.991917	1	1.77245	0.624944	0.09735
DEFAULT://Os03t0141000-01	60S ribosomal protein L21.	1	1	3	1	0.773099	1	1.05673	0.6449	0.84673
DEFAULT://Os06t0225000-00	Similar to NTGB3 (Fragment).	1	1	2	1	0.538765	1	1.26906	0.362993	0.219699
DEFAULT://Os12t0226400-00	Similar to 2_alkenal reductase.	1	1	4	1	0.559086	1	2.78461	0.461195	0.0115811
DEFAULT://Os12t0226700-01	Similar to Allyl alcohol dehydrogenase.	1	1	4	1	0.559086	1	2.78461	0.461195	0.0115811
DEFAULT://Os12t0227400-01	Allyl alcohol dehydrogenase.	1	1	4	1	0.559086	1	2.78461	0.461195	0.0115811
DEFAULT://Os04t0282400-01	Similar to FPF1 protein_like (RAA1).	1	1	2	1	2.87047	1	2.23886	2.48086	0.486518
DEFAULT://Os01t0687500-01	Methionine tRNA Formyltransferase_like domain containing protein.	1	1	2	1	0.380877	1	1.67506	0.326652	0.0181044
DEFAULT://Os03t0405100-01	Ubiquinone biosynthesis protein COQ9 domain containing protein.	1	1	5	1	0.380877	1	1.67506	0.326652	0.0181044
DEFAULT://Os07t0645400-01	Similar to NADH dehydrogenase.	1	1	1	1	0.375133	1	1.09114	0.475775	0.693284
DEFAULT://Os07t0645400-02	Similar to NADH_ubiquinone oxidoreductase 51 kDa subunit.	1	1	1	1	0.375133	1	1.09114	0.475775	0.693284
DEFAULT://Os12t0236400-01	Adenylate kinase A (EC 2.7.4.3) (ATP_AMP transphosphorylase).	1	1	5	1	0.90743	1	15.4428	0.877407	0.0614429
DEFAULT://Os02t0813500-03	Similar to Glutathione reductase_ cytosolic.	1	1	2	1	0.685175	1	2.50306	0.590849	0.0329235
DEFAULT://Os07t0608700-02	Similar to small nuclear ribonucleoprotein G.	1	1	1	1	0.412273	1	1.03418	0.585331	0.902084
DEFAULT://Os06t0716700-01	Similar to Heat shock protein 90.	1	1	1	1	0.272912	1	1.73304	0.38316	0.0856542
DEFAULT://Os06t0101600-01	Plastocyanin_ chloroplast precursor.	1	10	80	1	0.0575482	1	0.871492	0.0803172	2.76441e-06
DEFAULT://Os02t0761400-01	Similar to ATPREP2.	1	2	7	1	0.147321	1	1.16732	0.158016	0.159851
DEFAULT://Os02t0586400-01	Similar to Small GTP_binding protein.	1	2	3	1	0.26444	1	1.66254	0.35014	0.100824
DEFAULT://Os04t0470100-01	Similar to Small GTP binding protein Rab2.	1	2	3	1	0.26444	1	1.66254	0.35014	0.100824
DEFAULT://Os02t0588500-02	PLC_like phosphodiesterase_ TIM beta/alpha_barrel domain domain containing protein.	1	2	2	1	0.231481	1	1.31924	0.217738	0.0661751
DEFAULT://Os02t0319300-01	Glutathione S_transferase_ C_terminal_like domain containing protein.	1	1	2	1	0.134108	1	1.95647	0.369068	0.105324
DEFAULT://Os09t0460500-00	Lipase_ GDXG_ active site domain containing protein.	1	1	2	1	0.350679	1	1.63506	0.295255	0.0142597
DEFAULT://Os01t0950866-00	Similar to proline synthetase_like protein.	1	1	1	1	0.44076	1	0.882439	0.571734	0.623702
DEFAULT://Os05t0189300-01	Vegetative storage protein/acid phosphatase domain containing protein.	1	1	2	1	0.997287	1	1.25185	1.08692	0.652811
DEFAULT://Os05t0189900-01	Vegetative storage protein/acid phosphatase domain containing protein.	1	1	2	1	0.997287	1	1.25185	1.08692	0.652811
DEFAULT://Os06t0288300-01	C_glucosyltransferase_ Flavone_C_glycoside synthesis	1	1	2	1	0.472642	1	1.38125	0.348733	0.0901183
DEFAULT://Os02t0105400-01	Similar to L_lactate dehydrogenase A (EC 1.1.1.27) (LDH_A).	1	1	1	1	0.838461	1	2.81191	0.605647	0.0106142
DEFAULT://Os02t0105400-02	Similar to L_lactate dehydrogenase.	1	1	1	1	0.838461	1	2.81191	0.605647	0.0106142
DEFAULT://Os12t0482700-01	Similar to L_galactose dehydrogenase.	1	1	6	1	0.257282	1	1.62424	0.196904	0.00335698
DEFAULT://Os12t0443700-01	Similar to Glu_prolyl_tRNA aminoacyl synthetase (Fragment).	1	1	1	1	0.648424	1	1.28589	0.414019	0.262768
DEFAULT://Os08t0117100-01	Nucleotide_binding_ alpha_beta plait domain containing protein.	1	1	1	1	0.466607	1	1.2478	0.354571	0.209121
DEFAULT://Os02t0276500-01	Similar to Tocopherol cyclase.	1	2	6	1	0.107495	1	1.70336	0.190018	0.0069049
DEFAULT://Os02t0744700-02	Similar to Soluble starch synthase 2_2_ chloroplastic/amyloplastic.	1	1	1	1	0.136368	1	1.85917	0.209048	0.0236431
DEFAULT://Os06t0229800-01	Similar to Starch synthase IIA.	1	1	1	1	0.136368	1	1.85917	0.209048	0.0236431
DEFAULT://Os06t0215900-01	Similar to Oxo_phytodienoic acid reductase.	1	1	2	1	0.781971	1	3.64667	0.543754	0.00371603
DEFAULT://Os06t0215900-02	Similar to 12_oxophytodienoic acid reductase.	1	1	2	1	0.781971	1	3.64667	0.543754	0.00371603
DEFAULT://Os03t0182700-02	Eukaryotic translation initiation factor 3 subunit 12 (eIF_3 p25) (eIF3k).	1	1	1	1	0.343504	1	3.31111	0.458368	0.0478753
DEFAULT://Os01t0850900-01	SOUL haem_binding protein domain containing protein.	1	1	6	1	0.357873	1	1.84269	0.191165	0.0136134
[truncated: 172 more rows]
